# Supplementary material for: An integrated linkage map of interspecific backcross 2 (BC2) populations reveals QTLs associated with fatty acid composition and vegetative parameters influencing compactness in oil palm
Source: BMC Plant Biol. 2020 Jul 29;20:356. doi: 10.1186/s12870-020-02563-5 (PMC7391521; doi:10.1186/s12870-020-02563-5)
Supplement: Supplementary file 9 — Additional file 9. List of the 1814 SNP markers on the integrated BC2 map, with their relevant sequence and variant call information. [file 12870_2020_2563_MOESM9_ESM.xlsx]

## Sheet: SNP
Additional file 9: List of the 1814 SNP markers on the integrated BC2 map, with their relevant sequence and variant call information
Marker Name*	Linkage Group	Variants	Sequence
SNPE00441	LG1	[C/T]	ATGTTCATGCTAGAAAAGCAAATACCAACCTGGTAGCTCTCAAGATGGTTTGGCCTGTTCGGTGGTCACGAACATGCCAATCACGACGCATCCCATTTTTTCCAGTTGGACCAACCCA[C/T]GTATCTACTTCAACAACATCCCCCCTGCAAAGTCAGATGAAAAACACTACTAAACAAGATTATATATAATAGATTCAACATTGT
SNPM00138	LG1	[T/C]	GAAATAAAATAAGCATGAGCGAACTTATGGATGGAAAATTACAGGTTTATTTTGGGACGGTGGTCGTCCCTCAGAATCGAAGTCTAATTTCTTCTAAGAAGCTGTCCGAGTCCGGAGTTT[C/T]GGGGCGACTACTCGTATTTTGACGTGAACCGTTAACAACAGGTGGCAGCCTAATGGCTTGTTTTACGCCAGGGGTTGCTTTCGGTGAAATATGTGCAGCAGACGCGGTTGTACAAACTCG
SNPM00153	LG1	[T/G]	ATTACATCCCCAAGTTGCTTCTTGCTTAATGAGATCTGCATTATGCATCAAATTCATTCCATCTCCTTGGAGGTGTCGCATATGATAACCAGGTCTTATATGATGCATACGTGCTGCAAC[G/T]TTTGGGAGGTTATTCTTTGCAAGCTTTCTAAAATGACTGCATTGTCTATTTACTAGCTTTTCTTTGTCCACACTCCAAATACTTCTAAAAGAAGAATATGTAGAAGGATTTTTTATCCTT
SNPM00165**	LG1	[A/G]	AGTTTTCTGAGAGTGTCTCAAATTTAAAACTCCTACTTTTCATCTTTCGAAGAGTCCAAATCAAAAAGAAGGAGGCATCTGATCGACCATCGAGGGCCTAAGCAAAGGATGAAGATAAAA[A/G]AGATTATGAAAAAAAAGAGAAAGAAGAAAAACTAAATCTATGCAACTCATRCGATCCTACATTTTTTTATGTGCATAGACTAGTTTTAGGTTATCAATAGCCATTAGATTAGAAAATTTA
SNPM00206	LG1	[T/G]	AATAAGGTGTCAAAAGAACTTTAGTCTGCATAACTTATGCAGCCGATGTTGGTATATTTTATATAGCAATCATGCCTGTATTTTGTGTTATGTTGTTCCAAGGCACTGATTTCATTCATC[T/G]TTTTGTCATTTTAAGACACTGGTTTTGTGACATAGTCTCAAATATTTTCTGTAGAGTACAATGTCCATATTAATGTTGCRGTCAGTAATCATCCTTCTTCTTTCATCTATTCTATATAAA
SNPM00207	LG1	[T/C]	ATACAGAACCAAACATGGCCTTCACGTTTAATTTGGATCACTCTGTTTTGATGGTTACTGCAATTCTCAACCAAACATAAATGACAAGCCAGATTGATCTGGCAATCCAATCCAATCCAA[C/T]GATGAATTCAGCCAGAAATTTGATAAGCTCGAGTATATAGCCAGCCCTGCTGAGACCGACTAAAATAACCGAGTTCTGAATCTAGGATATATCTACAAAGGATTAATGAATCCATATCCT
SNPM00232	LG1	[T/C]	TGTGGAAGCTCATCGGGTCCCCTCCATCCACCRCAACACCAGCGCCACTGTCCGATCCCTTGGCTGCTTCGTTAATGTTAATGCCCCTGAACACCACTTGTTCGTTAACATCGGTGGTGG[C/T]GGCTTTTGCCCCGCTTCCCTCCCATGCCYCAGGGCCAGAGGTCCTCGGCTCGCTCCCAGTGCCACCCTTTCGCTCACCATCTGCAGCCCAAGTCCTCTTCTTTACGCCGCCGCCGACCTT
SNPM00243	LG1	[T/C]	CATTAAGATGTTTCCATGCTAATATTTCTCTGCATTCTTTCTGTAATTCTAATAACTTTTCTCCTAGAAAGAGGACTCTTTTTCCTGAACAAATATGTAAACAGTGATGCAAACTGCTTC[T/C]TTTTAGCTTCCCCCTTGTGAGTTTTCTTGTCTCTATTAAAATGAGATATTTCATCTTGGTTTTTTGGGCATTTATTTTTCTTCACAGGAACAAGAATAGCTTTATATGGTCTAGTGGGAT
SNPM00245	LG1	[A/C]	CACGTTGTTGTCGCAAGACAGTCCAAAGGAGGGGAAGCCACAATAGGATGGTTGTGTTCCGGGGAGCAAGAATGGGTATGTAACGTTTGTTTGCCCGCAAATTTTAGGCTCACAATCCTC[C/A]ATCCGAGGGCCTGGCCATGGGCTGGCAGCTAATGTTACTCCTAACGGAGAGGAGAGGATGAAGAATGAGAGGAATGCTACCCAGATCATTGTGGAGGAGAGGTGGTTTAAARTGGGAGAG
SNPM00262	LG1	[T/C]	CAAGCTCCTTCTCGATTATTGCTCGCAGTCCAGCCGGCTTTGGCTCCTTCTCAGGAACCCCCAGATCGCCGGCAATTTTCATGACCTCAACCAAGAAATAGCCACGCTCCTCGACATCCT[C/T]CCCCTCGATGATCTCCATCTCTCCGCCGACGTCCAGGAGCAGATCGAGCTCCTCCATAGGCAGACCAGGAGGTCCAAGCTCTATATCCATCCGCAGGACGAGGAGCTCCGCCGCAAGCTC
SNPM00277	LG1	[T/G]	TATTCCATATTGGCTTTAGTGGTCATCATGTTCCTGAGAAAATATGACGAGTGGGACACCACAACCTTATTCTAGAAGGCACTACATATTACCAGAAACCGCTGGGGATTGCTGATTGCT[T/G]AAGGTTTTTGGATTCTTGTGGCAGAAAGATAAACAGTTGAGAATAACCGCTTTTGCAACCGGGACAAATCTATGGGCTGCTCTGGTCTTCCTGCAGGTGGGAAAAGCCGAGAATAATTCC
SNPM00277b	LG1	[T/G]	TATTCCATATTGGCTTTAGTGGTCATCATGTTCCTGAGAAAATATGACGAGTGGGACACCACAACCTTATTCTAGAAGGCACTACATATTACCAGAAACCGCTGGGGATTGCTGATTGCT[T/G]AAGGTTTTTGGATTCTTGTGGCAGAAAGATAAACAGTTGAGAATAACCGCTTTTGCAACCGGGACAAATCTATGGGCTGCTCTGGTCTTCCTGCAGGTGGGAAAAGCCGAGAATAATTCC
SNPM00286	LG1	[A/G]	TGTGAAACACTAAATCCTAGGAGTCAAGTAGACTCATTTTACATTGAGGAGTTGATGCACTGGTGGTAGAATTGATTGGAAGGCAATCCTGAAATACACATGGCATGAAGAAGCTTTTGG[G/A]TTGCTATATGTGATTCGGTCTATCAGAATGCTGATAAAAGATTGGATTCTTRTCTGATATCAGATTTTAATATTATCGGTTTTCAATTGAAACTTRTGAAGATTTTAAAGAATATAAAAC
SNPM00294	LG1	[A/G]	TCAGAGAATCGATTTTAGAAGTGTCAGTTTGCTGAAAATCCTGRAAGCCGTATGTTTGTTTCATTCAAATTAATCTCGCATGCATTGAGCGCTCCAAGAATGGATCATGTCTGGGGAAGT[A/G]ATTGCGTATTTTTATAACAAACTTTAAGTATTGACTGCATGGCGATGAGTTCATTGGATTTAGTTATTGGTCTTAAAGCTGGATTATATCGTCATAAGTTAAGACGGCATCCATGTCTAG
SNPM00301	LG1	[A/C]	ATATCGTATTTAGGTAAATATTTTGTGTCTTTGTCTCTGTGTGGTCCAAAAAACCTAGATGTGACAGAATCAAAGCTATATGCTTTTTTGTTTTTTGAGGGATGAGGGAGGCAAAACAAC[A/C]ACCCAGCTTTTATTAAAAAAAATAGAGCTATGCATAAGAAGATAAAGAAACAGAGACCAGCTTCTCTAACAGAGCAAGAGACACGGTAGCTAGCAAGGTCATCCAACAAAAGATTCAGGT
SNPM00333	LG1	[T/C]	AATCAATAACCTTAATAAAATAATATTATTTTATTTCTTTATTGATAGGTTTGATCACTTCATTGAGAATCAATGGAATGCTAGAGAAAAGTGCAAATAGCAATCCAATTGTGGCTCTGT[C/T]GATGGTTTGGGCASTTGTTGAAGTCACCCTCAGATGCTTCCTCCGACCATCTCCAGCAATATTTCCTCATCATGCCATCAGCATGGTGTGGATGCGCCATTTTGGACTACCTGGGTAGAT
SNPM00336	LG1	[T/C]	TTGTGTGACACCTTTTACAAAAAGGCAGATTTTAGTTATTTTCACAGCAAATGGGAGATCTAGCCAATTCTGTAGGTCTTCTTTATGCACTTAAATTCCATATTCCATCTGGTTGCTGTA[T/C]GCTCAAGATTTTCAGAGGCATAAGAATAAGAKAGTAGTGAAACAAAACCATTTACAGGCTCTGGATGTATATCATGTGCCTAAAGATAAATGGCTCATAATGTTGAACCTTGACCTCTTT
SNPM00401	LG1	[A/G]	TTGGTCAATTTCCTAGGAGCACTGTTTCTTTTCCGAAGAAAAGTTAGAGCCGTCCACGCGTCCACGGAACAAGTCCAAAAGACAATCTTAGCTGGGATAGATTTGGCCGACCCAAACGAG[A/G]CGGGTCTCATCCACTAAAATGGCCCAGAAAACGGCCTATTTCAGTGCCTGGGTTCAACCTGTTTATGGTCAAGAACTATTGAAGCAGATTGGAGACGGTCACGATCAGAATGGATTTCAT
SNPM00450	LG1	[C/T]	GAAATAGAGGAAGATTCATGGTTAGCCTCAGAAGATTGTTGAAACACAAAGAAATATAAATAAAACCACAACAAGTTAATGCAGACAAAAACTTCAATGAATCCACCATCATAAAAAACA[C/T]GCCCTACCAATTTAAACGAGAAGGTTTTCAATTGGATACAAGTCCAACTGTTCTACATTGATCATTTTCAAATAATATCTGCTGTTTCAAAAAATCACATGAATCAAAATAAAAGTAGCT
SNPM00480	LG1	[C/T]	AGCTATCACATTCGTCAATTGTTTTTTGTCATCCGGACTTGGACTCAATTCACAATTAGTCCAAATTAAGTGAAAGTCAAGCAAGATATTAGACAATAGACTTTGGATCTGACTTGTAGA[C/T]TCAATAGATCTCACGACAAATCTACCACACAGACATGAAGCTGAAGCTAATCCAACCATTTGATCGATAGGGTCTGGACTAAAACATAAACCAAAATCATCTAATGGATTCAAGTTCCGG
SNPM00494	LG1	[A/G]	CACATACAAGGTGTTTGACCTGAAGAATTACTCCTATCTGTACTCAATATGTGATAAGAATATCCAGGAGATCAAAATAAGGTTTTGATTCTTTTTTCAACTGACTCATAAATGCATCAC[A/G]TATACTTTGATCCATCTGATTCTTTCCATATTATGTTGTCTGGTTCTCTCTCTCCTTCTCTCCTGATTTCAGTCCAGGAATCATGCTGCTAATATACCAGAGGACTCCTGGTTATGTCCC
SNPM00516	LG1	[A/G]	CACAGATTTATTTTGAAACTTTTTCAAACGCAATTCAAGATTTCTTCTTTTAAGTACTAGGATCACTAGAGGTCCAGCAAATTACTAGAGCAAGDATAGGTCCAAAACCAAGTCGCTTAT[A/G]CCAACACGAGACTTTACCAACTTGGCCAATTGGTACCATCAAATCCTTTCAAGAGCATAAATTATCATTATGCATGGCAACTCTCGGCATAGACAATTGCGAAGCCTTCTACATTTCTCT
SNPM00531	LG1	[A/G]	GAAAAAATTGAAGGACAAAGATCGAAAGACTCRAGAAATACCTGAAGGTGGGTTCAAGAAACCCTCAAGGTACTCAATTCGAAATAGGCTAACATGAACACACAAACTTTCAACAATTTG[A/G]TCTGGACACACAACTCTCAAAAGAAATCCTGGATCACCTAGAACCCACTATTGCCACAGCTTGATAACGTTCCACYGCATCAGATCAGTAAGTCMCTCCTAATTTGATCAACCTTGAAAG
SNPM00566	LG1	[C/G]	TGCCGTCATTATAGCCGCTCTTTCGGCCCTTCCTTATTCATCCAGCAGTCCTCTCGGTGCATTATGCTGTGATTGATGACGTGTACAGCCTCGTGATGCACGCCGCGCATGATATAATTT[C/G]GTCTGAGACGGGGTCGAACTCCTTTCGAGTCCTCGTCTCCGTCGCGCCCGACGCTCTCTTTCGTCTCTGTGCCGCAATCCGCTCCTTTCCGCCGAGATCCGCCGGTCTCCTCCGACCTTC
SNPM00570	LG1	[T/C]	AAGCCATGCGTTGCTTCATTTCTATATTTCTCTGTAGCAGTATTCTTCATCTTTGTGTTCTTGTGTTCTAGGAATGTTCGAAAACTTGGTTTTG[C/T]TGGATCAGAAAGGATATGATTTGGTAGTTTARCTTTTGTTTATGCATCTTTGCTTGAGAAAGTATTAATAATTACAAATTAATTAAAACCAAGGAAATTTAGGAAAACATCATAAAAATA
SNPM00591	LG1	[A/G]	GAATCCATCAAGAGAGAGAAATCTTCCATGCTACCAGCGGCAACGTGGCTTTCCGAGCCCGTTTCCCAGTTCGAATTTAAAAGATCCGTGATCCACTCACCACCCTTAAGCCCTGCTCGC[A/G]CAGACGCACGCTGGTTATATACGCTCGGTGTGGAAAAGACGTTCCCTCTTCCCCACCGTCGGTGATCACAACCAGACCCGATTCAAATCGAGAGAGATCCACGTGGGCGAGCGCGACCAC
SNPM00599	LG1	[T/C]	AAGWGTAAAATATTATCCGATGATCAGTAAATTGGTAGATGATGATCRGTGGCAGTAACCAAAATAGAACGAGGCTAAAGCTCAACAATGTCAGCAACTGATGCTGTCGGACTTCTGTGA[T/C]ATGATGACAAAGGGATTGTTATTTTTATCGACTAGATGCATAAAAGTGTGATGACAAATATTATTTCGGTCCACTGTTTTATACTACTAAAACACTAAGAGCCAAGACCTTCACTGACTA
SNPM00618**	LG1	[A/G]	TTGATAGCTAGCCACTCGACCTTCCCTCTCTTAGAGCTCATTAGACTTCCWAGTGCCTTCGCTGCYAAGGGCAAACCTCCACACTTTTTAATGATCTCGCATCCAATTTCCACCAATTCT[A/G]GGTTATCTTCTTCCCTCTGAAACCTAAATGCCCTTTGCTTGAACAGAGTCCAACAATCCTCATCTTGCAAMCCTYGCAATTTATGTATTGAGATGGTTCCGATTGAATGTGCACCAGAAG
SNPM00624	LG1	[G/T]	GACGCTTATCCAGTCTGTGGGTCTTAGGAATCCCTTGGATTGGGAGAAATGGGGGAAGTGGGGTGATAGAAGGGACAAAGGTGTCATCACATTGGGAGAGGCTATGAAGAGATGTCTAGG[G/T]CCTACCCTCAAGTGCACTAATGGAATGGCTGAGGAAGAGATCTTCTTCCACCAATTTTCTTTATTTTTGAGGTCTCCACAAGTCCTTGATGGATCCAAGTGGGACATCATAGATTTGGGT
SNPM00665	LG1	[G/T]	TTGGAGTCAGAATGCAGAGCTCGAGTAGACATCCAAAGTAATATTTTGATAGAGCAATGCAATTATACRCGTTTCTTCTTAAAATTTCTGTTATCTTTGATCTCTCCTCCAACAAAAAAT[G/T]ACAAACGAGTTAGTGGTTTCTCTGAACTCTTATCGTTGACTGGCTTATACACGAACTTGCTACATATCCTGATTTCAATGAAATTCGGATATGTGGGGATGACAAAAGCAATTGAGCTCC
SNPM00735	LG1	[C/T]	AAGATACATGTTTGATGAATAAGGACCATAGAAATGAGTGGCTACGATTGGGGGCATGCATGGTTAYATGATGCATACAATGTAGGGAATAATTTCTCCACCATAAGATCATTCTTGATC[C/T]GTCCCAATCCAGACCTAATCCTCCCACATCCTTGAAGGCTCGATGGCACTAGGCTCTAAACTCGAATACTACCCAACCTGATCATGTCCTCCTCGCAATCGTTTAACAGCAGTCCTACGT
SNPM00780	LG1	[A/C]	YTATTGTGAAAATGAAACTCTAATGTGACTCGAGAAGTGGGGTGCGGGGGACTGTTTTATGCCACACACCATTGTCATCCATGCCTTCTTGGCTAATAGGAAATAAGCACCATTCACATG[A/C]ATAAATCTTAACAAATATGTTCCCAAACACACTCCTATTAGAAAAGGTTGCACAAAATCATCTCCAGTATTTCAGTACAAAACACTATGGACTCCCAATCTAGACCGACAGCTATAATCT
SNPM00796	LG1	[A/T]	TCGCTAAGTCCTTTCCTTTCTTCCATGCAGCCGAATAGAAGTCCAACCGGCAACCGTACATAGTAGATGTACCATAAAGAAAAGAGGAAAATGTTTATAGATGTCATTATCTAGGTCGAG[A/T]CAAATTTGGACAATAAGTGATTTGCTTTTCAGGAAGAGCAGAAATAGTAAGCAATTTTTGCATACTGGCAAAACGTGCGACGTCAAAGTCAACGCAGCTCTAATTAGACTTTGTCCACTT
SNPM00798	LG1	[A/G]	ATCCAAGAGAAGTTGTTAGATAAACCATCCTGCATTGAAGGAGACAAGTAAATTAATATCACTGATAGAAATACGATGCTGTCCATAAAAGTCCCAACAAAGCTGAGCAGTCCAATTTTC[A/G]CGTGCCAAGATTATGCCTCCAATTTGGATCATCATCTTAGCTAAAAATAAGGAAGCCAAAGTAGGTATGTCCCACTGCCGATTTGGACTAATGAGACCATGTTACATCATTTGAGTGTTA
SNPM00858	LG1	[T/C]	ACATTAAGATGTTATGCTTCAAGTAGGCATAAGAAAACTTAAAAGTGCACTCCTAGTTGCTATAAGTATCACTACCGAGCTATAGCAAGGCAACTTAGAGCCATCTATGCTGTGATTACA[C/T]ATGTGGAAGAATTATAATTTGCACATCCATAGTAGGACAACATGTTGACTCACCTATGTACCTTACAAACTAGAGTAACCTTTCCTAGCCAAAAGATGATGTTCACAAGAGTAGTTGATG
SNPM00894	LG1	[A/G]	TTTTGAAAACCCAAAAAGAAAATTGTACAGCATGATCGTTTTCAAACAGGGCTTCATGTAATTCAAGATTGCAAGCTCAAAATTCTTTAAGGACACCAGATCAATAGATAAGTAGAATGG[A/G]AATAATTCTACTTCAAAGAAATTAATCAATAAAACTAAGCACTTTTTTTTGTGGAAAAACTAATCAATGTTAAAGACACAACATCTCTCAGAGTTCAATCACAGGGGGCCCGCAGTATGA
SNPM00932**	LG1	[C/G]	TCTTTATTTCAAATATATGATCTTTTGGGAATATAGAACAATATGTGAAACACCATTTCAAGTGAGATGGTAAATGATCATAACTCAACTTTAGTATAGGGAGAATTCCAATATCATCTT[C/G]AGATAGCTGCCAAATCTCATTGTTTTTGATAGCTAGCCACTCGACCTTCCCTCTCTTAGAGCTCATTAGACTTCCWAGTGCCTTCGCTGCYAAGGGCAAACCTCCACACTTTTTAATGAT
SNPM00965	LG1	[C/G]	GGGCTGATCATCGCCATCCTGGCCCACCGCTCCGCAGCCCAGCGACGCCAGATCCGCGACGCCTACGCCCAGGCCTACGGCGAGGATATCCTCAAGGCCCTCGAAAAGGAGCTCACCCGG[C/G]ACTTCGAGGTCTTCTCTCTTTCTTGTTTCTTCTCTCAAAGATCTCTCTCCTTTTGTTCCTTCTCTTCTTTGATATGTTTCTTGATCTGGAAACAGAAAGCCGTGCTGCTGTGGATGCTGG
SNPM00995	LG1	[A/C]	CATCTCTTACGCTGCAAAATTTTTGAACACGCATTATAAGTGAAATTCTATATATTCACCGACAGTCTCCTTAACTTATATTTGAAGTTTGGTTTAGATATAAATCCAAGCAAGTTGTTT[A/C]ATAAATTTATTCTAGTCTTCACCGATAAAGGACTAAAAGTAGCCAATTTGCTGAGTTGAGATGTTGAATCCCCTCTTTCAAGTGGAGAATGCCAATTAGTTAGATATAGGAGTACTGGAA
SNPM01028	LG1	[A/G]	CTTCTCCATCTCTTCATCAAACAGCATCTCCTGGTAACGGCACTCACGGCTGCAGAATGCTTTTTCACCTCTGAAAAAAAAAAAACAAGAGCACACCTGAGTTCTCGTGCCATGTGCCAC[A/G]ATCTCTTCTTACTTAGATTAGGAGAAGGAAATCCTAGTAAACAAAGAGAGGAACCGACTAAAGAAGCAGAGGATTATCAAGCGTCTGCTTCCAAGGTGGTATCCTAACCTTTACTAGAGC
SNPM01034	LG1	[T/G]	CCATCCCATCCCACTCTGCACGGCTCCTATGTTTGGCACAGCATGAAATTGCGCATCGCTGGGATGGGCGCTATAAAGGGACGGCTGCATCAAGCCATTTACAGGCAAACTCACATCAGC[T/G]GGCCCTCTAGCCGACGAAAACCAGAGGCTGGGTTGCTGCCTCCCAGGATGTGCATTTACGATGCCAGGCACCATTCCAATCTGGGGTTGCTGTGGAGGCATAGGCAGCGGTGCAGCCGAC
SNPM01040	LG1	[C/A]	TCTATTCTCTGAAACAAAATTCAAGGGCTGAAAACCAAGTTGTACAAAGTGGTAGTGGAATCCTGAGGCAGAGCTGATTTGATGGTCTCAGAAACAGGACTGATACCAAATCTTTAGTAG[A/C]ATGACAAGATGTTTGAAGGGAGGAGGTTGTTCCCAAAAATATCTCGTATTTCTTGGTGAGATGTTCTTTCAACATAAGTGTGGATCTTATTATTAACTTCTTTTATCTTAACCCAATGCT
SNPM01086	LG1	[C/T]	CCTAATCACCTACTCTCGATCCCTTTCCTATTCAATTGCCCAATTTTTCTCTCAAGCTACCCAATATTACATCAATTATTCTCTCTACTCATGGCTCATCCATCCACCCGTACCTAAAAC[C/T]AGTGTTGGTCAAAGGCACTCTTTACATTCAGCTAGGCACTTAGCAAGGTCAAGAAACCCCAAAGCACCTCAGCGATCCCTAGGTGAGGTTGGTTTACTGAGGTGACCCCTAGGTGATTGC
SNPM01136	LG1	[C/G]	ACTCGTAAAGAGATGCCAATCTGAAGATGAGCATTAAAAGCAAGTCGGTATGGGTAAGATAGACTCCATTGGAGCTCAGGAGGTTCATGTGATCAAATGATTGTACGGAAAGCATTCTTG[C/G]CAGCATATGATGGCCAGTGGAATAGACAAATATGGGAGGCTGCAGCAAAGAGTTCATTATATTATATGGCAACCTCTAGCCAAGAAATTAAGTAAATTTATGTTCGCCCTCCATCCAACC
SNPM01226	LG1	[A/G]	CATCCATCGTGCTGTTGAGACTTCCTCTCCACCACTGGAGATCTCTGGTTGGGAGATGATGGTTGACTGTTCAGTACCTTTCTTTGTGTAATCTGCTGCTCCTTGTGTTGGATGCTCATG[G/A]TTTTTGCTTAACTTTGTGTACAGAGACAAATGAATTGATGAAAAGGGAAGAGGGGAACCCAGTGGTAAGGGTGTCTTTTATACTGATGACTTCCTCGGCATTGTTCAATGCACAAGGAGC
SNPM01252	LG1	[C/T]	CTAACAAGGAGCTATGGTATAGCACGATTAAACTTGACACCAAAATTGGCTCTAGCCGTTAATAACCTGAACCCGTTAGATACTGCAAAATTTACACATCATTTAAGCAATCTCCCCCCC[C/T]CTGAATATTTATAGAGAACAAAAAGGCAGGGAAGCGAACAGCCAAAATAATAGTCAACAGGATATACAATTGATTTCAGAAGAATTGCTGGAGCCAAGGATAGCCAGCTGCATCTTTCTC
SNPM01283	LG1	[T/C]	ATGTTTCCAACAAATCATCCAATGAAATAAGGGCCGTATGGAGATTTATGAGCATTGCAATGATAGAGGCCGATCATACTTGCGACTCTTCCGACAATTCATCCATCCCACTAATACTGT[C/T]ACAACACAGTTTTATGCATCTAAAGAATTAAGCAAACCACATAAAAATGAAAGATTAGCATGATATCATATCTATACAAGAAATTAATCTGTTTCCCCTTTTTCTTTTCAGATTTCTGAC
SNPM01335	LG1	[A/G]	CAGTTGCGATTGGAGGCATTTTATATCATGTTGTGGTGTAACTCGAACACCAGAACGACTATTGAAGTTTGAGCGCACCACATTAAATGCTTACAGAAACTCGCAGATAGCACGCAAACC[A/G]CACAGGAACTTGCGCATGGACCGTCTCCCAGATGGCACGCAAACCACGCAGGCCTTTTCAAAGCCAAAACTGGGAGAAAGAAGCGGTCAAATAAACAAATGTCATACTCCAATAACTATC
SNPM01442	LG1	[A/G]	TGGGTTCCCCTTCATTGAAGAAAAAGAGATAGTTATATCTCTCTCTTATCTCTCCTCTCCTTCTCACGCTTTCATTCTCTCGTCCGCGGATGAAAGTGATTTCTAGAATGCAAAGGGGCT[A/G]GGGATGCACCCTGGTGGACACCAATGGATGGTCTAGATTGTTAAATCTACAGGATGATTTTTTTTTTTTTTTTTTTTTTTTTTTAATGCTTGAGCTTAATTCTGTAGAGAACGATTTTTC
SNPM01452	LG1	[A/G]	AATCTCTCACTCAAATTTCCCACTTCTTCTTCTTCCTCTTCTCCGAATCAAATTAATTTTCTCCTCAATCTCTTTCTATCTCTATTGGATGATGGAGGATCTGATACCAGGCCTTCCGGA[A/G]GAGATCGCTCGGGAGTGCCTTCTTCGCGTCCCGCACGACGCCTTTGGCACGGCCCGCTCCGTTTGCAAGCTCTGGAAGCAGGAGGTGGAGTCGTCCCCCTTTCACCACCTCCGCAAATCC
SNPM01455	LG1	[C/T]	TCCACAATTTCTTATTTAAAAAAAAAAATACAACTCTCTTGGTTCATATTTAATTTGAAATTTGGCTCAATATGAATAATCTGGATCCATGAGAGAATAAGCGCAAGCTTTTCGCTAGCT[C/T]ATGTATGTTGAGCTCAATTAAGCTTGAAATCAAATAAACAATCAATAAATATCATATTTTACCAACAGACTTGGTTTCATTAATCCATTTCAAGAGGGAACTCCCTACTTCTGAGAAGCA
SNPM01495	LG1	[C/G]	CAACATTTTAATGTTAAGCGGCAAGTCACAGGCTATCATGAACCCTAAATATCATACACCATGTTCATACTAGAAATGAAAATACTTTGAGGCAATATATGCCTTAAATTCTGCACATTA[C/G]TTGGCAACTTGAACCATAAAAGAAATAATTCCCCTCTTCATTTAAGAAGCAACCAATTCAAGATCCAGGAAACAACATTATTTCTTTCTGATAAATGGCGACTTCAATGATAGTATTACT
SNPM01508	LG1	[A/C]	CAAAACAGAAGTTATTGCAGATAATATTTGAGGGGTATATCTATACAGGAGTGGTGTACAACTGTGTTTCTGGAGGAACTTAAGTCTTATTGGTAAAGTAGCTGGGACATACATGTAAGC[C/A]ACTTGAATGGTGTGTTGTAATAACTCGGTTAAGTTATAACGTAATGCAGATGATATTGGAGACAGGTTGGAGTCATAAGCTGCCAGACTGCATATATGTAAGCAATAATTCTGATTATTT
SNPM01535	LG1	[T/C]	GAACTTGAAGAAGTCTYTGTCTTCTAATCTATACCTCATGGAGAGAGAGATGGGAGAAGCTGAAGAGACTGATACAAAAATGACGGATGGAGAGCTTCGGAGCAGGTTCAAAAGGATCTG[T/C]GTCTTCTGTGGCAGCAACTCTGGCAACAGAACTGTCTTCAGTGATTCTGCTCTTGCTCTGGGCCACGAATTGGTTTGCCCCGGTGTTTTCTTATCATTTTCATCAGTTTTTTAGAACAAA
SNPM01597	LG1	[A/T]	ACCATAGTGCTCAATCTCAGGCTCTATGTTGTACAAAGCCTTCATCTCTTCAAAATATTTACGACCCTCTGCCATCAGACCTGAATGACTGCATGAAGTCAAAACACCAATATAGGCAAC[A/T]GCATTGGGTCTAATCCCCTCTTTCTTCATCAAAGAGAAATGCTTGAGTGCAAGTTCCCCCATTCCATTCATTGCGAGGCCTGAAATGATTGCAGTCCAAGCCCGCAAATCCCTTTCATCC
SNPM01602	LG1	[C/A]	GTAGATATAAGCCACCAGGTATGCTTCATCAAACAACTACAAATGTTAAGAGGACTAGGTGGTGCCTCGCTGATCCACCTCCAACTCCAACGGAGGACCAACGGCGCTCCTAAACTCCTC[A/C]TCCGACTCCAGGGCGCTCATTGACTCGGGAACCAGGCAAATCTCAAGATCCACGCTCCCACCTCCTTCCCAATCCGGGTACGACGTCACCGTCCCATCCAACTTATTCGCGCTCCCACTC
SNPM01700	LG1	[A/G]	AAAGCAAGGAACTTAGACCAACTTGGAGWTAAACCATATGTGGTGACCACGTGCCCCTGTTTTTCCCTTCATATTGATCTCAGTTTCGAGTGAACATGCAATACTCCAAAGGCCTGTTTA[A/G]GTTCCATAGGAATTTCTTATACAAATTGGATATATTGGCCCATCCACCTTGCAGTCTTCTAAGAGGTAGCCCAAAGTCCTAACCAATATCCCAACTTATRGGCYAGATAATCCATGGGAC
SNPM01789	LG1	[A/G]	GGGGAAAAAAAAAGTAAAGGATAAAAACGCAAAAAGTATCGTAGTTAAGGACTTGGAGTCAGAATGCAGAGCTCGAGTAGACATCCAAAGTAATATTTTGATAGAGCAATGCAATTATAC[A/G]CGTTTCTTCTTAAAATTTCTGTTATCTTTGATCTCTCCTCCAACAAAAAATKACAAACGAGTTAGTGGTTTCTCTGAACTCTTATCGTTGACTGGCTTATACACGAACTTGCTACATATC
SNPM01803	LG1	[A/G]	CGGACGACCTGATCGGCGGCCGAGGAGGAGAAGGAGGCGGAGGGATCCATGAAAACGGTAGGAATAAGAGAGAGAAAGGAAGAAAAGGGAAAGAAGAGGAGAAGAGTTCTTGCGAGGAGG[G/A]GAGGAAGAAGACAGGTAGCCGCGCGATCGGAGCGTTGAACGATGAACCACCCTTTTGGGGGTTGGGAGTTAGGTAACACGTGCCTCCGTATTGCATGCATCAGGTGCAGTTGGACCGCGC
SNPM01854	LG1	[A/G]	AAATATCGCAGGGATGATTAGTTTGGTTCCTTGGAGGTTATTTAGATTGTGGGTGTAATTTTGGATACCAAACAACACCATATATTGTTTTTGCTCATGGGTGCAAGCCATAGTCCTTTG[G/A]TTTGATTGAGGGGTGGTTGCAGAGGAAATAAACAGCATGGAGGATGGGAGACGCCTCTGATTCTGCAATCTCAAGATTTTGGGATACTGCAGACCTTTTTTCGAATGGATTGTCATGTCC
SNPM01903	LG1	[A/G]	TATTGCTGTCGTCGGGGTAAAGGAACTCGTGTAATCTCTGGATGACGCAGAATGGGATCTGATTTTGAAGCAACAGCAGATCATACCTCACCAACTCCCAGATCTGCATTCTGCCGACCA[A/G]TAGCTTTGCTTCCTTATGACCGGATTTGGGTTCCTCAGGACCTGGGACATACCTTCGCAGGAGATGGAGGAGGAAGCAGCCGTCCAGCATCAGCATCCGTGCGAAGTCATCGGAAATTAT
SNPM02031	LG1	[C/T]	ATGTGCTCGCCAAAAGCAATCAAAAGGCTATCTTTTTCCCCTATTAAGAAACTTCACCTCACGAGCCCAAATATACTATTCCAGCAGCTTCTCTCACCTCCTAAGCTCCAACCTAACTCC[C/T]CCTAGTCCAAAACCCTAGCCCTAATTCACTAATCCAACTCGCTCCAAGACCCCAGATTCCAAAGAACACCACAGGGATATTACAGAATCTCGTCGGAAGAAGTACCAACTAGAGGAAATT
SNPM02055	LG1	[A/T]	TAGTTTCACTTGCACACAAACTGATTTATTAGGGTCTAAGTTTGGAAAATATCAGTCTAATGACTGTGCTACAAATAGCTGACGTTAAGCTTTCTCCTCTAGAACAGTAAGGAGATCACA[A/T]AAATAACATTTTTTAAGGACCCTAAAATGGCAACAAAAGAATTTGCATTTAGTTTCTCAAAGAAAGAAGAAAGAAGATCTTGCACTTAGCCATAAAGTTCATCTATATATTATTTGTTTT
SNPM02063	LG1	[A/G]	TCTCCGAATCCGCATGTTCCTTATCATGAAAATACGATAGAAAAGAGATTGTTAATCATTCTACAGAAYAAACACATTACAAACTGAAAATTTTGACATATGATGCAACACCGGAACGAC[A/G]TGCTATTGTAAATTTGGTTACAGATCTTGAGCAACAAAGACAGCCAAAACAATATGAAAATTGCACCTGTTATTAAACATGACTAGAAATCAAGTAATATTGCAGTTGTTATGTTCAGAT
SNPM02068	LG1	[A/G]	CTCCTCCTATGCCTCGCGATCGCCGCCACCGCGCGCTCAAATGCCTCAGTATTCAGCGTCACTCCATCGCCAACCCCACCAAAGTCCGTGATATTGTACGCAAACGGACGGAGCCTCGGC[A/G]CCGCCTTGTCCGGCAGAGCCCGCCGGAAGAACAGGAGCCCGTCAGTGGAGCTGCTCTGCCACAGGAACACCGTCGCGAACCCCACGACCCAGACCACCAAAAAGAGGGTCCTGTGGGTCG
SNPM02077	LG1	[T/C]	CATACACTCAGCGACCCCTCGTGATCAATGARAAAAAAAAAAAAAAAGATGGCTAAACAAATTGAACATGAGGACAAAACATCTCAACTTTAAGAGCAAGTTACCGGGATAAGCTCGCAA[C/T]GCTTGTCTGGCTGCAGATTGGCTTGCAGCATCGGCGCCGAGCATTATGACATGACCACCCGTCAGCCCGTCCTGCTTGTACAAGCTCGCGAATTCAGCCGGTGACTTGTCGGATTCGAAA
SNPM02097	LG1	[A/G]	GGGGCGGTGGCCCACGTAAGGCGTAATTGTTTTCTTCTATCCGAGTTGACAAAACGCACCCACTTTGTGAAAACTCTCTCACATAACTATTTTTTTAGAGGAAACTCTCTCCCGTTCCTT[G/A]CACAAGGGTGCGATTGGATGGGGGCTAGCTATCCGGTTGAGCTTAGTGGCAAATCTCATTTATTAAGCATTCACCTCGGTGTATCGCTATAAAAACGAGCATTTTATGATTAGCTACGTT
SNPM02102	LG1	[C/T]	TATATCAAACTAAAGAAYGGAAAGAATAGTACATCGTAACTAATCAAGAGAACAGGAGTTCAGATCTTTCGTCGATGCACCTTTTGTACCGTAGAGGGCTGTACTGCCAAGCTATATATC[C/T]TGAAGACGGATGGCTGCTGCTCGTTTCATAAATCTGAATGCTTGCTTTTAATGCCTCCAGACAAGCGACCACTGTCCATCTCTGAAATGGATGATACATAGCTATCCAATGTGGGAAGGT
SNPM02158	LG1	[A/C]	CCATGTCCGCGCCCGCTCATCATCGAGTAGCAAGAATAATTTTTGTAGGACAAGAAACTAGTATTTAAAGCCATTTCAGTACAGTAAAAGTATGGATGATGAGGCGAAGCAAATTCCTGC[C/A]AGAGACGGTGAAGGTTGGCGTTCCCGCAACACAAAAAGAGACCAACCACGGAGGGGCAGGAAATAAGAGYACAAGAGTGCTCTCTCGAAAGGCTCGAACGTCGTCGTTATCATCACTTTC
SNPM02249	LG1	[T/C]	CTGRGGCATGGGAGGGAAGCGGGGCAAAAGCCRCCACCACCGATGTTAACGAACAAGTGGTGTTCAGGGGCATTAACATTAACGAAGCAGCCAAGGGATCGGACAGTGGCGCTGGTGTTG[T/C]GGTGGATGGAGGGGACCCGATGAGCTTCCACATCGATATGGATGCTACTGATGAGCTTCTGGGTAATCTCCAAAGCCTTCCCTTCTTGAAAGTGGAAGAGATTCCAATGCATTTGCCGTA
SNPM02305	LG1	[T/C]	AAAAATTGGCATAAAGTACTCGATTTCTCTGCTTCCTGGAACGCCCAACACCACATCCTTCCACTCACATGCAGGCCTCAAGCTTTTGTAGCCTCAAGCTATTTGGGGCTTACATCCTAA[T/C]GAAAGCACCTGGTCTTCGGTGTAATCAAAAGTCGGTGTGTAAGTATCACTCATGGAGAATTTGTGCCTTGCCATTGGCTCCGCTTCGGGGTCAACCAGGGATTCCAGTGCGTGAGTTGCG
SNPM02328	LG1	[A/G]	CCAATGATTATGATGCATTAAAATATGAAAGTTGAGGGTAAGAGTCAGGCTTGATCCTTGTCTCTGCCTGCACATCTGTCTCTACAGTCCATCGAAGTTAAAGATGCACACTGTGATAAG[A/G]GGTCATAAAATGTGGTGCCATGGTGCCTTTTGATATTGTATGTATGGCTGGTATGCAACTTTGCTCTAGTATCCATTCGAGCTGACATGGACGATCAACAAGTCATCATGATGTTGTAAT
SNPM02330	LG1	[A/G]	ATTATTTGACAAGCAAATGCATCTCTTAACTTTGCCATTCTTTTTGACTCCTTATTCCCTCACTTTGTAGTGTTGATTTGGTATCAATCATGAACCAAGGGGAAGGCCGGATGAAAAAAT[A/G]TTAATGACTTTAATGATTGAAGCCTTCTAACAAACCAGATTGGATTTTGGCAGAAACAAACCATAGTTAGGAGGGTGCCAACTGAAATAGTTGGGAAGATCTCTTGTGCTAATACAAGAT
SNPM02337	LG1	[A/C]	CCAGTTTCCCGAAGGAGAGCGCTACTTTGGCCTCGAGAACTTCGGCAACACTTGCTATTGCAACAGCGTCCTGCAGGTTGGTCTCGCTCTCTCCCTGTCATCCGACATCCAGACCCTGAT[A/C]AAAAATTCCTATTTTCCCCCGATTTTTCTGCTCTCTGGATTCTTTACACGTGGTTGCGTTAGATGAAATTGCTTTAGAAAGTGCCGAAATTGGAGTCAAAATGTTGTGGGAGGAAATAAA
SNPM02389	LG1	[G/T]	AAGGGTAGAACCAAAGATGAAAACAATGCACCTACTAGAAGACATAGAAGGAGAAAAAAAAAATAAGGCAAGTGACTGACAAAAAATTGATGGGACAGAATGGTAGTGGAGGTGAGAGGA[G/T]GGGGAAGATGAACAAGAAGTTGATTTTTTTCCCTTTTTTTCTCCCTGATATAACAGAGAAGAAGATGGCTTTGAGGTGGAGAGGAAGAAAGGCGGTGAGGAAGACAAAGGCAGAGGCAAT
SNPM02398	LG1	[T/C]	CAAATGAATGGAGTGTCTCTCTACAAAATGGATGGAAACAAATTGGATGATCTGGTCTGCGTGAACCACACCTTGCCATTAAAGGTTTGAGAAGATGAGGACCATAGTTGACTGATTGGC[C/T]TATATTCCATGGTGGAAGCCAGATAGTAATTGAAGTTGAGCTATAAAAGATTGGTTTTCCTTTGTAAAAAAGAAGGCTTAGGGCATCCCTCTTTCTGGGAAAAATGGGAAAATCTGGTCA
SNPM02437	LG1	[C/T]	ATAAATAATTTGAGAATTTTGCACKGATCCAGAGGGTACTGTTACTATGAACATAGGTACAAGAATAAAGTTATATGGCCTCTTGCATGTTAAATTATTGTTTTACCATGCGACCGACAA[C/T]GCTAAAGACGGAACTATCGTGGAGCATTTAGCTGCACTCTTCTGTAAACTCTAACAAAGCTAAGGCCCAAGGGCAGCADAGTTTTCCCTGGTTGGTCATTATTCATATGAATCCCAACAT
SNPM02506	LG1	[C/T]	TTTTCTGTAAGAAGATGGTATGAGAAATCAACTTGAAGGAGTGCAAACCTTCTCCATACCAAGAAGCATGGCTGAACCACCATGGAAAACAAATATGCAGCAACAGCATCTTTTTTCTTT[C/T]TTCATTGGTGAGCAACAGATCAGATGAAGAAGAGGTTATCTTATAACACCAATGCAACATTTAGGGAGTCAATGATTCCTTAATATGGGAGCAATCATCAATCAAGATACTCTTAAATAT
SNPM02519	LG1	[T/C]	ACCAAAACCAACCAAAACCTATCAAGTCTCAWGCATCTGGAATCACCTTACCATCCTAACCACAAGAGCCGCTTGTGTCCATGACTTAATGGCAGGCAACATAAGAACCTAAAACGAGCC[T/C]TGATTGAAGGCATTTCATTCATTTCATTAATGAAGGCGAACTGAGGCAATAAAGCCATAATTCAAGGCAGGAATATATATAACGTTCCTTTCCTTCTTATATCAGTCCAAAATTCTTGAC
SNPM02612	LG1	[A/C]	TTATGTGATTCATTTGAGAGTTTAATGCTTTCTAGAACATTTAAGTAAATTACTACTATTATTGCTACAATTATCTTCAAAGCTTCACCTGATTCACTGAGTCCATATCTATATCAATAC[C/A]TGTGATTCTTTAGTATGTGCCACAGATTTTATTTCTGTTATAATTTAAATTATTTTTCTTTTATAATCTTCAATTATCACTTTCAGCTGGCCTGTCCTTTCGAGAGTTAATTGGATTTCA
SNPM02759	LG1	[A/C]	TTACACTTGGAGTGTTGGACAAACTCCATTTGGGCCATWTGCGGAAACTGTGTCCCTGTCTTTTGTTCAAAGAGATGCAGCTCGGAGAAATGTTCTTCTTACTACATTGAATTATTCGAT[C/A]ACTAGTGCCATTGATGTATTGGCATCTATGGCGGCTCATGGTGGGGATAGGAAGCTTCTGAAGAAGAATAGGCATGTGGAGTTTGTGCAGAGGTGGAATTTGTTCAAGCACAAGCTGGAG
SNPM02786	LG1	[C/G]	CCTCTTTAACCTCCGAGGGCAAGTTATTACACTTAAAGACCACCGAACTATTCGTAAGATCTTTAAACTTGCAAGGGTGTTTTCGTCCAAGGAAGCCAATAAAATCCACGCTCCTCTCCT[C/G]CCCCTTTCTCGTGATCTCCTACTCCGAGAAGCCTGGTTTGGGTTTTCCCCCTTCCGTGATCTTGCGCCCGTCCTCCTCGATCTCGTTTCCCGATCCGCGCGTGGAATTGGGTCTTGGATT
SNPM02787	LG1	[A/C]	AACTCTTGTTAGTGAAATAGAGGGAGAAACTTCAACTGAWCGCTTGAAGCGGCAGGTTGAGATGGATAGGAAGTCCATGAGCCTTCTCTACAAAGAATTGGAAGAAGAAAGAAGTGCTTC[C/A]GCAATTGCAGCACAAGAAGCGATGGCCATGATTAATAGGTTGCAGGAAGAGAAGGCCACAATGCAGATGGAGGCTTTGCAATATCTAAGAGAGATGGAAGAGCAGGCTGAGTACGACCAA
SNPM02830	LG1	[C/T]	AGAGGAGTACCAGGGCGCCTATGAGCTTGGCATTCTTGCCTCGCTCTCTGGTGACGACGACCTTGGGCTTCGGCTTGGGAGTCGGTGAAGAAGAGGGTGAGGACGAGGACGCTCGGAGCC[C/T]GAGCGAAGAGAAAGGAGGTCTGCTCTTCGATAGAGGAGACGAAGGAGGAAGAAGAGGMGGAGAAGGAGGAGGGGAAGAGAGGAAAACGAGCGAGGCCATCTTGGAGGGAGGGGAGAGGGA
SNPM02866	LG1	[T/G]	GAGGTTTTCCATAACATTTTGTTTAGGGTTGCAAAAATAGTGGAAGGGGGTGGCGTGCACTCCTTGGCATTCAAAAATTCTGGACTCTAGAGATGCGAGATGTTTGGTTTATGAGTTTAT[T/G]CTGCCAATGCTGAAAAATTTTTATATCAAATTCATTTTAGCATAATAAGGAATATTTGACATATAATTGACATGATCAATGAGACTTGGAGACAACTAACYGATCTTGCATGATGATTGG
SNPM02870	LG1	[A/G]	AAGAAAAGAGAAAAAGGGAAAACAAATACTTAAGCATGCACCACTATTAAAATGATAAMAATTTAAGAAATTCTTTTCCATATCTATTTTTGTGTTTATGAAATCAATTTGATGTGCCAT[A/G]CATTAGCCAAGTGTATCTAAGCTGCTACTGGCACAGTAATAAACATTATGTCATTTAAACAAACTAGTTTCTCTGGGTATAAATCTCTTTGGAGATGTAATCTTTTAAAGGTAAAAACTA
SNPM02883	LG1	[A/G]	TAATAGCAAAGAAGTTTAATGAAACCTTAAAATCTTGAAAAAGAAGCAGATTAGAACACCAAACAATAGGAGAAAGGAGGCTCAGATTCATCATTTGATCCAGCATTCTGTTTTTAATCC[A/G]TTATTCTATGAAATGGCTGCAAACAGTTGCCTGCAGAGCAGCAGACCATCCAACAAGATCACCTTGCCATTAGAAATACTCATTTTCTGCTCTGCTCCACAATGTAGCAAAAACCATCTT
SNPM02896	LG1	[G/T]	TCTTTGTGGCTTTAGGGCTGTTTGGGTTGTACCATCCCACGGAAGAAAGGGAATTGCCTCACAACTATTAGATGTTGCAAGGTAATGTGTATCGAAATTCCAGGAAACAAGCACTATTAT[G/T]AGGATTCATAATCTTGGTGAAATCTCCGTCGATGTCCAACGCTGCCTCTTATCTTTTTTTTAAAAAAAAATCTCTGGATTATATTTTATATGAATATTATGATTTCTCCCATCTCTAGTG
SNPM02980	LG1	[T/G]	TCGAATTGAACAAGTCTTAAGCTTCTAGGCTTTGCAAGGACTGGAAGGTACTTCAATACCATTCTTCCAAGTCACTCGTTGACCCATTGAATGGTGCAACTTGTAACAAGAATAAGTTGA[G/T]GATGATGACATTGAATGGAATTATTCTCGGCTTTTCCCACCTGCAGGAAGACCAGAGCAGCCCATAGATTTGTCCCGGTTGCAAAAGCGGTTATTCTCAACTGTTTATCTTTCTGCCACA
SNPM02981	LG1	[C/T]	GTAGTGCCTTCTAGAATAAGGTTGTGGTGTCCCACTCGTCATATTTTCTCAGGAACATGATGACCACTAAAGCCAATATGGAATAAGTTCAAGTGGATAAAATAGCCAAGATGGCCTCAT[C/T]TCAACTCCAATTCCCTTGAGATTCAGGACACCCAAAGTATAGCAACATATTCCTTCTAGTGCGCTCACCTCCATACTTCATTCGTTTCCTAGGTAGAAGAAACTTTGAGGGAGATCTTGA
SNPM03064	LG1	[A/G]	GTCATGAAAGACTCAGCAAGACCGGGCTGGATTTTGTTTATTTTTATACGAACAAGGCCATTTTGATTTTTGACTCCAGTTGTCTTGCGGAGTTTTCCAATCTCGATCCTATATCTTCCT[G/A]TTCTTATAGTTCTGCCATCTGTGACTTAGTTCTCATATGATTATCTAATAATCATCTCTTTTTRGGCCTGTAAAGTCTAAACCATTGATTCTAAATGACTTTTTTGCTATTGCTAGGACT
SNPM03128	LG1	[C/A]	AGAAGTTGTTCGATATAGTTTGCCCTTTTTACAGTAAACTTGCCGTTGCTGATCCTAGTAGGTAATTTGAAAACATTTTGGAGGCAAGCTTTGTTTGATAGCCAACCTCCTCTAGTTGTC[A/C]ATCATAATTTTCTTTATATTCAAAATTTGCCGCTTATTTTCTATTTAAATACCAATTTATTGATATATGTTTCATTCTCATTAAAATCTTCTTGTTCTGAGTGGGGGCAATCCTCAAGAT
SNPM03129	LG1	[A/G]	CTTGTAAGTGAACTTTCAAATTTCATCAAAAAAACTAAAAAAGGAAGAAGATAAGCGAGCTTTCAAGCACGCTGGATTAACCTGACAGCTGCTCTTGTACTCTTAGCACATTATATTTTT[A/G]CAATATACCTTTAATTAATTAAAAGGAAAATTTTCCCAGCATAAAAATTAGATTTCACAATCTATTTTTGTTAAAAACAGTAAATTGTAGGTATGAAACATTTCTTTTTACCTGCTGAGC
SNPM03159	LG1	[A/T]	CCGTGCTTCGAAGCGTACTGAATCAAGCGTGCTATGTTCTCCATGGAAGGCCCTCCTCTTTCCATTGTGCTCACAGCCTTTCCAGCCAACTCCTTGGCCCTTTTTCTTCTCTTTTCTCCC[A/T]CCTTCCCTTTGTGCATCAACCTAGAGACCGCCTTCTCTATGTCATCCCTCTTTGCTACCGGTGGACTATCTTCCGTGAGACAGAAGTAGGGCACTTTCACCCCAACCGCCACACCAATGC
SNPM03197	LG1	[C/T]	TATATCAGATATATGTTGGCCAGAATGTTGAAATATCGGATGATATGGTAGACAAGGCAGYCTGCAATGATATTACATAGTGATCTTAAAAGCTAGTAATGAGAAATCATAAGCTACTTC[C/T]ATCGGCAATGGTAGACTCACTGGCACTAGATGATTCTCGGTCTCATTTTATTGCATCACAAGATTCTGTGGCATCTTTTGACTTCTCAATAGAAGCAACATGAAATTTTCTCTGCACCCT
SNPM03299	LG1	[A/G]	CGTAGATGTTTGATTGAATGTCGCATTCGCATGGTTAATTGTTTCTAATTAATGGACGATCGACATTTTTCTTTTTTTTCCGATTACTGGTTGCAGGAGAGTGGTGGAAGAGGGACGTGA[A/G]TGCAGTGCTTGAGACGGCCCGCGAAACCGGAGCAGACCCAACTCCCTCGGATGCGTTCACCATTAATGGACAACCCGGAGATCTCTACCCTTGCTCCAAACCAGGTATGTTCCTGATCTA
SNPM03343	LG1	[A/G]	CCATCTGGTCCAAATGACCTTCAAAGTTCATGCACGTGAGCCGCCGGTCAGCAGCTCGTCAGCTCCCATCCCCCGGAGGCCAGCGACCGAAGCAGAGCTATCTTTATGAACAACTCTTCA[A/G]CCGCTATCGATCTCGATCCATCCAACCGATCGATCAAGCGATTAATAACCGAGAGAGAAGGACAAAAGATTAGATTTCGCGCAATAACTGTTAGTCATACCRTGATGGCAGTCAACCATG
SNPM03482	LG1	[A/T]	CAAGTGAGAGCAGTGCATGGGGACTGCCATGCACAACCTCTGTAAGGTGGAGATCAGTTAATGAATTATATGTATATAAATATATATGAACCAAACATGCAGGAATTCAAAATATATATT[A/T]TGGTCTATTCAAATGATCATAAGTACATCTGATTTGCTAATTGACTTCCTATCAAATGGGGTTAAAAGAACAATTGAAAACGCATTAACATTCAGAATTTCAGGCTAATATAATGGTTTG
SNPM03588	LG1	[G/T]	CCCAGTCCATATTAACAACTGCAAGTCTGTAAGTCACTTTGTCTGTCATTGGTGTATCCTTATGGTCAGCCATCAAATACTGACAAATATCACTACCGACCGAGTACTGCAAACAAAGAT[G/T]GTCAAGTAAGGCATTTGCACCATCAGATCCCCATGGAGGGGGAAGCATTGGGCTTTTGTGAAAGCCAAGTATCAAGAAATGCTCATACTATTTAGTTATTTTGAGGAAAGAAATATGCAG
SNPM03589	LG1	[A/G]	GCATTTGCACCATCAGATCCCCATGGAGGGGGAAGCATTGGGCTTTTGTGAAAGCCAAGTATCAAGAAATGCTCATACTATTTAGTTATTTTGAGGAAAGAAATATGCAGCTAGTATATA[A/G]TAAGACAAATCATAATGATCACATAAGAAACATTGAACTGAACAAAAAGGAAAAGGAATTGACACTTGAAATGAAAATAATTAAACCAAAAATGTATAACAGCTGACCAAACAAAAGGTA
SNPM03716	LG1	[C/A]	TAGAAGAACTTATTACTAGTCCAAGCTACTCTTCATACCCTCATGATGCACCTCTTCATTTTCCATGCATATCTTTCTAAATATTTAGCTGCATTTTTACATTTAATTACATGAGTGTGC[A/C]TATTCTTTAGGTCCTGACAGCTAATATAAAGCAGTAGGAATAATTTCTTCAGAGTGAACCGTGAACAAATCGACCATAGCATAAAGATTGTCTTACTGATATGAGTCCAACTACTATCTC
SNPM03737	LG1	[T/C]	AGGTTGGCACTTGTGTGATGTTATTGATCCAATAACAAAAGTTCTCACACTACTAGACCAAGTATTTAAAATCGCCTTCCCTTTCTGATGATGTGCTCCTATATCCTATTGACTACCATA[C/T]GACTAGTCTTTGTAAAATTATTAGTATACTTTAGCATAGGTTGAAATGAGTAGACTATCAGAAAATGGACGGACGAACTTATCCAAGTCAATTAGTCAAGGTAAATAATAAAATATTAAT
SNPM03786	LG1	[C/T]	CATCAAAAAGGAAAAAAAAACTATAGGAAGGTGCTAATGGAGGGAAAAGAAAAGAGAATTTGATCCAGAATCACCTTCCCAAGCTGTGGCTACTGCAGATACCATCGCAGCCTTACACCA[C/T]TGACAAAATAAACCGCCAAGTCAGGAAGAGCCTCATTCCATAATAATACAAATCGCAAGTCCCTCGCTACAATGACATGTCCCTAGTACTCGATTACACATTCAATCTAACCTGGGACAA
SNPM03795	LG1	[T/C]	AGTTATTTATTATGTTAGTCAAGATTTCAACAACTTTGGTTCCTAAAATCTTAGTCTTTGATCTTGGAATATATTATCACCTCTTCTTTTTGGTAAGGTGTTTCGTCTCTCCTTCGCCTA[C/T]ATGTTTCGATCTTGTCTATGTTTCACCAAGACATCTTTTACATCATGATAGGCGATCACCGGGATGGTTGACATCTTCAACCAAAAACAGAAAAGAAAAAAAGACATGTAAGTAGCTCTC
SNPM03831	LG1	[T/C]	GAGCATGGCTTTTCATCAGAATCCCTTCGCCTGTGTGATCCTCATACTCTCTGTTCTCTGGCTTCTAATTTTCCAACCAGTCTCCGCTATTCCACCCGGCATCTCCTACCGCACAGTCTG[C/T]CGCGGTCCGCCCGGAGCCAAGGTTTGCAGTATTGAACCGTATCGGGTAGCACCTGGAGCTGACCCGCGTTCGCACAGGCGATACATTCCCTCCCCGTATGCTAAAGCTCGCCCGCGTCCT
SNPM03869	LG1	[A/C]	ATATCCTTTTTGCCTATAAATCTAATCCTTCGTTTATATGTTTTTAATAGTGAACAAGCTCAGAATTGTCTACTGGACTGTGATATGGATGAAATGAATGCTGATAGTGTGAAAACTTCA[A/C]CTGCAGACCACCTCCAACAGTGGAGCCAGTGGCAACTAATAGATTCCATTCTTCCTACAGGCGGTTTTGCTCATTCTTATGGTCTTGAGGCTGCTGTCCAAGCTCGCTTTGTGGTGGGCC
SNPM03929	LG1	[A/G]	CGAGCCTCGCCCTCCTTCCGGCTCTGGTGGATCCATTTGTCGTCAAGAATCTCATCTTTCCGGCTCCATTTTTCTTCAATTTTCTCTTCATCACGGCTCAATGCTAGAAGAGTGTCCCGG[A/G]AGCGCTCGGGGGTGGCAAAGACGGCGGCGGCGGGGAACTCGGAAGCGTACTCCATGTCGCTCCAGCGGCGCTCGTCGTGGCGGAGGCCGCGCTGGAGGGCGTCGATGATCTCCTTGGCGA
SNPM03948	LG1	[A/T]	AAAGAAAAAAAAAAAAAAAAAAAAGACGGGATCCTTCAATCACCAAGTCAAACATGACTGGAGAAAGACAACGTAAGTGATCTAAGAGTGACAGAGAGGTGGCAAAAAAGTCCAGAGAGA[A/T]GGCCCGCATATTTAGTCTATCAATCGTACCCGCGCTTCCCGTTGCCTGGATTGCTTGTTTTGAAATAATTCGCAATCACATAGCTCTTATAGGAGAAGTTAAGGTGTGAAGGACTCTCGT
SNPM03980	LG1	[T/G]	ACATGCTTCGCCGGTCCTCCGCCGCACCCGATAACTTCACCCTCCCCTGCGCGATCAAAGGGTGCGCTCGGTTGAATGCCGTCCAAGAAGGGAAGCAGATCCATGGGTTGATTCTGAAGC[T/C]GGGTTTCTGCCCGGATGGCTTCGTTCAGAGTAGTTTGGTCAGCTTCTACTGTAAATGTGGCGATTTGGTCTCTGCCAGGAAGGTGTTCGATAGAGTTGCTTGYAGAGATTTGGTYACGTG
SNPM04079	LG1	[A/G]	GCTGCACGAGAAATTTCATTTTTCTTTGGAGACATTTTACCAGGTTAGTTTTTATGCTTGTTTAATTAAATACATTAATGCCTCATGTGTTGTTGCCGTTGCTTACTCACTTCTATCACC[A/G]TTTATAATAAAGATTTATGAGAGTATTAACAAAGGCATCAATCTCATACATTTACATACTGATGGGATCAGATTTATTAACCTGATTCTGCTGGAAATGATCGGTTTATAACTAACTTAT
SNPM04130	LG1	[C/A]	TGCCTGCCAGTTAAAAGTAATCATTTCTTTACTGTTTTCTCCATTTAGCCAGCTAGATGGAATCAACTAGTTCTCCCGTCCCGACCACCAGTCTTTCTTTCTATTGGTCTCTTCTTTGCT[A/C]AAAAAAATTATGCTACTTGTTGATCCACTGCTTCCATCCCAATACTGGATGATGGAGAGTTTATCATATAGAAAAATACGATTTTGTGCTGGCTTGTCGGCCATCGGTTTCCTTTCCTTT
SNPM04152	LG1	[A/G]	CTAGAGGCTTAAGAACAAGGATGTATTCATGAGTCCTTAATGTTGAGATCTCCAAAATCTTAAAGTTACATTTTCAGATCGACCACAATATCTTGAAAGGAAAACAAAAGGTTTTAGGGT[A/G]CCTATTATTTGCACACATAATATTTTAAGTCCGTAAATGCTGATTTGGTAATTTCAAATKCAATCAACCTCATTTGACAACAAATCCTATAAACTGCACTAATCTCTTTAATTATATTAT
SNPM04153	LG1	[G/T]	TAAAGTTACATTTTCAGATCGACCACAATATCTTGAAAGGAAAACAAAAGGTTTTAGGGTRCCTATTATTTGCACACATAATATTTTAAGTCCGTAAATGCTGATTTGGTAATTTCAAAT[G/T]CAATCAACCTCATTTGACAACAAATCCTATAAACTGCACTAATCTCTTTAATTATATTATAGAAGAATTATTCCTGTGTGCATAACATCCCTGTCTCAAAAATAGAAAGATCAGCAAAGT
SNPM04202	LG1	[A/G]	AGCTGAGCTGTATGATGGCTGGTTAAATCAGTTGAACATGAAGAGCTATATTTTGTTTACATTTTTTTGAGTGGATTGTCTTTCAGTATTCTCGTGCAATTTGGGAGCATTGGACACGTT[A/G]GATGACATTGCTCTTTAGTTAATTAAGCATGTTCATGGCTTTGATTACATTAATTCTCTGTAAAGATGTTTAATGATGAAAAACATATGCTGAATTTTTTTTTATACAGGTTACCTGGTG
SNPM04224	LG1	[A/G]	ACAAAGGACTTTGATGACTGTGCTCCAGCAGCTATGCTAATAGATGCCTGGCAGCATTCCATGGGTATCGTAAAGGATTTGTAACCCTGATCTCCTTGTTTCGAGCTTATAAAAAAAGAG[G/A]ATGATTCTGAGCTAGATGCAATACAATACACTTAAAAAGAGAGATTTTCTACGCCTGCCGGAGTAAACGACATATCTTGTTCAGTATATTAAAAGTGATGACTGATGAATCAGAGTCTGA
SNPM04246	LG1	[T/G]	TCAAGTTGGGTGATGACCTTGGATAGAATATTTTCTGAATTTTTTTTTATAGCAGTTGTAATAAGTCGGTAATTAATGCAAGGGTTGGATCTGATCTGGTAATACGTTAGGTTAGGTCTT[T/G]TGATTATTCAATATTGAGCCCTACAAAATATTATAGATTATGGCCAAGGGAAGTTATTTTAATTCGTGGATATTGGCTCGTGAATGGTTATAGATTGTCTCAAGTGGAGCAGGGCCACCT
SNPM04269	LG1	[T/C]	GGCCTGATCATGAAATGCAAAAGATATGAACCAAGACAAACAAAAGAAACTGAGCTATAAATCATGGCTAGGTTTCATTTCTTACCCTATACCATGTTAAAGGCTGCTGCTTTTGAGATG[C/T]TAGTGACTGTTTCATCCATTCAACTGAAGAAGTTCCATCTAGAGAGTTTAGATTCATAGCTTCTCCTTTTAGGCCAACCTGCATATATAATCAGAAAAACAATACAGATTTACCACATTT
SNPM04280	LG1	[T/C]	GAACCAAGAATTAACTCCAACTCATGCAACCCAAACTCTGAGATGCTCCCACCTTGAACAAATGCTTTTCCACGGACATGGGTGGTAGGGTGTTTAGGGAAGGATCAAGATTATAAGATG[T/C]GGAACTTTGGTGATTATTTCAATGC
SNPM04321	LG1	[A/G]	TGGTCTCCCTCCCCTATTCTGCCTTTTAACCACAATTCTCCCTTCCATATTCACCCCTTCAACAGGAATGAATCACTGTAAACATACAACACCAATCCGACATAAGTATGAGGTTGTGAA[A/G]GAGTTCTTGTTTCCTAGAAAAATAACTGGTAACAGAAAGATCAATTCACATTGCAATCAACCACAGAATGGACCAAAAGTAATTCAGGAAGCGTATTACTAGCATATCTACTGCCATTTA
SNPM04484	LG1	[G/T]	ATCTCTCGGAGGTTAGACTCTTATCATAATAATTATTTGTCATGGAGTAGATCTACTCATCCAAGTAAGGCAATCATTCTAGCTGCTAATTGTTAATTTTTGTACTCGCACGGTTGTTTG[G/T]TGACAGCAGCAAGCTGCTGCCTTAGTCTCACGTAATTCGAATCATCCGAATTAGCATTCGTGGTTTATATGTTTAATCCAACTGCACAAAAGATGTCCTCTTGTTGCATCAATTTTTCAA
SNPM04501	LG1	[T/C]	GAGGAATGGGAGAGACGAGGGCTRGTAATTTTGGAACGGAGCCCGCGGCGGGATGAGTCTGAAGGGACCGGAAACTCAGGGAGTGCCGATATTGGAAACGGGAATCGCGGTGCTGAAGAA[T/C]CCCATGGGAAACCGTTTCTTTTGGATGTTTTCCGTTGCGTGGCGGTGGATTATTAATTTATTATTTCATCTATTGCATATTTTTGTGATCAAGAGTTGGGAATGCTTGATAAGATCTGGA
SNPM04525	LG1	[G/T]	TAGCCAAAATTTATTCCTTGCGCTAGAGGCAATTCACTCCCATAGTTGATAGTGCTATAAGGCAACAAATGCTAATTAGATCAGCACATTAGGGAATCAAACGGACATCAATTCAAGAGA[G/T]AACAGAAAACAAGGCAGTGCTCCAAGTAAAAAAAGAAAAAGGCATCTTGGAGARGTTAGAAACAGAAAGAGCTTATAAAGAATCAGTAGAAAAAGTGATTAAGAATCATTTTTTATTGAA
SNPM04544	LG1	[A/G]	GTTCATGGGCATGGGAGCGAAGCCATCTCTCTTTTTGAAGAGATGCAGAGGGAGAGGATTARACCTGATGACATTACATTTCTTGGAGTCTTATATGCTTGCAGTCATTCAGGCATGGTG[A/G]ATGAAGGGCTTGGGTATTTCCATAGCATGAGGAGCAGCTATGGCATTGTTCCAGGAATCAAGCATTATGGGTGTGTGGTGGATTTGCTMGCTCGAGCCGGGCGACTTGATGAGGCTTATG
SNPM04623	LG1	[A/G]	CTTAAAAAAATTGATTTTGATCGAAGCTAGTCTGGCTGATTTGCCGATATTCTCAGGGAGTCCTATTTTTTGAACTATTTATCATTATTAGCACTCTTAATGAGAGCATCCTAAATATCC[G/A]AGATCTTTCTCTGCTATGTGGCATGCGGGAATTGGTGTGATTTAGGGGACCATAAGCTTTTTGCATGATTGACCAGTGTCACATCATATTTTTTCTTGTCTTAACCRAATAGATTTTTAA
SNPM04651	LG1	[A/G]	AGAATTTGTGCTTTAAACATCTCCATCCAGAGCGACACAAAGAGCTACTCTCCAAACTTGTCAAGTCCTTCGATAAAGCAAAGATCCTGTCTGCCATTGCGAAACTTAAAAAAGCTCTTG[A/G]GGATGAAGGTGTTTCTTATCATGCTTTATCTGGGAGGCACAAGGGCTTGTACAGTATACACTCCAAGATGCTGAAGTATGTACTTACCCCTTTTGGTATAATCATATGTCATACTGAATT
SNPM04728	LG1	[A/G]	TCCTTCAATGCAGGATGGTTTATCTAACAACTTCTCTTGGATATGGAAGCTTACAGTCTCCTTCCGTGCAAAATGGTTTATCCAACAACTTCTCTTAGATATGGAAGCTTACAGTCTCTA[G/A]AAAATGAAATTTTTTGGTGGCCATTATTTTGGAAATGCTTGTCTTGTAAATAACTGCTCTGCAGGAGAGACGTATTAAATGCTAATTAATCCTTTTGTGATCTTTGTGTATTTGTTCAAG
SNPM04771	LG1	[C/T]	AATTCACGAATCAAAGAGAAGAGAACCGGCGATTTGAAAAAGGGAAAAAGAGGGAGCTAAGAAGTTGGACGCGGAAGGGGAGAGAGAAAGAACAGGGGATTCGAATCGAACGGATAGAGA[C/T]GAGATAGACGGGGCGAGTGCGGAGCAGTTCATTCGTAAAAGAGTCGGGGCAAACGAGATTCGACGGTGGGGATGCGGCGGAGTGGGATTTGGATGGCTGGTGATCGCGAGGCGTTTGAAG
SNPM04772	LG1	[C/G]	AGCCCCAACGGATTTTGGTGATTAGCGGCRAGGCCACTTGGTCTTCCSATGGTTTGCTACGATGTTGTTAGTTACTAGTCCCAGGCAGTGGTGAAGCCCTCTTGGTAGCTAGGCAGTAAG[C/G]TACGAGATATCCCTAAATAGTTTAGGTTGTGAGTTTTCCTTTGATTAGAATTTATTTTTGCTTTCTCACTGGTAGATCTAGTTTAATTTTGCTTGGAAGAATAAGATTATTATTTAGGTA
SNPM04797	LG1	[T/C]	GACAGAGTCATGACGAGTTGAGTATCCAAAGAGCATAGACTGTCAATTCTGATCTATTGTAGACTTCTGCTCTTGTTTGTAGATGAAAGGATCGAAGATTTGGAGGCTGAGAGGAAACCG[C/T]TGTGCGACACGTCTGCCCGAAGGGTCGACGTCTGCGAAATGGACGGCGATGTTAGGATTCTTGGGAAGAATTCCTCGGTGATATACATGACACCCTCTAAAATTGGTGCATTAAGAAGAA
SNPM04828	LG1	[C/T]	GATCGAACCACCACAGCTGTGTGTATTCTCCAACTTATCTTGCTCCATTCCCTCGCTCACGCTGCTGCCGAACGTCATGACCACAAGCCGGGTTGCAGCGAGATGGAGAGGGATATCCTC[C/T]TGGGCTTCAAGCGGCGGCTCATGGATCCTGCCAGCATCCTCTCTTCATGGCACGGCGAAGAGTGCTGCAGCTGGAGGGGCGTAGGCTGTGACGCTCGCACGGGCCACGTCGTCCGCCTCG
SNPM04876	LG1	[C/G]	GGTGCGTTCGGACGAACCTTGCTATGATTTGCGATATGTACGGCCATTTCGTGCCACGTGTATGGGCTACAATTTCACCACGGGAAAGAAGCCCTGCTCCTGCTGCTGGAGTGGGATACC[C/G]TGCTGGCCGAATGCCGGCTACCCAGAGCGGGAATTCCTGGGAGCGAAAGTGATGCCTGGGTGAAAGACTAATGGCGTTRGGGACCGTGGTCTTGTGAGAGCAAGTGAGCGGGATCAGGTT
SNPM04936	LG1	[C/G]	ACCGTCGACTTCATCTTCGGCAACTCGGCCGTCGTCTTCCAGAATTGCTTTATCCAACCCCGAAAGCCTGGTGGTGGACAAAGGAACTCGGTCACGGCGCAAGGCCGGCTTGACCCGAAC[C/G]AAAACACCGGCATATCGATCCACAAATGCAGGATCGTCGGCGCTTCTGACTTGGGCAGCACTCCGACGTACCTCGGTAGGCCTTGGTACAAGTACTCGAGGACGGTGGTGATGGAGACTT
SNPE00415	LG2	[C/T]	TCAGGTTCTCATTATGCAAGCTTTGTTTTTTTTtGTAGGAAGTAGCTGAATCTGTCAAGAATGATTTTGGAAGCATAGACATTCTTGTTCATTCACTAGCAAATGGACCAGAGGTACAATATGTCACATTTCTTCTTTTCATTTGGAGCATCGGTTGTTTATGTATGGGGGGgTCCGCATATGCAGGTCACCAAGCCTCT[C/T]TTGGAGACATCTAGAAAGGGATACCTTGCTGCTATATCTGCATCAAGTTATTCTTTTGTATCACTACTTAAGCACTTCCTTCCAATTATGAATCCAGGTTTGTTACAGTGGTTTATCTTTTTTCCCTCCTTTGTTTGTTTTTATGGTCTTCCATGCTTCTTCAATTCCATATCATGCAATGTTTATAGGTAAAT…
SNPE00416	LG2	[G/A]	TGGCTCCGTAGTTTATGTTGACAATGGATTAAACACCATGGGACTTGCCACAGACAGCCCAACACTAGCAGTGTAGATGGCAAGGGCATATTGATCGGGTTCCTTAATTGGTGCTCAAGTTCCATTTAGTTTCCTGTCCAGAGGCTGTCTGCCATGAATAAaGAGTTGGGTTTCAGATTTTGTCGGTATTTACATTCTTC[G/A]GACGAACAGGATTCCAAAAaCAAGTTTTTGTCAGTAGCTTCCTATGAGATGGTAGACTTCATGAGGGAGTCATGGCGAGTGCTGAGTTTGCTTTGCTTCTTTTGGCTGTTATTTTGAGTACTTTTGGGGGCGTAAGATTTAGAAATCTGAAGTTGCCAGAAAAKGTTTTATAGGCTATAAAAGGCAAGTTCGTT…
SNPE00427	LG2	[C/T]	CAATCTGTAGATTAAAAGGAAAAaGAAGGTAAAAAAaTAGCTGAAGAGATTCCTAAGTATAATTCCTATCTGTAAGATACcGAGCAAGCTAGAAGAAAAACATTCCCTCACATGCCTTAAGCTTCAGAGACTGCGATTTGATCATTCCAAAGCAAGCATAAAAACATTTCAAAAAGATAACAAGAACTAAGTTCCAGATA[C/T]GTATATCAGGCCATTTTGCTACATAGGAGCACATAAAATGAAAGAAGACATTAAAACGGgAAGGTTTATAACACCAGACACCACTTCAACAGCAGCCCTCACCTGCTCATAAGATGACATCGACGATAGTTTTACAGCCTCCCCCATCCTGACTCACCCATTAACAAAaTAAACATGGATCTTAAGCTTTTTTC…
SNPM00037	LG2	[T/C]	AATAGCTTCGGATCGGTTGGGCTTCGCTGGTTATCAAACTGCTGCTTATAGGAAACGGCGTTGCAATTTCGGCATTAACATTGCAAAGCAGTTGGTCAAAGATGACTCCTAGCTAGGTTA[C/T]AATCAAACTACTTGATTTCATATGGCAGATTACACCTAAAGAATAAGACACAAATGCAAGGCCACACTAAAATTATTGGCCAAGCAATGTTTACTTTTATAGCCCAAATTATTTTTCATA
SNPM00078**	LG2	[T/C]	TTGTGGTGGATCAGTGATTTCTGTGGAATAGGTGGCGGGTCTAGGGGATATGATAAAAGGGGGCTAGGGTTTTATTAGGGCTCAACGCATGTTGTTCTTGGGCAAAATTAAAGTTTAATC[T/C]TGAAAGGACTACCGATTAATGTTTAGGTCTTATTTGTTGAGTGTTTTATTTTTATTTTTATTTTAACCCTTGTCTATGCGTTAGGATGTATTGGAAGGACTATTTGTAAAAATAATGCCT
SNPM00122	LG2	[A/G]	AATAATTTATAATAATTTATGCTACCACTCAGACTTTTCTTACATGAAAGGTTCCAGATCCGAAGAAATGCGCTTTCCATCGAACAAAGGCCTTCTCTTT[A/G]CCCACTACTTCAGAAAGAAACAAACTAGAGAGATCTCGATCTCCATTCACTTTTTAGAAAAGCAGGCCCTCATCTTTTCAGTGCCACTCTCATATAAGATATGTCTCTACCTCATGCAAG
SNPM00177	LG2	[A/G]	ATCCTACTTATTTGAGGATTGCATTATAAGAGGATCCTTGCATAAGATGAATGATTTTATAATTCTTAATCTTGAAATAAATATATGGTGGCACAAAATCTATGTTGCTGCAACCTGGAT[A/G]GATTGATGATATAAAGAACTAATTCGGACACAAACATGAAAAGTAATCAACATGAAAACATGGAAATAYGAAAATASTGATATCTTAAATATAATTTGGGTGGATGCATGCAAGAAACCA
SNPM00195	LG2	[T/C]	TGTGGCCGGCCGGCGATGGAGATCCCCTGGCTCGAGGAGCTGCGGAAGCTCCGCGTCGCCGAGCTCCGTCGCGAGGTCCAGCGCCACGATGTTTGCATCGTGTAAATAAATCGATCTCCC[C/T]GTTTGTTTTGTCTCTTTTTAAAAGATTTTTAGTTAGGCTTTTATCAGCCGTGGAATAAGGATCTGACGGTTCTGGTCTTTTTTACGTATGGTGATCTTGGAAATTAACAAGGGTTTCTAT
SNPM00260	LG2	[T/C]	TTGAGCTTTCTAAATGTTCTTAAGCTGAATAGGGTGGACTAAATGGATCATAGTATAATGCCTAACTCTTGTATTAATTGTCACGGCTTTCTTCTGCTAGTTTAAGATTTTAGAAGCATT[C/T]GGTGCACTTGAGCAGAATACAAGTCATGAAAGSCCACCTTGAGATTAACAGTAATGTCGTGATGCAACACGGGCAAACTGAAACAAATTTCTACAGTCTGGTCTCACCAATCATAAGAAA
SNPM00288	LG2	[A/G]	GCAAAAGTTAGACCCTACATCAATAAATACTTGGTAGCAATATTACCAATTGTTCTGCACGTAGAAAAAGAGAGATGCAAGCCATGCAGACAAGTGCAATGCAGACAAACGTGCAAATCT[A/G]TCTAGACATAACTAGAGTCCACGGGCAAAGACAGGCAAGCAGGGTATACTCCTAAAAAACTAAGTTTAATGATATAAACCAACAACATATGATTTGCAGACATGTCAAAAGTATGGGGAA
SNPM00325	LG2	[T/G]	GGAATCTCGGGATGTTGAGGCATTTTACATAAAGGATGTCTAGAAGAAAGTCTCACCCTCCAAAGCATCAAGGTCTAGAAGGGGTAATATGGATCTGGTTGCCTAGTATTTCTGTTTTTG[G/T]TGGCATATAAATAGTTGTTTAGGTTTTAGCCTGYAACCAATTACTAATTGTGTTCTATTCACCTAAAACGTTCACATTTTAATGATTTAATACGGGCAATATTGCATAGATGTAAATATT
SNPM00402	LG2	[A/G]	TGCTTGCAGTGAGGCTGCTGGCACACTGACACACACACAGAAGAAAGAAAGAAAAAAAAGATCCTAACCAGCTGTAGGGTATACTTGGCAAGTTCTAGTACACCGTTATTTATGACTGAC[A/G]TGAGCTGAGCTTGCTACATAGCTAGCTCTACGTAGTAGTTGTTACTATTTTCATAGTGTCCCCTGATGCAACTCATTGCGTGTTAGAATAACATGACATCAATCCATAACCCTTTCTAGT
SNPM00425	LG2	[A/T]	AAATATATATAAATAATATGAATGAAAAAGTAAAAAATATTATATTTTTATCAAAAAATTAATAAAAAATAATTTTATCAATTCTAAAGTCCATCTTTAAATATTCCACCCATCTTTCTA[A/T]TTTGAAAGGATATAAAAAGATGAAATAAGATGGATGAATAWTTTTTTTTTATTTATCTTCTATAGAGACCATTCACCCTTYCTATACTATCTATTCACCGTTYCATTATCCCAACTAAAT
SNPM00437	LG2	[T/C]	AGCRATAATGAAGTTAAATCTATATTCTCCTCTCTTAATCTAATAAGAATATCTACAATACAGTAAATAAAGTGGTGATTTATGACTGCAAAGTATATCCTGCTTCTCAAAAGAATCCGA[T/C]TTGTTGGCACTAGAAAATCAACATCAGCATGCAATTAATCTTGAAGAACAGATGGTGCATACTAGATTGGTGAAGCTGCTTACAGCTTTATGAAGTATATTTTCTGTGACTTGTGTGCAA
SNPM00476b	LG2	[T/G]	TGGACATGGTCACCTTCCATTTGGAATACCATATCCCGATGATACCATATCCCCGTTTTGGTGCTTTATTAAGTTCCCCTATTCCTCACAGTAAGAATAGCCTATGCACAACCGTCTTTC[T/G]TACCAGACTATCCCCACCACCGCCACCGCCACCAGCACCAACACCACCATCACAGCCACGACTCCCTCACCCGCACCCACCGGCGGCGAACCCAATCCTAGACCTCGCCAAATCGTACGC
SNPM00491	LG2	[T/C]	CATCGGAGCACCGGCAGCCGGCAATCGGGGCTGCAGTGGACCGGGTAACCTATCAGAGAACAAGTTGAGCTCCACCAGTCCACCCCTATTCCTGTCTATGCTACTTGTACTCATCCGGTC[T/C]ACTAAAGCATCATGGAGACCTGAACCACCAGATGGGCAGCYACTGATGCCTAATTGGAGCCACCCTTGGCAGTTCTCATCTCCTTGTTTCGAGCTAGTCTGCCTCTCCTTTCCTTCCTCC
SNPM00493	LG2	[C/A]	TCCGTCAGCCCGTAAAAATATCAAAGCATCAAATATATCAACGAAAAATCTTAAAGGCTTCTCTTGCGAYGCTATATTAGTGTGTGATACCTGTTAACCCTTTGAAGAAACTTAATTACG[A/C]AAATACCTAACCCCCAGATCAGTTTCTCGGACATATATAGGGCTTCTCTCCTCCACCTCGCCCTCTCGCCTCTCTCCTTTTCCTCCTCCTCCCTCCTCTTCGCCGAAGATCTCTCTCTCC
SNPM00540	LG2	[A/G]	CGTCCGTCTGTGGTAACTCGGATCTTTACTGAAAAAAACCACGTGACCATCACGTGAGTTAAAAGTATTTCAAAATTTCTAATAAACCCTCCCCCATATCTAATCACATGCACAACCGTC[G/A]GATCACACAGGCAACACAGCTGGCAGATTCTTTTTTTCTTCCTATAAAATTTAGACAGATCCACTCCAAAATTATTTTTAAATATTTATGAACATAGACCGAACGCGACCTATAACCTTA
SNPM00622	LG2	[C/T]	AAGGGAAAGTGGGAAATATTRATAAGAAGAGAGGAGCAACTTTTGCTGGGCCATCTTCTTTTTCGTAGCCCACAAGCCTTTCCGTTATAAGGAAATCATTTCCTTTTAAACCAAGCTTTT[C/T]TCCTTTTTCTTGTGTTTTGGGTCATCCAATCTAACCTACTCTCATCTTAGTCGGCGACTGACGTCGAAATCTTGGAGAGGGGTAGATGTAAGGGAGGTAGAATAGGGTGGACTTGGGCTT
SNPM00704	LG2	[A/C]	AATGTTGTAAAGGATCTGAAACCATCTGGGAGGAAAATATCTCGATTTTTTTGATATAATAAACAAAGTTTAGGGCTACTATTTTTGTTTTGCTATGATTTTAGGGCTCCATTGCTATGC[C/A]TTGAATTGCATCTTCATATCTTATGTCTTTGATCCATGCAAAATGAGGATAAGATATCACAAGGAATTTAATTTTGTTCCGATAGCTAAATGTTGAAAGGTACTAGATTCTTCTTAAAGA
SNPM00746	LG2	[A/G]	CSTCACTTCCTCTCAAGCACACCTCCCCATTCCGCTCTTTTCTCCCGGTTTTCCCRTGTCCGTACGCCGGCCAACCACCACCACCCTCTTCTCTTTCTCTCTCAAATCTTCTTCCCTATG[A/G]CACGATGATGATCCCTTGGTCGCCGTGGTTATTGTTGTTCAGCGTCATAAAGAGGGAGGAGTCGATGGGAGTATCGGGAAGGGCACAAAGTATCGTGTCGTGTTATGATGAGTGCTATCT
SNPM00799	LG2	[C/T]	TACGATGCGAATTTGTATACCTAACAATTGTKGTATGAGTATGTTAAATGTTTCAGGTTACAAAGGACTATGGCTATTCATGGAAGAAGTATGGGCCGATCTTCATTGAAAATAAACCCC[C/T]TAGTGTGATTCAACCTGTCCCATACCAGACAAAGAATGCGACACTACGTGTGCTAATGCGATCTTTTCCAGGCATAGGAAAGATCTGCATGTCGGAATCTATAGATGGAGGCCTCAGCTG
SNPM00962	LG2	[A/G]	CGGTGAGCCGTCTGAGTTGCATGTGATATCATGAACACTAGCTGAATCATTTCATCAGTCCAGCATAACTGCCTCCATGAAAATGAGCTGTAGCAATGACATAATGCATATAATAATGAG[G/A]GAATATGTCAAAAGGCATAGCGTAGAAGCATAAAGCACATACAAAATATCCATATACACATACAAATATGGCTCTCATGGGAGGGCAGATATTGTCAACAACCAGACGTATATGAGACCA
SNPM00987	LG2	[T/G]	GCGCCTGCTCTGGCCCAGAATTGGGTAATGGTTCATCCTAGAGTTCCATCTCAGCCTCCATGGATTCTTCATCAAAAGCAGCGATACACGTGCCGCATTTTAACTTTGAGGCAGCTGAAG[G/T]GTTTCCAAGGAACCGTAGCAGGAGCAGGGAGGGTGGAAGACACGGGAACTTTTCCTGTAGCGGTGGCTAAGGTTGGTCGTGGAGATCCACCAATCGGGCTGAAGCTTGGCAAGAGGACCT
SNPM00988	LG2	[A/C]	ATGAAGAATCCATGGAGGCTGAGATGGAACTCTAGGATGAACCATTACCCAATTCTGGGCCAGAGCAGGCGCCGCTGCCGGATGAATACAAAATTCCATGGCTGATTCCTCCTGCGGCAC[C/A]TTCAAACATCGACTCATGTAGTTTAGAAAGCTCGC
SNPM01052	LG2	[A/G]	TCTCACTCTATTTGTATTACCATACATCCATTTAGCTCCTCCATCTTAGATAAATTGCACTCAAATGATGATAGAGAAAGGAGAAAATAAAAGGTTTAGGCACAAGAAGAACCAAGGGAG[A/G]CCAATGGCAGGGAAACAAGGAGATCCAATGAGGTAGTGGTAGGAAGTGGAGAACCAAGGTATTGTAGAGTTTCCTCCCCCAACACCGCCCCCTCCACCAACCACCCCCCCCCACCTTCCT
SNPM01089	LG2	[A/G]	GGTCGCTGAGGGTGGAGTACTTGAAGGACAGCAGCAACACTCCATCCGAGTTAAGACCAACTATTTGACAAGGTAGGAGTGGAAGACAACAAAGCAAGAGAGTGATACGAGAGACAGTAC[G/A]CCTCCATCTGGAACGGAGACAACTGTTTAGGGAGCTCATGTTGGAGCCTTGGAGCAAAGCATGTCTCAATGGAGGGGAGAATAAGAAGTCGAGGGAAAGGAGAGGAACAGGAAACAGGAG
SNPM01104	LG2	[A/G]	AAAAAAAGCAAATAACATACTAACATAAATTTGGTTCATTTTATTGTGTTTTAAGCATATGTTCATTGGAAACAGGTTCTAGACTAAAAACAGTAATTTCAAGATCGGGTTGTAATTATG[G/A]TAATAGGTGTTTTTTTATTTTTTATTTTCATACTTTGGACATGCAAGGGATTGGACTCTCATTATCATATTACATGATGTATAACTTTTAGCACATCCACCATACACATGCCCACCAAAG
SNPM01138	LG2	[A/G]	AAGCTCATGAAAGCTATTGTTTGATAAGGTCACGTACAGCAACGACAAGACCACCGTCCAAATCTTGTGATGCAACAAGCTAGATGTAACAAATCACAGTTCGATTGCGACTGTTTTGTA[A/G]AGCATGGCCCAGCATCAACTGTGAGACATCTTCAAGGGCACATCGCTGGTTTTGTAAAGATATGGTTTATTTTGTCATTGAGAGCTTGGAAGATTTTGGATTGGTCGGCATTAAAAAAAR
SNPM01149	LG2	[C/A]	AAACAAGGCGAGTCTGACAGAGATCTGGCTCCAAAGCCTATCGTCATCAGATCTCGCTCGCCGCGCCCAACCCTTTCATCGCCCTCTTTTTTTCCCTCGACCGAAATCCTGTTTCAGTCC[A/C]GTTTTCACTTTTACACCCAACCTAAACCCAATCGTATAAAGAGAGAAAAACTTCCACGAGACGATGTGGGAGAAATCTAACGCTCTCCAMTACTACAAGCATCAATACTGCAAGAGAGAA
SNPM01194	LG2	[A/G]	CTTGATACTAAAATGGCAAAGATACAATTCTAGATACAACTTAGACACGTCTCAAATATTTTTTGGGGTCGTTGGATAATAGATTCAGTCAGGCAAGCAACACTTGCATCCAAAATCCTC[G/A]GGACAAACAAAGCTCCCATCATCCTTCATCATCCAGGGTCTAGATGAGAGGAGAAAAGAACCTATAGAACCATTGTTTTCCATCCATCTGATCTTTCACCAGCCAACTGTTACAGGATTG
SNPM01341	LG2	[C/T]	CTTGCTGAGGATGCTGGCCCCACTGAGGAGTAGTTCTTAGTGGAAGGTGTTTTGGATGAAACGCGCTATGCCTACCTGACTAGTGTAAGGAAGCTCAAAAGATCGATTGTTTTCTAGTAT[C/T]TTTTCCAGCAAAGTTCTGCCTACTTCAAGGATAAGTAGTGGAGTCTCTTTTGAAATCTCTCACAGAATTGGAAATTTACAGAGGAGATCAATATGGCTATTCTATAGAGATGGAAAACAC
SNPM01392	LG2	[A/T]	ATAACCTCTATATTGCTGATAACTTTATTTACTGATCGGCATTAAGCCCTACAGCTTATGTTAATAGGATTGATCACTTGCAAACTCATTTAGAGTTGTATCCCAAATAATTTTGTTTGT[A/T]GCAGCGGATTCAATTTCATCTGTAGAAGTAAGCTCAGCCTCTGAAAAAATCCCAGCAACTCCACTCAGAGTACCTCCTAGCCCATCTCGATTCTCATTGTCTCCACAATTGACCAGAATT
SNPM01439	LG2	[A/G]	CCCCTCCCTTTTTCTTTCTTGAATTTGTTCCACGTTTTGGATCTACGGGACTACATCTATTTCGCTTTCTTTGTTTCAGATCGGCTCCAGATGGGGGAAGTAGTCTCCACGATCCCAAGT[A/G]CGTCTTCTCCCTCTCTCTTCCTTTAATTCTTGAGATTTCTTCTTTGCTAACCGCTGGCTTTTCTTTTCTCTTTGGTCTGATTCAGCGATCGGATTCAATGTGGAAACGGTGCAGTACAAC
SNPM01453	LG2	[A/T]	CGGGCTCCTCAAGTTGCCTTTCGCTAGCTTAAGCCAGTGCTTGATTATTCCCCACCATCCATTCCTTATATAAGCTCTCTCTACCTGAAAAAAAT[A/T]AATAAATAAATAAAAATAAAGACACGAAAAAAAATAAAGAATAGGATAGAGCCCCGTCAAATGGGTCCTACTGGTTACATAAGTACCAAAGAYCTAYGTTGCTTAAGATGATATCATAGA
SNPM01522	LG2	[A/T]	AGTTTTTCGGAGTGGGACAGTCGTTGAATATTCTTCGTAATCAAGCGAACACGAAGCTATGACGCCGTCTCCTTAAACGATTCCATAGCCCAAAGTATATGTGTAAACAGAGTAGCACTC[A/T]GCCCCCTTGTGAGGAAGAAGCTAGAAAGGATGGCTTGGCAAGCAGCCCTTCTCCTTCTGTTGGCRAGCCTTGCAGCAGCATCAGGAGCACCGGGTATTGCTCTGCCCAACTGCCAACCGA
SNPM01889	LG2	[A/G]	GTGTAAATTGCTAATATATATAAAGAGAAAGAAAATGGAGGAAAGAGAGATGTCTTGATCTAGAGTTCAGCCATTCCAAGGGCAATGTAAATACTAAAAGCCAGAGGAGGAAGAGGATAC[A/G]TAAGAAGGAAATGTGTTTCCCTCACCACATTTAACATCTATGTCCTTAATTCCTGAGAAGTGTCATATCTTTAGCTAAAAATGCTTTCTTAAATTTCAATTTATTTATCTTTTTGTGATC
SNPM01906	LG2	[T/G]	CCTGGCTAGCTAGGTCACCTATTCACAAATTCATCCCACCACCAAATACCATCACAAGATAGATGCACAAGAACATATGAGTTACCATTCTTCAATCTTCATTTTTCACCTGCTATTTCT[G/T]AGGAGTCGATAACAGAAAAATCACCTATAAATTGCCCAATTAAAGTTAATGGTATAACACTCTCCTATAACATATACCAGTTATACACAGCACAGTAACTCCTTTTACGTTTCTGTTAGT
SNPM01911	LG2	[A/G]	TCCAAAATAGAACCAAATAAAAATATCAAACAACAATACAAGGAGCTGAAACCGATGAGAAGGAGCTAAAGAAACAAATATGGAAGAGAGGATATAGGTGCTGATTACCATCTACCAGCT[A/G]ATGGCCGAAGAGTTGTTGAGCCCTGAATTGAGGCAATGAAAGACTTTCGGGAATTGTGAGATTGGGATCTTTTATTGAAGAAATAGAAAAAAAAAAAGTTCAGAACAGCGTGATGAATGT
SNPM01969	LG2	[A/T]	AACTACCCAAGAAAATAAAGAATCCTATAATTCATTCCAACCATAACTTCTCTGACTAAATGCAGTCGTACAAACAGGATCTGAATCTTACGAAATTCTAAACACCCAAAAAAAGATTCA[A/T]ATCCAACAACACGAATTTAGGATACCAAGTCATAATCATAAAAATGATAATCAAGAAGAGAAAACATGGTAACTTCAGATAAATCTCATATTTTAGATTTTTTCAAAAAATCGAGAAAAC
SNPM02085	LG2	[C/T]	GGTGGGGAGAAGAGCATACGTCYAGTGTCCTCCTACGTACTCACTCTTCCAACATCCCATCRAGATTTTGATGTCATCTTGTCAACGAGAAGAGAGGGTCCGTGAGGACAGTAATTCTAC[C/T]TCTCGTTACCTATTTATATTAAGAAACACTTACTTCGCATAAACTTTTAACAAAATTACACATATATATAATGAAAGCAAGGTATGAATTGAGAGTGAGTAATGAATGGTAGAACCGTAG
SNPM02111	LG2	[A/T]	ACTCCTGCGAGGCTTTCACTRCAATGAATCAAATATTTAAGCTATATAGCATCCACTGTGGTGAATCAGATACGTAACTGGATTAGATGGTAAAGAGGCAGGTTCTAGGGAACGTTTTCC[A/T]GTTGTCCTGTTAGGCTTCGCTGATGGATGTGGTGTCATCTTGGTTGACGCATGCTGACTGGTGGTGGGCAAAGAATTATGAATCCTGATTGGCTATTGGAAACATGTTTGTTTTTAAAAC
SNPM02130	LG2	[A/G]	GGAAAAAAAAAAAAAACTCAACAGCTGCCTCAGAAGGTGGAGCTTTATGATGGCCCCACACCTCATCACCTCATCATAGCTATCCAAATTCCAAAGAGCAGCTAAAACTACACCAAGCTC[G/A]ACTGGAGGGATAAGTCCGTAGCCCTCTATAAAGGAGCCTCCTTTCACCCTCCACTCCCTCCTCTCTCTRTGCCCCTAGCTCTTCTTACTCTCCCCATCAAATGCCTCATGTCCCTCTCTG
SNPM02213	LG2	[T/C]	RGGTATTCTTGATAGATAACTATTTTTGTGAAAACATTCAGTACTGTTTAAAGCACTTGAAAGCTAGGGTCATGCTGAGAGTAATTCCTGGAACTATAAATATGAATGCTTTGAGTTGTA[C/T]CATTTTGTACCCAAATTATCATCGCATGTTGAATGGAAAGGGATTTTGTAGAAGAATATGTCCAGCTACTTTGGAATGTGGACATTTGTCAATCATTGCATTGTTATACCCAAAAAAAAA
SNPM02214	LG2	[A/G]	AAGATAGAATTTGAAATAAAGAAAAAAGAGAAACGTATTAAATGTGTAATATGCAAAAAGCATGGGCTAAAAGTTCTCGATGCACTTGTAATTGTAAGGCTGACTACAACACACAAGCAC[G/A]CACAAGCATGACACTCTAATTTAATGAAGTGCCCCTCTGATTTATCCAAAATCTATGACTGTATAAGTGAAGTTGAACCCATCTCAAGTCCATATAAAATGGACAAAATCCTATAGATTC
SNPM02298	LG2	[A/T]	ACTGCATCCCTTGTTAAATCACAAATGTCATGGATTCTAAATTAAATGGAGCAAAATGAGTCTCCTTCCGTGTTCTCTTAACCAATAATTGTTATTATTATCAAAGAGGCTTCCAAGAAC[A/T]GACTATAGACTCATTAAGTAATTACCCCCACCATGTACTCAATATTTGATTATCCCAGACCAAAGCCACATGGCGCATGCTAAGCGCTAATAATGGGTGGCAGCCAAAGCCAAATCCCTT
SNPM02314	LG2	[C/G]	GATCTGACTGCATGTCAAGGCACCAGAAACCGACATTAATTCGTACCGTCTTTAAGCCCCACATGATGAACATTGGTACGGCATTGCAATCTTACTGACAAGAGAATCTCACACTATGCC[C/G]TATGGAAAGCATCTTATTGATAGGGAATAAAGAACAATATTAATTATGAAGAATATTTCCATCATCTCCACTAAGAAAGGAAGCAGAGAAAGCAACAAGACCACCACTTCTCCCGACTTC
SNPM02334**	LG2	[A/G]	AAAACCGATCTTTTTAAACTCTTTTCTTTCTTCTCCTTTTGCTTTCCACAGCCACCWATAAAAGTAGAAATCTGGTAACAAAACAGAACAAAATGCTAAAATATCAGAAAAAAAGAAGAT[A/G]AAAATGCTGTCTTTTCCCTAAAACAGAACAAAATGCTAAAATATCTGCAGAAAAAGAAGGATAAAAATGCTATCTTTTTCCCATAAATGGAAACCAAGCAAGCAGAGCACCTTCAGAAGA
SNPM02350	LG2	[A/G]	AGGGGTATGAGAGAGAGACAGATCCGGCGGCTTCGAAGGAGAGATCGGAGGGGTATCTAGGGTTTTGGGGAGTTCTGGCGAGAAATCTTCGAATTAGGGATTGTTCTCGTCTCTGATCTC[G/A]TCGGATTAGGGTTCGGGAGGCGATTGAGCGGTGGAAACGTTCGATTTTGGGGCGTGGATGAGAGATCTCCGGCGGGGGTCGTGATATGGCGTCGTCGGAGGTGACAACGAGGGGAAACGG
SNPM02370	LG2	[A/G]	CTCAAGGCCGCCATCCATTCCCAACCCGTTCCCGCCACTGCCCTTCTTGATATGTACTCCAAATGCGGCCATGTCGAGGACGCGCTTTTAATCTTTGATGAAATGCCCGTGAGGGATGCC[G/A]TTGCCTGGAACGCCCTCATCTCCTGCCTCGTCCGCCACGGCCTCACCTCCGATGCAATTGCGGCCTTCCACTCGATGGTTGATGACGGAATCGTATTCACCGGGCACACGTTGTGCGCTG
SNPM02390	LG2	[A/G]	CATTTCCCTGCTGTCATTCTCTTCTTTGACAACCCGTTTGGTCTCCATCTGTTCTTCCATTGCTACTACCGGGTTCTTCGTCGTGTGCTTATCAATGGAATCTGACTTCCGGTTATTGGT[A/G]GCCCTGCTGCTTACCGATAGGGGAGACCTTCGTGGTGCATCCTTAGCAGTGGGCTGGGTGGCTTGGAGTGACACCAAGTTGAAGTGGTGTAGCTTCGCGGTGAGAGCCGCCGATAGGAAC
SNPM02594	LG2	[A/G]	CATGTCCTAGATGACAAGAGCATCATATCTTGCAGCTGGGGTGATGGTGGTAGTTTGCACAAGGCGAAAGCCAAATGGAGCCCAATGTCTCATGATTTCCAATCAATTAGGCACGAACGG[G/A]GCTCGTGTCGAGCTCATGCAAACATGATTCTATGACTCTTGCTTGCTTTCTCSGCAATTCATAAGATCTTGATGGAAAGCCTTAACAGTGTCGCAATCGATTCGCATATGCTTGTCCATG
SNPM02641	LG2	[A/G]	ACGCCGGGCAGGGCTGCTGAAGAAGGCCAAGGAGCTGTCTGTGTTGTGTGATGCCGAAATCGGAATCATAATCTTCTCCACGCATGGCAAGTTGTATGAGCTAGCTACTAAGGGGTACAT[A/G]TTACTTGTTCCTACCTCCCATTCTTGGCTTACATTTATCATCTCATATATGGTGCAATATGCTTAGTCGAAATTAACTTATCTGGATAGCTTTTGCAATAAGACTCAACTGATGAACTTC
SNPM02665	LG2	[A/G]	AAACTACCATATAATGGCAATTACTCTCATTTCCAAAAGCAACTTCCAGACCCTGAAATCAGGAATGCATTAGATAGTGTCACATGGTCTAAATTTGTTTCTAACCAGCATTACTTGCTT[A/G]GACATACTATAGTGACTCCACAGCCTATTATGCAGCATATTATGATAATACTTCTATTAGTTTCCAAAGAACCTCCAGTATGAAAGCATGTGGCAWCATAAAACAGTCTCAGTGATGCAG
SNPM02666	LG2	[A/T]	ATATTATGATAATACTTCTATTAGTTTCCAAAGAACCTCCAGTATGAAAGCATGTGGCAWCATAAAACAGTCTCAGTGATGCAGAAAAATGGTTGCCTTTAACAACAAAAAGAAAATGTG[A/T]CTATACAGATAAACATTATCAAGTTTGTAGGGAAAGACCAAAAGCACGTTAATTAAAGCCTAAAACAGAAAATCAACCTGGAAAAATCACTGATATAGATTGAAATAAATTTTCAACAAT
SNPM02689	LG2	[A/G]	CCTCCATGGACCCCACCGACCAAGGTGGGGCTGGCATCCTTTTTGGGACCCACTTCCAGGAYGCTTGGGATGACCTTATCCAAGAGGTGAGCATATCCGACTCATGGCTATGGCTTGTCA[G/A]GATTATTGCTAGGTTCAGTTCGACCCACATCCTACCTGCACTGGCTCTGTGCTTTGCTTTCAGTTCAGATCAGACTCACTGCCTTGTCAAATTAGGCTGCTTCTCTCAAGGACAGATTCA
SNPM02693	LG2	[A/G]	TTTGCAATGAATCTAACTGGCGGATATCATGAATCCTCCCTTGTGACATAATAAGTGAAGTATTTATATGTGAATGACAGAAGCCTTGTAGCACTATTGTCTTCTCACACTTATCTTTCA[G/A]ACTCAATCTTTTATCACTATTGTTCTATTTTAGTATTTTTCCAGTTGAGCATATATTTCAAACTGGTATTTCATGCCCTTTGACTAAAGAAAATTATCTTGAATGCCAATTTTGTGACCA
SNPM02701	LG2	[A/C]	TACATGATTAAGTTCTGTAAGTTGGTGGTGACTATTGAATCAGCCATGATCCATTGCCTTATTGGCCCCCACCTGTTCATGATCCAGTTCTTCTGCAAGGGGGAAAACGAGTATTTGTCT[A/C]AATAAGGAGAATATAAATGACACAGATGGACTTGGACAAGCAGTGCGCCTGGTTGAAGCTGGACTTGCATCGCTAGGCCAGCTTGACCTTTTCCTAGAGGAAACTTTTGCGAATCTGACA
SNPM02729	LG2	[T/G]	GAGCCTGTATCCTTCTCTCTTTATTGTCATAGTTCTCTTAAAGCCCATTCTCTTTTGTAACTGGCACTGCTTTTGTTCTCCATATAGGAATAGGATGCTATCCTAGTGCTTCACAATGCT[G/T]GTGTACTTTATTAGTTTGCTGAATGATGGTTAACTCTATAAAACAAAAAAAAGAAAAAAAAAAAAGGAAAACGGACAGCCCAAACACAAAATTAACTCCTCCAAGAAAAAAAATATAGAA
SNPM02736	LG2	[C/G]	AGGCGTTGAAAAGAGGAAGCCGGGAAAAAACGCGAGTTATCGCAATGTCATCGGCTACCATCAACTCCTCCCTACCCCCCGCTCCTGGCGATTCTCCTCTCCTCCGCCCCC[C/G]TTGCTTCCACCCCGCCTCCTCGGCTCAAAGGATCTCCGATCCATTCCCACTCCTCCCCCTCCGGCGATAAGCCCGCCTTCCCCAGCGGTCGATTCGCGGTTCAAGAAGGCCCCTTCTTCC
SNPM02740	LG2	[C/T]	AAAATGCTAGTCCTATTTAAGGAGTTTCTTATTCCTTCAAATATTTCATGCTTTTCACATGCACACTTGGAATATATGTCTAGACTGCGCCGAGGAGGCTCATCTAATAGTGTGGTCCAC[C/T]TCTGTGTCAAAGTACAGTAGGGAGAATAATGAGAAGTTATTTCCTCCTAAATTAATTCCTTTCCTAAAAGGAGAATAATAAATATAWATAATAATGCTACAATGCCATTGATGTGGATAA
SNPM02750	LG2	[A/T]	TCAGCGGTTTAAAAAGTTCACACGCTCCCCTCCACCCCTTCCTAAAAATGTACCGCAGAGCACTGTATCTGGATCCAAAAACTCGCCTTGGACCAATGAGATTTCTCCATCCAATAAGCT[A/T]CGCTCTTTTAATCGGACGAATCAGATCGATGCTCCGTCGGTCTTGATGGGATCCCGGCCGTGCATACCACTTGGCTTAAGTTATGCCGCGCGGACACGGACCAGAGTTCCACTACGCATC
SNPM02818	LG2	[A/G]	TGGAAATATTCCTCCAAAAGAGCAACAGTCTTCCTATGTAGCTGATTAGGATCTAACCTTTGTGCAGCCACTGGCTTGGCTGGAAGCACACAATATGGCACTCGGAAATGAGGGTTCAAG[A/G]ACTGAACATTCTGAGATGGTGGACCTGAAACAAGGCCAGAAGGACGAGCTGGGGGACCACTGCCCTGTAGCAATGCACTAGTTTTACCAGCCATCAGGCCGCCACTACCTTGAGGTACTA
SNPM02895	LG2	[T/C]	TACTGGACAATATCAAGCAGTGCCGAACACTTAAAGATAATTGTGACTTCCAGTAACCAAGAGGCCAACTTGCCCTATAATCCCGTGAATGTACGGAAAAAAGATTTAAAGAAAGCATTC[T/C]TGTAAAATTTGCCGTCTCAACAAAATAATAATAATAAAAAAAGAAACATTTCTGGATTGAGCATCTAACCCTAACCTACAAAAGGAACTCGGAAAAAAGGATTGTTCCCTACAATAATCA
SNPM02938	LG2	[A/C]	GGTGGAATTTGGGTTATATGAATGTGGGGGTCGATCGGATTCTAGTTGGGGGAGTTCGTCATGTAGATCGTTGTTCTTGGCGTTATAGATGTGACGGGATCAGTCTCGATTGATTTTGCT[A/C]ACGATTTATTTTATAGGTAGGAAAGTAATTGTTATTTGGAGCGATTGATGGAGTTTWTTTTGTTCTCGACTACATTAAATGTTGATGATTGCCTTTTATTGATATCTCTCTCTGTGCCTC
SNPM02941	LG2	[G/T]	CTCTAACAAGCACAAAGCCACAAACATCAAGCAATGACAAATCAAGATAACAAGCGCATAAAACCAAAAAAATTCACATGTTACCGCCCACCAAGAACAATGACACCAGAAAAATCTAAT[G/T]GAAGCCCTACAAAATACTTTTAAGACAGACTTATCAAAGAGACATGATTTAGTCATCACTGTTAATAAAAGTTGAAAATCCWTAGTCATGCAAGCTTGAAAACAAGAAAAGGTTGGRAGG
SNPM02999	LG2	[A/G]	GGTCACGACCCAAAGTTGATACGAAATCTTCAGATACCAGGTTTTGGTCTTACAGTTGCTTCCATTGAAACCTTCCTCTGGATGTGAAGAAAGGCTAAACGTCCACCAAGACACTATCAA[A/G]AGCTAAGAATGGTCTCCGCACCTCCCAATGCGATTGAAGGAGTTGTGATCAAACATAAGAGGTTCCATCCAATACAGAGCTTGGATTAAAGACAAATGAGCCTGTTTCAACACATTGTAA
SNPM03099	LG2	[A/C]	TATATGTCGAAATCACGACGAACCTTTGCTTTCCTAATCAACAGCAACCTCCTCGATGGCGGAGCGGGCGGTTCCAGAATCGGAATCCTCGGGAAGCCATCAGAACTCCACCGACGAGGT[A/C]TCGGGCGACATAAAAGATCTCAGAATGACGCCCACGCGCGTCCGAAAGAGAGGAAGGACGGAGAGGAGGAGGTGGATCGGATTCCTCCCTCCAAATAGGAGAAAGTAAAGGGCGAGCCGA
SNPM03170	LG2	[A/G]	TTCTGTATTATTGCTTTCCTGGGTTATGGTTTWTGTTCACTGTGCACATTCATTGATCRTCCTCTACRCTTTCAGCTGTTTTCTGTGTGGATGATATATCATCACAGCTAATTATAACCA[A/G]AAGTGATTGGGCCGCCCACTGTTGCCATCTCTCAAGGCAATGATTCGTTGCCTATTTGAGATGAGAGACCCAGGGGATCTGTGTAATAATCCAGGACTTACTGGAAAAGCCTAGACAAAA
SNPM03231	LG2	[A/T]	GCGATGCTCCCAATCATATGAAAAACTAAAACTTTGACTAAACTCCTATCAATTAATACGTCAAATCCTTCATTTGGACCACTTCGATCCAACAGTACAGAATGCACCTACCGCCCGCGC[A/T]ACCCCAATCCCTCCATTCCTGATTTGAAAAATACGTCTTTGTGACCAAAAGTTCTCCCTCTTAATAGGAGAGCTAGTGAAAGGGCGGTGGAGGTGGCAGAGGACAGGTATAGCAGGTAAG
SNPM03297	LG2	[A/G]	TCTGTATTGGGTATGATTTGTTCTATATCCAGTGTCATGCATTTCAGGTAAAGATTTGGAAGCAAGGCTGCCAGTCTATTCATGAAAGCTGTTGGTTGTGATTCACTGGTAAAATTATAT[A/G]AAGATTATATGGTTGAATTATTCATGGTCAGATTTCTGTTCATGTACAAAAAAGGTTTTTACATTCAAAGTTGTGCATCTCTTTTTGGGCTGCTTTTCTTACTTAATCTGACACCCAGTT
SNPM03435	LG2	[C/G]	TTCTGGTTCGGGGACCACCTCATGGACCGCTAAAGCCGGTCCATTTGCCCAAAGGGTTCGGGTAGAGTCTGGAATTGAGTGGTCCCTTGAATCAAAATATCTTCAGCTATTCTGCTGCTG[C/G]TTCGGGTCTATTTCGGTTAGGATCCAGTTGGGGCCCGCTTGGGAACCTGGGTCGGGAAAAATAGACCGGACGCTTCSAAAACCCGGTTTTGTCTGGGTCGATYCGGTTCGACTCTGGTCC
SNPM03595	LG2	[A/G]	CAGCTTCGATCCCAGTTTCATAAACTTCATCGTCACCCCTTACCACCACCACCACCAATCCCCCACSTCACTTCCTCTCAAGCACACCTCCCCATTCCGCTCTTTTCTCCCGGTTTTCCC[A/G]TGTCCGTACGCCGGCCAACCACCACCACCCTCTTCTCTTTCTCTCTCAAATCTTCTTCCCTATGRCACGATGATGATCCCTTGGTCGCCGTGGTTATTGTTGTTCAGCGTCATAAAGAGG
SNPM03680	LG2	[A/C]	CACAGCACATCATAGATGCTACTGCCTCTATGTTCGTTATAGATTTAGCAGAGAAGAGAGGCTTTGAATCTTCTATGGAAAGGAAGAACAAGATTGAAGAAGTGAAAACCAAACATACAC[A/C]GTGAAAATGAAGATCCTATTGCTCTAATACCATGTACAGACTGAAAAGTCCATTTATTTGGCCACATTGGTACCTAGAAAGGCTCTAATAAGGCTGCTGATTTAATCTGTGCAGAATAAA
SNPM03771	LG2	[T/C]	CATAGATTTCTTCGTAGAATTAAGACATTGGATGCGAGGCAGTGGTCAGTGTTCCATAGGTGGGTGGGTATTGTCGGGACAGGTGTGGCGCGAGAAGTTTTTGCATTGACCAGGTCCAAG[T/C]GAACCAGGGCAAATCCCGGAGCATATGCACGGTGGATAGCGCGTAATCGGGAATTGGTGTAATACAACGGCTAGCGTGGTGTATTCTCCACCGTGGGATTTGACACGGTTCAATTGCACC
SNPM03828	LG2	[T/C]	GCCAGCTATTCCAAGGTAGGAAGGCATATTAGATTTCACTGCTGACCACTGATACGGTTCTTAACCAGCTGACAGCCCTCAAGCAGATTCTGTTCAGGCTGAGCATTGACATATTGCTAG[C/T]CACCAGCAGCCTGGAATCAGCCCATTCTCTCTCGCTGCACCTTGTAAGTGATCAGTGTTGTGCATAGAAAAATATCTGGATTTCCAGTTGCTCATGCTCACATGGTAACAGCTCGAGACG
SNPM03844**	LG2	[A/T]	TCACCAGTTCTTTCTCTCCTTTTTTTTTTTTTTTTTTTGTTTTTAGAGGTTCCATTCGCCTTTACTCTTTCCTCCATTAATCTTATACATAAATCTTTTTTTTTAAGCTCC[A/T]TCATGGTCTTTATGTTATGTTATGAATTATAAAAAGGCGATTCTTTTGACCGATTTGGACTGGTGAATGATTTGGAGAGACCTTTGTCTAATAAAGTATGGAGGAAAGGGTGGCTATGAT
SNPM03845	LG2	[A/T]	CTCAGAGGCAGCAGCTGGCACAATAGACCAATGAGACCCATATCCAAACCCAATCAGCAATGTTCCAATGTACATTGTTCCAGGCCAACCCATTGCAAATAAGAAGTGTCCAACTGCCAT[A/T]AAAACCTGAGTCACTGCCAAAACCACCACCCTTGGATATGCATGTTCCCTGGAAAAGACAGCAGGAAAACTATCAATTATGAGTTGAAGAGGATTTCTGTTAAATCTTAACAGCCTTCCA
SNPM03846	LG2	[A/G]	CATTTGATCCTTGATGGCCACAAAGTTTAATGGAAATACTTGTGTGAACAACTGTGGTGCCAGAATTAAAAGACTATATATTGAGTAATCTCTTTATCCCCTTAGTGTGTGCAGAGAACG[G/A]TAATTTTTGATTCTTGCTAAACTCGTGACGATGAGAAGGCTCTTGTTTTGTTAGTTGTTACGTATATGGTTAGTATAAACTGGATTCTCTACAAAAGCACGAATTCAAATGAAAGTTCGA
SNPM03862	LG2	[A/G]	ATTTGTTTCAAAACTTGTGGAGACGCATGCCAAGTAACAACCTCTTCAGAATAAGATGCCAGAAAAGTAAAAGTGCAACCCAGGTGAGGGATTCTAGCACTTGAGTACTTCTATTAGACT[A/G]TTACAATGATAAACTTGCTCATTTCCCCCTTTCAAGAGGAGACAAAGTCACATGATGAGGCAGGTAACAGGTTGCAAGATTTACTKAGCATGTAACTCTTGTTTAGATCCTCGAAACCAA
SNPM03865	LG2	[T/C]	CATATACTTACCGCGATGATGGTGGTGACGACGACGACGACGACATCCCCATTCCCCACATACCCACCTCTCTCTCTCTCTCTCTCTCTTGCTTTGTTCTTCTTCTTGTTTCCAAGAGTT[T/C]TCCCAGTGTCATGCTCCCACTTGTGCTTTTCGCCATGGAAGGCCTCGGATTGATGCTCTCCTCCTCCTCTTTCTATGGCCTTGATCRCAAGTAGCGTGGGACGAGGAGGAGGAGGAAGGG
SNPM04028	LG2	[A/C]	CTTTGCCGTCCTTGCGACCAGTGTCCCTTTCCGGTCCTTCGTCGGCAGACTCTTTCTTCTCTTTTAAAGCAGTAACAAAACCCACAACTTCCAACCATTTGGAATGCCCCACGAAATCAC[A/C]TTCGTTGTCCCCCAGCGACTCTTTCTTCCTCTATATTCTCGTTCGCTGGAGAAAGAAGAATACAAGAGGGAGACAAATTAAAGAAGCCTCCTTCTTCTTCCGATTCGGGTGCTCCGATGG
SNPM04068	LG2	[A/T]	TAATGTTAAGCTGGTTGAGGCTCAGCATGGATCTTTTTAAACCTTCATTGAATGCTATTAGTTTTTTAAATTCTTCCTTTGAAAGCACTAGTGATGTTGAGCTGGTACTGGACATTTCTA[A/T]CAGAAGTTTTACTTCATGATCTTTCTACTAAATACTGAGACTTCCTAGCTGGACATTTCAGGCATCATCAAGAGTAACATATTCTTCTTTGTACAATGCCTTTGTCCATGTTAGTTTTTT
SNPM04109	LG2	[A/G]	AGTTTTTCAGAAAACCATTGAGGTGTTGATTTTACATAAGCTGGATCTTATGAGATCAGATTTCTAATCTCTGGCTTGGAACAAGCATAGGATCTCATGAGCATCAGTAGCTGAAATAGT[G/A]GACTGAATAACTGGTTGCATCTTATATTTCTGAAGACTGTTTGATCCATGCTTCCTCCGTTTTGCTCTATCTTACATTGGAAATGTTATTTTTACTTGAGAAGTGCTTTTTGCAGTTCCT
SNPM04235	LG2	[A/C]	CTACCTGCAGTACACGTTACACTCTTGCTAATAATTTAGATGAGACCCACCAATATGGACAGATGATGAGTTTGCCGGTTGGGATCAGAAGCCCAGCCCTCCAAAACAACGGAGTCTGAC[A/C]CACTTACCGTCCACTTCCCAAGTCCAAATGCGGACCACCGCATCCACGTTCCGACTCACTCACCCACTCATCTTACACTAACTCGTTGGAGGATCCYGTCACCCTCCACCATCTAACGTA
SNPM04243	LG2	[A/G]	ACCTCCTCGCTCTGTTCTCAGGGAATTCGAAAGAGTTTATTCATCAGGAGGTTGAAGGGAATCTTGGAAGGCTGGGGGATGCAGTGAGGGGTATGCTTGCCAGGTTTGGGAGTACAATTC[A/G]GAGGGAGACTTCCCGGAAGCCATCGCAGAGTGGAGAAATCCAC
SNPM04244	LG2	[C/T]	CTTCCAAAGGCTCGCCCTTTCCTTTCCCTCTGATTCCGGCAACCGTATCACCGAGGACTCGGACCCCTCAGTAGAAGGGGAGCAGCACGCGGCCGATCCTGAGGAAGGTGGTGGGAACTC[C/T]CCTTCAGACGATCATACCTCCAATTCGATCCCTCCTGAGGTCGTCTCAGACCTCAAACATATCGCTGACCGGATGATCTCGGCCRGCTACGAACAGGAGCTGTGCCAGGCCTACMGTGGC
SNPM04275	LG2	[C/G]	GGTATATAACACAGGCGTGAAAATCCGATCTTTTCGAGGAAAAACGAACGAAATTAGGGCATCGATCGCAACCCAAAGGCCAAGATCCGATCTTTTGGAGGAAAAATGAAGGATTTTGGG[C/G]TATCAAACACTACCAAGGCGTCAAAACTCGATCGTTTGGAGGAAAAGGATTCTGCTAGTACCAAACGCGACCGCAGGCGTCAAACTCCGATCCTTTCGACGAAAAACAAAGGAACTTAGG
SNPM04338	LG2	[A/T]	CCATGCTGAACCTAGGAAGCATTTATCTCCTAATTCTGTTGCTCCTTTATCTTCATTCTTTCATGTTCCTAGTCCTGTTTTCAGCCCCTGGCTTCTAAACTTTTTTCAAAGGAAAGAAAA[A/T]TATCGGTCGGCTACTATGTGTGTGACAATGTGGACATAATGATCAACAAAACTAGTTCTGCTTTTTATTTATATTTTCTTTTTCTGAAAAACTTGCTGGGATCTTTACAGAGAATCCAGA
SNPM04355	LG2	[A/G]	AACTGCTGGGAAGCAGCACTTGTCGTCTGGACAAGAATCACATGCTGATGCGATTTCTGATAGTCAGAAGTTGGGGAATAGTTCTTCCTGTTTGAATTTGAATGAAGAATCTGCCACTCC[A/G]GTTAGAGGAGGTACCACTAGGAGACCGTCTATTGAAATGCACAATATTGCCCTCACTGATTTTGGATCAGTAGCCCAGAAAAATTGCATCRGCAAGCTGTTGRTGAGAAGAAAAAATACA
SNPM04410	LG2	[A/G]	TCTCAACACCAAGGAGGTATAAAATGGCAGCAGAAATCTGAACCATCTAGATTTAGATCCAGCAGCAAGCAAAATGAGGTGAGTGGATACCCTCTCCCTTTCAGAAAAATGTATACATGC[A/G]TGCATGAGCACGTTGTACTTACGCGATCAATCTGAAATGAGCACAATTAGGCATCTCCAGTCTTTAACTTTCCAATGAATCCACCAAGATAGCCTAATAGTACTCTCATGAAATAATTAA
SNPM04480	LG2	[T/C]	CAAAATTAGATCTAATTGTGGACCTAGATTGATTCAGAAGGTAATTTGTCATTGAAATGGATTTAACAATAGATTGGTTGTTATTAGATCTTCTTGAATTAGCATCTACTTCAGACTTGG[C/T]TAATAGATCTTCCGATATTGATTCTTCAGCTATTAGATGCTATATGGATCACCGTTAATTGTGTTGATGAGGACAATGTAATGTTGTTAGAGCTAGGCTTGTTTCTTCTTTAGATCCAAT
SNPM04486	LG2	[A/G]	ATTCAGCCCACAAGTCTCATTAGTTATTACAGTTGGAAAAAATAGCTGGATAATACCAATTGCTAGTCTAAAATGTGGTTTAGAAAGTCTTCAATTCTGGATAGGAAAAATGTAAGAGTA[A/G]TTCCAGGTAGTAATCTTAACTTGAAGAAAATATAGCAGTTTCTTCTTGCAGCCTTGGTTGCTGAGAAAATTGAAATGAAAAAGTTTTTATAATAGAACTAGCCATTTTTGGTTTGGTTAG
SNPM04511	LG2	[T/G]	ATCTTACTACATTCTACAATCTTGTCGTCGAGCGCCCGACCATCTCAAAAATAGCTATCGGGGATCATGTGTTGGGCGGAGATCTGGTGTCTGGGCTTGGATTCTTGTTGTGGCCGACAA[G/T]GACCCGAAGTGCCCGAAAAGACGGTAGCGGCTATAGGGGCAACGGAGATTGGGGGTCATGGGCTGGGTTCGTGAAGTGTTTGATGACGAGCTGGAGGGCCCAGGGATGGAAAGAATCTGA
SNPM04542**	LG2	[T/C]	ATYCTGAATAAAAGTGAACTACATTAATCGAATCATGCAATACTCACTTTTCTCTTTCTATTTTCTGATGATTGTCTTCACCAGCAATTAAAAACTGCCGAAGTAGTCTTCATCTTCTTG[T/C]TCTAAAGAAACTTGTGAGAATTAAGATGATAATTATTCTTTTATTAATCAGCAGTTTCAAATGGTACATAGTAACATATGGCACAACTATATCATTTGACCAAATTGTTTCTTGTTGGTT
SNPM04619	LG2	[A/G]	GTGCACTTGCCTCATCCTTTTTTTATCGACACTTGATGATCTTATAACAAATTATGATGAAGATTTTCAAGCCAGCTAAAATCTTGATCAATGTTACATTCTTGTAGCCTCC[A/G]TTAGTTTTATACAGCCTTATCTTATACGTTTCGAGCTCATGACCATACTCCAAGTTACATAAAGCAATGTTATCATTGTACCTCGGCTCAACCTCTACATTTAAATTTTTCAATAATTTA
SNPM04762	LG2	[A/G]	CTGAGATGCATCCACATTGTCTGGTGATGCATCAATTGATATGCGAGTAAGCCACCGAAACTGGTTATCTTGCAGCACAAAAGTACCCTGCAGGGTGCAGAATACTATCCCGTAACTACA[G/A]ATATACCTAATTATATATGTATGCACCTGAGGTTATCAATCTGCTTTTTGGAATTACCCTGTGATTAGTTTTCAAGTTATCAATTTGTTTCTTGAATAGCTCTGACCAGAAATCCTTGCA
SNPM04812	LG2	[C/G]	ATATGGCCCTCAAGATGATGGGAAGCAAGAAGAAGAACAAACCATCAAAGCTTTCACCTTTGTCCTTGATTTCCTTTTTTCTCTTATTCTCGTGGCGCTCCGAAGTGGACCCCCTCAACG[C/G]GAGAAGGAAAGCGAAAAAGACAAGAGAGAGAGTTGTGCCTGGCGTGGCTCATGCAGTTCTTGCTCCCTCTCCTCTCTCTTGATCTAWTTTTTTTTTAGAGTTCTGGGATAGAGAGAGAAA
SNPM04869	LG2	[C/G]	CCTCCCCTCCTATCATATCAGACGTGGGCCACGTGGCCATTATCAGCTTGGATGCTGGGACAGCTGGAATACACTGCAAAACATCCATCACCTACGGCCCCACCCTCCTCCTTGATTAAA[C/G]CGCGTATGGCGACAATTCTGCTCCACTATTTACTCGATTCCGGAGAGCGTTGGCTGTCTCCAGCCTGTACGAACGGACCTACTTAACCCGTCGGGCACCTCAGGAATCCAAGAAGAACTT
SNPM04909	LG2	[T/C]	TATTAACCGTCCAATCATCCACAGAAATCCATCTCGTCCGCCCACAMGGACGTCGCCCCRAGTCAGCACYACGACGCCCTATTCGAACGGCAGTCATTTACCTGTATACAAACTTCTCTG[T/C]GAATATTATCCCCCGCAGTCCGCAAATAATCGGCTACGTACTGTTCTCGACGAGATCCCCGTCATGGAAATCGAATTCCCATATCCTGCCTTCCTCTCCCGTTATTCTAAGCCTATCAGT
SNPM05021	LG2	[A/C]	ATCATTCCCAATAGCTTCTCACATGCCTCCTGCACTGAAGTACCATGCTCTTTAATGTAGCAAAGGACCGCCGATGAGACATGCTTCCTCTCTTGTTCAAACTACATTATTTAGAAGAGA[A/C]TGTATAACTAAAATAATAATGCAAAACAACCTATAAGTTCATGAACAGAAAAAAATCTATTTTGAGTTAGTTCATTTAGAAAATAAATTGGCAAACCAAAACCAAGACCAAGATCCTGGG
SNPM00118	LG3	[C/G]	CTACAGTTCACCAGACAATGCACCATTAATATGGGCCCATTGCCCACCACCGGGATACAATCCAGATCTGCATGGCCTAAATAGGCAGCTGGATGGTGTTCAATTCTTCTACAGTCACCA[C/G]ACAACCCGAACTCAATGATCAAAGGAAGTTCTAGGAAAAACTTGTCTCTCCCCAAAAGACATTTTCCAGCCTAATTTCTTCACTAAAATCAAATCGACTATATTTGACTGAAGGCAGTAA
SNPM00261	LG3	[T/C]	AACTCATGATRTGTACTCCTACTGGTATGAGGTACTTCAGCTAGCCATACTTTAATTTGCATTTGAGCACAAAGGTATAGCAGAAGATTATTTGTTAATGTAAATACGACCAGCTGTGCG[C/T]TATATCCCTTCACTGGACTTTTMTGTGAATAATGGGCAGGAAACAGAGGCACTGAAAGGACTCCACTGGACTGGGACTCCAGAGTGAAAATCATACTTGGAACAGCACATGGCATTGCAC
SNPM00362	LG3	[A/T]	ATCTTGAGAAGGCAACCGTCTACAACAGGCAGAAMGAATAATTAGTTCCATAACRAGACTCACATTATTATCCACAAGAAATTGATTGATTCATTAAATGAATTAATCCAAGCGAAGGAA[A/T]CTTCAAATTGATGGAATGTTTCTTACGCATATAGGATTTTTGTCCTGGTTACTTGGACTTTGGATAATCCAATATAAAACCAGCAGTAATATGCTAGCAATTACGAATTGAACCAATGAC
SNPM00462	LG3	[A/G]	TTGGAAAGCACAAGCTATTAAAAATGCATTCATCCTTTTTTGCAAAAAAAAAAGAAAATAAAATAAAAAAGACCAGTCAAAAGGTCAGGTAAGTAGTGCCAGCGTTCCAGGTCTATTTTC[G/A]TGTCTTATCTAGCTTATCAAATTTGGAAGACAAAAAATAATTAGATTTTTTTAAAATATTATCCCGAATCCCAGATTAATTTTAATGCAWGCTTCGACACAGGCRCAAGGATATATTACT
SNPM00536	LG3	[T/C]	GACAAACAATGCTTTATTAGGAGAACGGTGTTATGTTCGAATAGCATGTTATGGCACTAATTTCTGCTACCATATCAATCATTTTGTATTTCAAAAGATAAATGGATGATTTTTATGAAA[C/T]AAAAACAACCTGTGATGTGTTATTAKAATATATTGAGGMCTAGATAATTGTAATATGGATCTATCTCTTTCTCTTTTCTCAAACCATTATTTGCAAGTAAATTATAAAAAATTTCAGCAG
SNPM00541	LG3	[A/G]	AGAATCCATTCCAAGCATCAAAACATCAAACTATAGCATCTCAAGAATCAAGTGCACTAATATCATACGAAATCAATGACTAATTAGCTCCTGCATGGGTCAGTAGTCGAGTCATGAATT[A/G]CTTTGCCAAATGCAAATTGCGAGACACAAGTCACAATTCATGACATGCAAAAGCAAAGACCATTTGCTCGACGTCGAGTTCAAGGGACCTAACAAAACACCCTTCCAACATGATCTTTCA
SNPM00550	LG3	[T/C]	TACCAGAGTGTTCTTTGGAGGGCCGCAGTCCCGAAGGGAGTTAAAAGTTTTATTTGATTGGCACTAAAAAAATAAGATGCATATTTATGAGGTGCTCGCTAAGAACGAATGAAACATTGA[C/T]TTTTTATGCATTCTTTGTGGCACAAGATCCGAAATGATCCATCATCTAATGGCACGATGCTCCTTTGTTCGCTTTATTTAGAGAACGTTGAAGATCCAACTGAATATGAGATTATGACCC
SNPM00560	LG3	[A/C]	TAGCTATGTTCTAATTTCTTATGGGTATTGAATTTGTATAGGTAATGGAACGTTGGCGATGGCTAAAGGTGGTGGTTTTGATCTTCTTACTTTCATTTTCGGAAGGGAGAGGTAATTTCA[C/A]ATGTTTTTCTCGATCAAGATTCAATTTTGAGGACCGTAGTATATGTTATTTTTGACCGATAAAATGCTGCTTTGAAGTGGTTTCCATACACATTATGAGCATCGATGAGTATCATGCGGY
SNPM00561	LG3	[A/G]	ACCGGCGGGCGGGGACGTTGAGGCGAGGCGACCCCACCGCCTCCGTCTCCCGGCGTCTGCGGCGCTAAAGGTTAGTAGCAGCCCATTTGATCTTGCCACGTGTCATTTCCCGCTATTCTT[G/A]AATACCTGATCGTCGGGTTCGRGTGATTCAGGGAGAGGAGGGAGACGGGGAGGTGGAGGTGGAGGCCTATAGCCAGGGGATGGCAAAGACGGAGCTGTGCAACAAGTGGGTGGAGAAGGG
SNPM00731	LG3	[A/G]	CACCCTCTCTTGCCACAATTTTAGGGCCTGGGAACTTCCCGTTCACCGTCACTATGCTCCTGGTGTGGCATAGTCGACTCACATTTTGCATTTTTATCTGGCGAAGCAATTCCAAAGCAT[A/G]AACATATTATTAGCTAACTACATTGCAGTAATTGCAAATCTTCATCCAAAGCAAGTAATTAACGTACATCAAATTTGTAGTGTCTCGTTATGCTCGCGCACGAAATCTCTGGCGAGGCTA
SNPM00748	LG3	[A/C]	TGATTGGGCAATACTCCCTGCTTGAAAATTTCAGGTGCAATAATTGCAACATTCCATGCAATGTAACATGTGGCTTGACTGCAGATAAGAAACGTAAACGGGTGATCAAATTGCCAGAAG[A/C]AGTGAAGAAAGAGATTTATGATTCTCTCAGGAGGGAAGGCGGACTCTCGAATGGGGAGTTGTCGCTGCAACGGAACGACGTGAGTGCAGAGCTCTCCTGGGCATGCGGACTCCCATCTCA
SNPM00823	LG3	[T/C]	ACCTCCTGCCTGTCCTCTCTGCAGGAGAAAGATATCTTCAGACACCAGATGAATTCATTGATGATCTTATCACCACCCTAAGAGGCCAACTTACAGTAATTTTGCTTAATTTTTATTCCT[C/T]AACTTATCTCTTTTACATAACAAAAATACTAGCATAACAAATTTTAATTATGTGTTTTGATTGCAGAGATTATACTCTCTTGATGCTCGAAAATTTGTAGTGGGGAATGTTGGACCAATA
SNPM00874	LG3	[G/T]	ATCTCGGTATGAAATTCTTCTCTACTGTTCTGGCATTAATTCTATTCTATTACTTCATTCATCTATTTGACAAGGTTCCTCCGCTTGGAACCTTTTACTGCACTATTGGTCTGTTGCAAC[G/T]CTTTGGTCTTAAAGGTTCCCTTCCAAGTTACAGCTCCGGTGGGAAGCCTGGAGAGAGCTGCACCTTTCTGAAGTTATGTCYTTTTTTATMTTCTGAACATTTTGTGAAAAGCCAGAAAAG
SNPM01030	LG3	[A/G]	TTGACAACGGGGCTAAAAAAGAAACAAAAAAAAAAAAAAAGAATCAGAAAGAATAAGCGAACAAAGAGGGAAACCACACAGACGGAAAGATCGACACTCGGAACTCATCACCTTTCTGAG[G/A]GTTTAGAAGCTACGTCCGGATTGACAAATTGAAACCCTAGAAACTGATTAAGCCGGTGGGAGATAACACGGGATGGAACTAGGGTTTGCGAGAAGAGAACCTGGGATGGGGCTGAGGAAG
SNPM01170	LG3	[A/T]	TTGCTTCTGTGGTAGGGTATTGAGAATACACGGATACACATCAAGATTTGCATCAACAGTTACCAACATTTGTGTAATGAAGTTGTTAGTAATGTAATTGGTGCACTCATAGTATTACCT[A/T]AGACTTTAACCCGATGTACGAAGTAATTGATTAATTCATAATAGTCTTAGATTTTACCAAATAATAATAATAATAATAGTCTTAGATTTTAACCCTTGGGGGATGACATGCATAGCGCCC
SNPM01211	LG3	[A/T]	TTAAGCTAACACGAGATTCAAATGAATTGAGATATCTTCTGAAAGATGCAATAGCTTTAGAGAAAGTTGATGAAGAGTTTAACATCCAGACTTCCTATTTTCTACCTTTGTCAATTTGAG[A/T]GCTCAAATTTTCATATCTAACCGGTTACGGTCTTTCTTTCTATTATATCAAAGGTTTGTCACCTTCATTTTTCTTTTCTTATATTTCTCTAGGATCATGGTGTCCTTGCAATTCCTACAA
SNPM01423	LG3	[T/C]	AATAAATGAAGAATGTACTGCCCTTTGCCGGCATTTAGTCCATCCTAAACTAAACATCACACTCACTCTACATGAAGGAGACCTTCTATCATAAAATAATTGTGCCAACTGGAGATTCCT[T/C]TTAATCAAATCTAAAAGTGCCTTAAATGGTCCCAACAGCGCAACATAATGCCAGCTTCATCTTTGGGGCTTTCTGAGACGCAAATATTTAATGAAGGACTTTATTTAGAAGGAATCCTCT
SNPM01446	LG3	[T/G]	TCCAAGGGTTGCAGGTCTAGCTAACTTGATTCCCACGWAATAAAATTGTTCTTCATACATTTAATTTTCCCTGTCTATTCTAAACCCATACAAGCTGCTCCTTGCTTTACCACAAAGCTA[G/T]CTAGAGAAGTTGGCTCAGCCCATGTAAAGTTAATGCAGGAAATGAATGCCCCACTGCTATATCTAGTGGCTGGGTGACAAAATTCATCACTGCTTTCCCAGCCTTTCTTTGTCAACTAAA
SNPM01461	LG3	[A/G]	TGACTAATTGCGAGATGTGGCAGCGGCTCGGGCTGGATCGGAAACATGTCCCACAAAGTCCTGGGTGGATTGGCCAATTTGTCAAATTTAATAAATAATTTAGAAATTCAAATCCCAGCA[G/A]AATATTTATTAATCAGAATCTATTTATTTATCTATATAATAATAATAAAATAATAAACAGATATCAAAGATGTGTATCCATACAGTATTTTTCATGGAAACGTTGATCTTTTGCATCTTA
SNPM01739	LG3	[C/G]	GCTCCCGCCGTCCACCTCCGATGGTCTCTGGTGAACGTAAGATCGAGATCTGACGGTGGTTTGTCCTGATTGATCTATCTAGTATGTATTTCTACGGTGTAGCGCAGTCTGTTCATACCA[C/G]TGTTATGCAGTACTAAAGGCGCCATTGGCTCGATGGCGGTAAACCGGAAGGCCAACATAGGAAGGATGCTCCTCACACACTAGCGCAGCATTGCTTTCTTTCCATCAATCCAGACCGTAC
SNPM01767**	LG3	[T/C]	ATACCTGCTTTCTCGCGTGACTCGGTTGGAGCGCCGACTCTTCGGGGCAAGAAAACTCCCGTGCCGGCGGACTCCTTTCTAACGCCGGCGCCGGTCAGGAAAACCGCTCTCATCCCCGAA[C/T]CGGGTGGGGGTTGCAGCTGAGGCTTCTGAAGAGGCGGCCATGCCGAAGACGGCAAGCCAAGAGGCCCGCCGTACCGCCTTTCCTCACCATAAACCCCGACGCAGCCGCTGCCCCTCGCTC
SNPM01899	LG3	[T/G]	ATGAATTTTTATATAAATAAATAAGAATGGCAAGGCCAAGCTTCGTCAGGCTGAGTTACAGCGCATTAAATAAGGGAAAGGACCATTCGATGTGAACCGTATGCAAAGCCCGTAGAAATG[G/T]CCTGGCAATCTTGGGGAAAAACAAACTTCAAATCACCGGTTCAGATTGCTTCTTTGGTGCGAAAGAATGAATATTTATCATTGGATCGTACCCCCTACAGATCTCAAAGCACTGTGGAAT
SNPM01954	LG3	[A/G]	TAGATAATTATTCAGTTCAAGTATTTTTCTTCCTATCCAAATTGACCAGAAACAATGAAATAATTGAGAAGATCATGCATGGAACATGCGATGCTTTTGAAAATGTCGTATGCAGCTAGG[A/G]GCTCATGTTAACAACTGGAAAGTCTCGTCATTCTGATTTGTTTCATTGTAGTTAATCTACACTCTTCATGCCTTTGTATTTTCCTCACATAGGTAGGCGTGGTCGTCTTCTAACCCAAGA
SNPM02046	LG3	[A/C]	GTTATTAACTGAGACTCTTGCTACGGCTAGGACTCTGAGACTCGGAGAATAACTTTCTTAACCCATGCAAAAGACTTGTTAACATTCTATTTCACTTTTGGAATCATGAACTTAGGCCTC[A/C]AATTTCACCAACTTATGCTTGTTTAATTCCTCTTCCTTCTCTCTTATCTTTCATTTCTGTCCCCATAAACTTCTCCAGTTCCAGTGGATACTCCTGCAGATGTAAAACTTCAACTAACCA
SNPM02100A	LG3	[A/T]	GCATGAAAATATTGCATAAAATTTTGTATGCTTTGAGTCTGCATGCATTAACTGGTTCATGGACACAACTTGAACCTGATATGATGTGGATCTCCGGCAATATGTAGGTCCATGGGTTCT[A/T]TCCAAGTCCAACTATGTACCCTGGAAAGCTCACCGAAGTTTACCTGCATGTTGCTATCCACTTTATATCCACTGGTTAGGTTAGTCGGGCCATGGACATGACCTACGTCTTGGAGAAATT
SNPM02137	LG3	[A/T]	TGTGTGCATGCATATATTTCTGTGCATACATGTAATCACATGTGCTTTTTGTATGTATACAGGTTCAAATCAAGAAAGATAAGCCCGTAGCTCTCTTTTCCATTAACTGTATATGTTTCC[A/T]ATACAAAAACAAAGACAAGATCAGCTTAAGCTACACGTTTAGCCTTATTCTTGGGTTCCTTGCCATCATTCATTTGTTAATCAAAGTGGCATTCTTTTCTTAAATCATCTTTAGAACTTG
SNPM02215	LG3	[T/C]	CTCGTTATTTGTTATTCTATTCCAAACAGAGTTGTTTTGTTTCTTTCTCCAAATTTTTCATTTCTCTTTGTTGATATGCCACTTAGCCTTTTCTGCGCCTACCTGTAAAAGGACTAGATT[C/T]TAATTCTATGCATGAACAGGGGAAAAAGGTTCTCCATCTTCAAGTTTGGTCTTTTGCAGGGTAAAGTAAAAGAGACAGCACTTTTTGGTGGGACTGTTGCACCCCATGGCATTTTGTACA
SNPM02316	LG3	[A/G]	GCAAAGTTCTGTAATGACACAACACATGGATTGATCATTTACCAAAAGGGATTAAATAAAACTAACAAAATTCAAAATTACAGTAAAGTTTTAGTAATAATGAAGGGTTACATGAAAGGT[A/G]CTCATTTTAAGCAAATGACGATGCTAGTCCATATCCAACAACCAAACTTATCAGATTCAGTTTTCTGACTATAGTAATAGTAATATATAACTAGCTAATTCCTGATTTAAATTATTCCCT
SNPM02323	LG3	[C/T]	TTCACCATCTCGACACCAGACCACATACCGGAAACTTCTTGGTACAGTGTCGGTATGCTTGGTAGGACGGTCAGTTCAGCATATGGACACTCAGTACATCCCCCATGCCACATGCCAATT[C/T]GACACCGATAGGGTATAGTATGCTCGGTATGCACCGATGCCAACCGGTATGGCATACCATGCTCATAAATTTCTAGGTATAAGTGCCAAAAGTTAAGATGTAACTATTATGATATAATGG
SNPM02349	LG3	[C/G]	ATCTTTTCCTTCATATATCATAATTTGATCTATTCTTCTTAGTTATTTATTTGTTTATTTATAATATTTTTGAGATGAAAAAT[C/G]TAAGTTTACCATTTTTCTTTAGACTCTTGTTACCTCCTAAAGCTACTCGTAAGTCATTTGCTAGTTATTTTTGACTTTGGTCTCTCRTAGTCGTTGGTCCCTAGGTTTTTGACTTGAACA
SNPM02538	LG3	[T/G]	CCAGGGACCAAGCGTAGCACCAGCCATTGCAATGGAACATGGGCAGAGTCCACAAGTAAACAGCCCCTTCATTCATTCCCCATATTAGAGCACCACTGAGAGCCATTAGATAAGCACCCC[G/T]ATGATGCAATACCACACCCTTTGGACTGGATGTTGTTCCTGAAGTGTAGCCCAAAGCAATGCTCTGCCACTCATCCTTTGGTGGCTTCCAAGCAAATTCAGGGTCACCAGATTCTAGAAA
SNPM02590	LG3	[T/C]	ATTAGCCTCCCAAAAGGCAGTGGTGATCTTTAGTAAGAACTCATGCTGCATGTGTCACACCATCAAGACACTCTTCTCTGAGCTTGGGGTTGGTGCAAACATTCATGAGCTAGACGAGGA[C/T]CCCAAAGGGAGCGACATGGAGAAAGCATTAGCTAAGATGGTGGGCCGCAATCCTCCTGTGCCTGCAGTGTTCATCGGTGGCAATTGGGTCGGACCGACCGACAAGATCATGGCCCTTCAT
SNPM02639	LG3	[A/C]	TTTATTGATTATTCAAAATTGTTGCAAATCAGTGCTTTTATCTGGTCTGTCAAATGCAAGAAATTTATGGGAGTTTCAGGTAGAATAATATACGTGTTGCAACAACTTTCTGCCTTGAAG[C/A]CATAGGGTTGATGAGTAGGGCTCTGACAGTTGTATAGTTTTAACCCTGTCAGGGAAGAAAAGCAAGGAACTGTTGCAAATATTTTGACAAGTAAATGCTTTTCTGAATAAGGTTTGAGTA
SNPM02723	LG3	[A/G]	CCAGAAGACTTATGTCATGCCGAAGTAGGAGAAGGAGAAGGGTTTTGGGAGGTTAGGTTGGGAGTGGGAAGAGGCTGACATGGGGATCAGGTGTTTGGGTTTTGGGAGGTTAGGTTGGGA[A/G]TGGGAAGAGGCTGACATGGGGATCAGGTGTTTGTGGTTGGGTCTGAGAGAGATATTGGTGGGATTTTTAGGGGAAAGAGCAGGAAGGTGGCGCTGCGGCGCAGAGGGGGAGCGCAGGAAG
SNPM02899	LG3	[T/G]	TTTCCATGTCTCTAATGGGCACGTAATCCATAAATRCATGCATGATCGCATGTWTTAATTACAGCAAAGAGACGGCGAAATCGGTGAAAGGAGCTCAGATGATCGGAAGGGCCTCATACT[T/G]GACCATGGCTGGGGGTTAGATGAGCGAAGAGCCGGGAGCTACGCCGCTATTTTTGTTTGTTTCTCCTTTTCTTTTTCTTTTTTAACTTTTACTTTATTCTACAGTCAAAAACGCATCGCG
SNPM02955	LG3	[T/C]	MATGTTTTTCTCGATCAAGATTCAATTTTGAGGACCGTAGTATATGTTATTTTTGACCGATAAAATGCTGCTTTGAAGTGGTTTCCATACACATTATGAGCATCGATGAGTATCATGCGG[T/C]GGGATGGCCATAAATCTTAAGCATACTGTTAATTTGTTTTGCTGCTCTGAGGGTGCTCCTACTCTTTTTCTTTTTTTCCTAGKATGCAAATGAAATGGATCTACTGGAAAGTAGCACATA
SNPM02983	LG3	[A/C]	TTAAGTGAACATTTGCACATCTTTTTCAGGAAAAAAATGTTACATCAAAGTTATGTGAGTTTTTTTGTGAATGTGAGGTTGTAATAGAGCCGTTACATTTCTCATATCTTAAATGTATCC[A/C]CATGCCATCAGATTCAAGGGATACATAAGATTATCTTGAATTTCCTAAGATATTCTCTTTGTTATTTTGTTAAAAGGAAAACATGTAGGTGCAAAATACTAATGATTCAAAAATGAAAAC
SNPM02990	LG3	[C/T]	CTTGCAGATAACACATTCTACACAAGACAGCACTGAAACATACGAGCAAATTGATAAAATAATGAAACTCACAATTAAAGAAGTCTTACAAAGTACTCTATACGGACATCACTAAACATG[C/T]AAAAAACTAAATTATTCACTCATTACCTGAATGACAAACCCTGAACTAAATAGAGTACATATAAATAACAAAAGTAAATAGGTACACAAATATTTAAATGAATTAAACAAATAACCAAGA
SNPM03122	LG3	[T/G]	CTATATCAACTCAAGCACTGCTTCTTAGCTCACAAATACCAGATCTTGCTGTTATAACTCTCGGTGCACGCACAGTCATTGAAGCAACTCAGTTCATGGAACGACTGTGACTCATGCAAG[T/G]AGATTGGAGTTCAGAAGGATCATTGGATCCACGTACTCCACAGCCCATGTGGCATAAAATTACACGGTGCTTTAGCATGGACTCTCCTCAGGCCAAATGCAACCCGTAATTTTGGAAGTT
SNPM03647	LG3	[C/G]	TCATCACAGCTGTGATCTTGTGAGTGGATTGAGCTTAAGCAGCAATGCACCTAGAGGCTCCCTAACATTGGCTCTGCTGGTTGGCATCCCTTTTCACTTGTGAGATGTCTAGGTTAGAAC[C/G]CCAATCATGGTATTCCTTTTATGTAGAGAGGTATCTGGTGTCAAAGCAAATCAAAGAGCTCCTATCAGAGCCTCAAAGGGCTTAAAAAGCAACAATGTGGTCTGTCTCTACCCCTAGAGT
SNPM03711	LG3	[C/G]	ACCCTGCACCTCTTTCTCTGGGCCCAATTTGCCATCATCCATTAATTCATGGATCCCTATTCCAGTATAGAAAGACCTGAGAAGATATAAGTATACAGCCGTCACACATGGCAGAATCAA[C/G]CGGATCAAGATAATCCTCTAATAATGTTTTCACCATAAGGTTAGAAAGCAAAAGTGGAAGGACAAACAAGAGCCTGCTGATTACTCACATCCGACTCCGTGCATTAGAGTTTCCATCAAT
SNPM03909	LG3	[A/C]	AGCACACTTATACATAGCCCAAATGCTGAATATTCTCAGGATAATCATCCACAAACAAAGGCTGGCCCGCAGTTGAAACAACCTTCAAAATCCTCCTTCGATCCTAGTATTCAGCAGGTA[A/C]TTGAGGAAGTCTTACCGCACCATAACCACCTTGATAGCATCCTGCTTTGGAACGAAGTCAAGAATCCATGGGTCCATGGCCAACAATTGACCAGGGATGATAAATGGGCCCTTCATCAGA
SNPM03949A	LG3	[T/G]	GGAGATGCTATGGAGCAGCCATCAGCCCACTGCTTGACAAGGATTAGATCATTGCAGCGATGTGCGTCTGTCATAACAGAGTTGGTGAAAGACAAGGTAAAACATCTGATGGAAAAAGGT[T/G]GTTTTGGCTTCTCTTTTATATTCCTATAGTATCTTGGACAATGTTTTGTTGTACTTTTCAAAAACAATAAGATATTCCCTTGCTTTAGTTGAGTCAGAGGCTTACCTGAACCAAATTTTA
SNPM04146	LG3	[C/A]	TCAATTTGCTTCTCCATTAATTCGTTAGCCTATACTTACCTTTTGAACCTATTGCTTTACTCCGAAGAAGGCTGCTGAATCTTTAATATTGGCATCAAACTCCATCAGATGGGTTATGGG[A/C]CCATCTGGCACGGTTGTTACATTTGGTGATGATGTAGGTCTCCCAAGTATATTCGACTCCAAGCAATGCAGGTGAGGATCTAATCTTTCGCTGAAGTTTCTAAAACCTTGTTTCATCTGA
SNPM04197	LG3	[A/G]	GAGCGTTTGACTAGCATAATTATGAGTCAAGAAGTGTTTCCTCATTCAATATAAAAAGAGTAAAGCAGAGGTAACTTAGAAAATATTGCAGAAGCACAAGCAGTGGATGGAATACCGGTT[G/A]AGTTGGAAAAGTATGATTACCTGTAGCTTATTCAAGGTGGTCTTGTAAATGAAAAAAAAAATCAAAAAATTGGAATTATTTCATTATGATTTAATTTATAAGAATGTAAATGATGCTTGA
SNPM04198	LG3	[A/G]	AGGATAAGGACTACTCACATAGAATCTTAGTCTCCAATGGCTGGATTAATTAATTATCAGTTTAAGAACGTAAGCAACACACTATCTACTACAACAACTCGGGAAAATTGGGTGGAAGCC[G/A]AGAGGTTGGTTTAAATAGAATAGGTGAAAGAACAATATTGTCTTAGCTTTGACTTGAGAAATTGTTTGGTTTGTGAGAAGAGTTTTAYTTTATTTATAAAAATGTATTTTCTTGGAAGCT
SNPM04230	LG3	[T/C]	GAATAGGTGAAGAGCAGTTATTTCAGTCAATTTTGCTTATTTTCAGAACAATTATTTTAAGGGAGGACCGGAATAACTTGGTCCTTCAATTTTAAAGCCTTTTATTTTGTCCATCTGTTT[T/C]GTGGACGAAAGAATGCTCGGACTGTAGTTACTTCGGCCGGGAGGGTAGCCTACTTTCGGAATTGACCACCTCTTATCCAGCGTGACGAAAGAAGCCAAATGGGTACTCGTTGGGGAGGAG
SNPM04340	LG3	[A/T]	TACCCTCGTCTCTGCAGATGGCATAAAGTGCAATACATAGGCTTCGTCTTCAAAATTACAGATCACAAGTTAATTATACGCTGTAAATCCTGGTATAGATAGTTCTGCAAAAAATGAACA[A/T]AACATTGCAACAATGCAAACTTCAATATTTGTAAAAATATCAATGCCATTTAGACAAAATTGGACTTGTTAGAGTGTTAAAAAAACTGACAAGAAAGTTGGGAGTCAAGCAATTATGCTA
SNPM04474	LG3	[T/C]	CTGTCTTTACTAACTGATCTATATATAAACCTTGAAAAGGCCATCCTACAATGTGGTCACCCATTGATTCTGCATTTATCAACTGTGTATCTGTCGAGAAATCTCCAAGCTACTAGATTG[T/C]TATGCATCCTTTTCTACTCACCACTTGTGGTGATGATATTATAGTTTTGCCATGTATTATGTAGACAATCGGTTGATGAATGTAAATCATAAGCATTTAGTTGATAGTATTTGTCTTTAT
SNPM04971	LG3	[A/T]	AATATCCAAGCTTATCTCTATGAGGGTGAATCCGAAAAGGGATTTGAGGACCTAATCATTTACTTTTGTCAATAATTGAATGCGAAATACTTATGGGAAACTAATGCAAGAGCTTCCATC[A/T]TGTTTTGCGGTTTTAGCTGTACATAGGTGACAAATCTGCCCAACATCAGTAAGGAGGGGTTGAGGGGTCAAGGATGAGCATGCAAGGAGTTAGCATTAAAAGTGAGGCAGAAGAAGAAAT
SNPM05073	LG3	[A/C]	TTCTTCGCTTGTTGGCATCGGTGCAGAAGGTTTTAGAAGAGTTAAGGAAACTCTATCTGCAGAGAATTCAAGTGTTGATTCTTTTACATATCACAGAATGGGTGCTTACTTCTTCTCGCC[C/A]GAGCATTGGCCTCTGTTCACAGAGTTCGTAAGGAGCATGGCGCAGTCAGAGATTGATTCCGACGATTTGCCAAGCAATGAGGAGGAGAAGTTATCCCTGTCGGCGGATATGGTGCCCGAA
SNPE00405	LG4	[G/C]	TGCTGAGGATATTGGGGCACTGCCTTCTTGGTCCGCTGAACCCACAAGAGGTGAAGGACGCTGCATTGATGGCTGTGCGGTGTGTCTATGCTCGGGCTTCCCATGAACTGCTGCCACAAGCGATTTTAGCTACCCGCAGCTTGATTCAGCTGGATAAGAATGCTCGGAAGGCAGCGAAGGCTGCAACAATGGCAGGGACA[G/C]CRGGCACATCTTCGAACACAAACACGCCGAAAAAGCYGAAGAAGCCAGAGATCCTTTTGGTCTCAAAATGATCGGTTAGTAGATGATTTACCTTGAGGAATGGAATTATGTGGTTCTGCGATGTATTTATGTTGGGTTAGGTGTTTGCTTTGTGGCCTCCTAGAAGAATTGAGATGTATATCAATAGCAGCATA…
SNPE00432	LG4	[G/A]	GCATTGAGATGTTGCTTTCATATTAAATCCAATTACAGTTGCTAATACACATATCATCTGGGGTGTAAGTTCCAGGCATCAAACAACAAACCAGGACCAACAACCAGGGTGATATCTTTCTGCTTTCATGTGCTGTGAACAGCTCAGTGATATTCAGTTTATACTAACCTTCATCATGCATACTCGAAGTAGGGTGGCGC[G/A]TGCTGATAGTTGATGATGACCCATCAGGTAAGTGTTTCTGCAACTCCACAGGCAATTGTTCATTAACACGAAACCACACCTGAAATGTGAAAAAGGCTGGGCATCAGCGAGATGAGATTTAAGGTCCCTTCAAATCCTAATCCTACCACATATGCAACAATCTATGACTAACCTAGTTTGATGGAGATGAATGG…
SNPE00436	LG4	[C/T]	AGGCTTGCCAAAGATTATGGGGACCTGAAACTGGCTCAGATATGTGGTACGATTGCTGCTGATGAGAAGCGCCATGAGACTGCATACACCAAGATAGTGGAGAAGCTGTTTGAAATAGATCCAGATGGGACTGTGCTTGCATTTGCTGACATGATGAAAAAGAAGATCTCAATGCCTGCCCATTTGATGTACGATGGGCA[C/T]GATGATAACTTGTTCGAACACTTCTCTGCTGTTGCTCAGCGATTGCGTGTCTATACTGCMAAGGACTATGCTGATATACTCGACTTTCTTGTCCRGAGGTGGAATGTGGAGAAGCTAGCTGGCCTTTCTGGGGAGGGGAACCGAGCTCAAGACTTTGTTTGCACTTTGGCTTCTAGGATACGGAGGCTTGAAGA…
SNPM00059	LG4	[T/G]	TAGCATTGTTTAGAATTTTTTAGAATTTGACCTCTGCTTTTGGACCTGTAAAATAAGCCTAAAGCCCGAGCCAGACTGGACTCCAGTCCAAGCAAATTGTGTTAATTTTGGGGCAAAGCT[T/G]GGCCCAAGCCCGGTTGGCCCGGACTATATATGGACAGGCCTAGACTCGTAAGCCTGTAACAGCGATCCAGTAACATACCCATCAAGAAAGTCTCCGCAAAATGATGGTGACCTTACCGCA
SNPM00059b	LG4	[T/G]	TAGCATTGTTTAGAATTTTTTAGAATTTGACCTCTGCTTTTGGACCTGTAAAATAAGCCTAAAGCCCGAGCCAGACTGGACTCCAGTCCAAGCAAATTGTGTTAATTTTGGGGCAAAGCT[T/G]GGCCCAAGCCCGGTTGGCCCGGACTATATATGGACAGGCCTAGACTCGTAAGCCTGTAACAGCGATCCAGTAACATACCCATCAAGAAAGTCTCCGCAAAATGATGGTGACCTTACCGCA
SNPM00075	LG4	[A/T]	ATGAAACAGCCATCAAGCAACATCATCGATGCCAAGTTTTGGGCATCCAGCGATGGAGGGAGTTCCCCAGAGTAGCAACTCCGGATCTTATCATCCTGTTTCTTCATCTCTGACAGGCAT[A/T]TACCCAACAATCGATTTTGAAGCTCTTCACCTCCATGACGCGATAGAAGGTGCCCAACACACCGCCACTTGTGGTCCTGCATGACATAACTCGAATACGGGTACGCATAGTGAAAAGGTC
SNPM00121**	LG4	[T/C]	CTGATGGCATTGTGATCAATAGTTATGATGATTTGGAGCCTTGGTACATCGAGAACTATCAGAAGGCCAAGGGGAAGAAGATTTGGACCATCGGACCGCTGTGTCTCTGCAACAAGGATG[T/C]GACAAGTAAAGCGACAAGGGGGAACAAGGCGTCCATGGACRAGMATGCTATTATAAAATGGCTCGACACCATGGAACCAGGTTCTGTTATCTATGCTAATTTTGGCAGTGCCGCGCGCGC
SNPM00151	LG4	[T/C]	GACAACTTTCGCCATGATCGGAGAGCAGCATTGTCTGCAAATGGATGATTGCCACGTACCCCTGTTCCACGTGTCCTTTTCAGCCATCGCCGAGTGCTGACTGATGTGAACAACATATTT[C/T]AATCTTATAAATTAGCGAAGACCCCGGCAGGAGTCCTCACGGGTACTGAGGAATGCGGGACGCTGCCGAGGGATGGCATGCTTTGGGTGTGAATGTTGACGGTCGGGAGTAGTTACTGAC
SNPM00163	LG4	[T/G]	ATTCTACCATATTTGAACTTCCATTCCATAGTGGTTATACGATTTCTCCTTTGTTGTCTTGTAAAGGTTTTCTCTTTGATGACTATCTAACAATGAAAATGGATCCTGTCTGGAATAACA[T/G]GACAAGGAAGATCTTTATTCATCATAGATTATCYCTCTTTCAGCACAAGAACAGTTGTTTGATGATGATATTTTCTAATAATGCAAAAGCAATGGAAATTGTGCTGTCTAAGAGATATTG
SNPM00172	LG4	[T/C]	CCCTTTCATGCTCCATATATCTCCACCCTCATCAGCTGTGATTCCTATCAAACTACAGTACTAGAAATCTATACTGCCACCACTCCCATTCCCACCCCAAAACAGACGGTAGAGCCTCTA[T/C]ACGACATGGGTTTCCAAGGWAGGATTCAAGGCTCCTCCGAAGGCCACTATCAGAGGCTGCAGAATGAAGTCGAGAAGGCTGCTGTAAGACCTCGAAGGCGATGGCTGCGGAAGGTGAAGG
SNPM00183	LG4	[T/C]	GGAATAATCTGGAACCAATGGATGACGAAAGCTCCAAYGCAATGGATCAGCGACTACCAATAGCCTTCGACCCAGAATGGAATCGGAGCACTAGGCTGAAGGTATCAATCTCCACCATTT[C/T]GTTGCATCCTTTTGGTAAAAACTTGATGAAATAACCTTGAAAGTCTTCTAAACTTTCCACTATAATTCACTCTATTTCCCTTTAGTTTGATGACAAGCTTAAGCTTCCYGAAGAGAAAGA
SNPM00185**	LG4	[C/G]	AATGAAAGACCTGCTCCCTGGCACACCACGAAATCCTCCATGCCCGCCATCAACACCCTCGTAAAGATAATAAGTATACACATCCCCAGCCATCTCCTCGTCATCCTCCGAAGGATTCTC[C/G]AGCATCCACTCAGTCATGAGTTCCATGTCCTGATTYGATCCACGAGGTTGGAGTAGCAGGCCGATGTGGACGACCAGCTCGATCGCCGATCCATCCATCATCTGCGCTGCGACTTGGGAG
SNPM00186	LG4	[T/C]	TCTGATCTTAATTTTCACAGTTCAGAAGTCTGCAGCTTGAATATATGCAGGCCCATCTTCTGTCATTTGGCATTCAACCTATTATAGTTAAATTGGCAAAGTTGCTTTGTTGAACTGGGA[T/C]TTGCTATTATCATCAATTACTGGAAACTCATTTTTCTGTTAGTCTATCCACTTCTTTTGTTCAATCTGCAGGTATATTTACTCTTTCAAACCTTGGAATGTTTGGTGTTGACCGTTTTGA
SNPM00203	LG4	[A/T]	ACATTTTATTCCTTCTTCTAAAGATTCTTTTACCAAAATCTTGTCTGTTATTTCTTTGTATATATCTCTGAGAGATCCAGTTATTTGTGCTTCTCATGCATCATGTAACCTGTACAGCCG[A/T]ATATAACCATCTATATAATGTTGGCATCAATGTGTTGTTTTCTGGATCACAATTTTAGAACATGGTTTTTAAGAATGGAGATATATTAAAATAAGATGGGGCTTGGAGCATGTGAAATTA
SNPM00216	LG4	[A/G]	CTAGGATAGAAATTACAAGAGACTAAAATAAGATAAAATATATTGATTGTTGAAATGTTCTTTTTCTTTTTAATATTGCAACACAATATTTTATAAGCAAACTTCATTAACTATCTGGAC[G/A]CTTGTTTTAGCCATTGCATGTCACATAGGTCATCATTGTCAARAGTGGCGAGCAGTGTTATTATTCTGCTCATTTTATTGAATGTGGGAAGATAGATGGAACTATCCCTACCCCTCCCTC
SNPM00227	LG4	[A/G]	AGGATGTTTCAAAATGTGCCAATCGGGATGCTGGGGCAATGGTAGGATGGTCCTACAAYACTCAGAATGGTACCCCATCTTGGTGTCCCGTGGGATATCCTGTTGGGATTGAGTCCTTGT[A/G]CTAACATGTCAGTTAAAGCACTTATGGTCCTACCTAGATAGTGTTTTTCGTATGATGCCAGAACCAACACTAGTTCAAGATAGAGGGCTGGCTGCTTGATTTGGTATCCCCGAGGCACTC
SNPM00233	LG4	[A/G]	AAACTTTATACACGTCGCACCGCTATTTTTCCCATCATCAGTAACAAACAACGTGGCATTGATTCTACGGTCTTATGAATGGTCTCGTCTCAATCCTCTCATGCCACATTGGATGCGAAT[A/G]CTTGGGGAATATAATTGTGTGTCACAGTWTTGCTCCAAGTAAGAAATAGAAATGCTGACTCGATTGGATTATTATTCGTGAGTTAATTACCAAACCTGTCCTCCAAAGTCCAGAAAGCAT
SNPM00249	LG4	[A/G]	AGGTATGGTGCGAAGGTACGATGCAGTTACTTTATTTTGATTTTAGAAAAGTAGCCTAGATGACAAATTTGCCTTCTTGTTTTCTTTGAAAACATTGTCCTTCACCACTTCTATGAAAAG[G/A]GAATGTTTATGTCACATTTTAATAATTAGTTTATACTCTGAAGCTTTTGTTCTATGTATTTAARGATTTTTGAAGTTTTTWGGTTCTCTGCAATTTGACCTTAATTTGGTGATTCATGTA
SNPM00255	LG4	[A/G]	CTTCATTCTCTTTTGGACCAACTTATTCTCTATAGGGAAAAAAAATATTACTAGTAATTAGTTCTTTCTTGTTTGTTGTCATTGACCTTTTAATTGAATTTCTTCTGGAAATAAAATCAT[A/G]GTCGCTACGGTAATTGTTATTAGCTGTTGTAGCTAGAAATCCATGRTGGTAAATCAGAACTTCAGTGAAAAAGATAAATAATTGTCGCTGTAGGTCCGAGGTTACCGCCCTGCGTAAACG
SNPM00258	LG4	[A/G]	CTCTGGACAAGAAGGTTTAACCTCTGCTCCCCAACCATGTTAAGCTCATATGTGATCTTGTAGTCCATGAAAGAAGCTGCTACTCTCCCAAATTATTGGGATCTTTGTTGCAGGTGGACC[A/G]GGGCAAGGATAGCTAGTTCCGAATTACAGTAACAATGTCATGTTTCTCCCATCCCAGTGTCCTGCTTGATGCATGAGACTGATAACATTGACGGGTCCCACTTTAAAGTAAAACGACTAA
SNPM00275	LG4	[A/G]	TATACAACATGGAGGGAAAAAGATAATAGAATGAAACCTCTTCAAACAAGTAACMTTTGAAACCAACTTCAGTTACACATTTTCACCCCTTGCATTCATCTGACTAAAACCCCTTGGATC[A/G]TTCACAACCTCCTAAGCAAGCCCAATCTCCAAACATATAACATCAGTAAAGCAACCATACCTATGTTGGTTAGAATTATGAATAACAAAAAACCACCATCATTTTCAGACTGCGTATTTC
SNPM00296	LG4	[A/G]	GTTTGTTTGGTGTTGCATATGTTGTCCTCCACAACAACAAGGCCAAACCAACCCACAGGCAAAATCTAATCTACGAGACGGAAAAACCTATCACAACCTCCTCTTTTTTGCCTTTAATCT[A/G]TTGATGTAACTTTCTCGGCCGTACTCCACTAAGAAAAGTTTTTGACCACCCAATATTAGTCACCACTCGGTTCATGAATGTAAATGTTGGTGATTGGTTGAGTATAGGTGGGGCCCCACT
SNPM00297	LG4	[T/C]	AAGAATTTTATAAAATGCTTCTGCAACCACAAAGAATACAATATTAGCCACCATGATTTTTCTTTTTTTTCTTTTTTAATGTATGTGTGTGGGTGTGAGGTACAGAGCCACCATTTGTTC[T/C]GGAAGCTCTCTACCATTGCAGTGCAACATTAGAATTTTTTTTTTTTTTTTTGGGGGCAAGCGACACTCTGACAAWTTGGAAGTCAATAGCCATGCCCAACGGTAATTCCAAACTGCTGCC
SNPM00341	LG4	[T/C]	TTTGGCAGGCCGAAAGAACTCGTCATCTGAAGGGCAAATCAACCACTTAAGCCGCTAGAGTATCACGATGGTTGCCTTTCCAAAATTAAAGCAAACTCTATACATTGTAAGCTAGAAAGC[T/C]AAGCCAAGCATTAATTTTAATTTTTAAATTACAACATTCTAACTCATSACATAATGAATTTGTCTTAAAATTTTTATAGACCATCGAGGTTTCACTATCATATAAAGATGGCAACCGATC
SNPM00342	LG4	[T/C]	AGGAGAGAACTATACATTTTGTAATTAGAAAAACCAATAATTGTGGTAGGTGATATATTGGCAAAGTTTTCCTGCAAAAAGATAATATAAGGTTGCAGTTTTTCTTTGGCTTTTATCCTG[C/T]AGTACTTCTAAATTTGATAGTAATTAATGGTGTCAGAATGTATTCTTAAAACGTGTGTTTAATCGATAGTGTGTGGACATCTAGTGCATACGAGTTTTGGTATCTTAACTGCTAAGCAGA
SNPM00348	LG4	[A/G]	AGAAAAATCTTCAGGAGTTCCATAGATGATATTTTAGATTATAGAAATTTCCGATTTAAAAACTGGACTAGCCTGACCTCAAAATTTAAACAAAGAGAATCTTCCACCTTAATGATCAAG[G/A]GCAACCATCGGCTGGTTATTCTTCTCCTTCATCCAGTGTCCATGGCTTGGCCTTGTAACTCCTTTGGTTTGCTCTCACCRCCCCTCCCCTCCTCTYATACAATCTTTGATTTCTGTTTTT
SNPM00357	LG4	[A/C]	AAGTATATATATWTATWTATWTWTWTATTTGTTTCGGTAGAATGCGAAGTATACCTTTTARGGGGCGTTTGCATTACTTACCGCGTAGGTGTGGATGGATGGCAAACACTGAAAAGTAGC[C/A]ATGGATTGCAACACCAAAAAGCAGTCTTAACCTTTTTTTTCTTTTTACCAACAAAAAAAACAGCAGTCTAACTTTTGACAATCAATGCATTGGAATAGCCTTGAAAATATTGTATTGTTT
SNPM00359	LG4	[C/T]	TATAGAGGTTGACTTGCAAAAAATAACTCACATGGGAAGAGAGTACCATTAAAAAATGCCAAAGGGTGCAGACGAAGCAATCTTTCCAGCAATAATTGACTGAACGAAATATGCAGTCTC[C/T]TGAGCCTTAACTTTTAGGCTACTGCATTCTCCTAATAGTTTTCCAAAAATATTTCAACTTCAGATATCACATGCAACTATATACGCATGATCAACGAATAGTTGCACCACAATTCTAGAG
SNPM00363	LG4	[T/C]	CGAAGCTAGCGATATCGGTAATGGCGATCGGGGAATTAGGGTTTTGGATCTGGGGAAAGAGAAGGGGTGGTGAGAGGACGCCTGTGGTTCTCCGCCTCCTGTTCCTTATTTTACCCCTG[T/C]CRTTTGGTTCTCTCTTTTATTCTTTCCGAACAGAAATTTCGCGGTCCCGTCACCATCCGGGACGATTAACCTCAGTAYCCCGCGGTAGCCGGATGCCAGCACCCCCGCGGACAGGTCAGA
SNPM00365	LG4	[G/T]	ATCCAATGGTTAGCACCATGAAAAAAAAAGATCAACCCTACCCCTTGTAGCCCATCATAAGTTAACGGGTACAGGAAYACCGTACGATTATCACATGACCTAGAAATACGGTTTGAGCTG[G/T]GCCCTCTTTTTTACCACGCCAAATTCTAACCTGAGCGGAAGCTATTCATGAACAGTTTCATAATTTAAAGCCCTATTTTAGTTCAAACTTACTTTTCCCKGCTCCGTGTGAATTATTCAA
SNPM00375	LG4	[A/G]	AGCCATTAGATCCGTGGCCTTGCAATCCTACTTATCCCCATCTTTTTTCTCTCCTCACAGCCCGATGGCTCTACTCGTCACCCCATTGATCTATGAATATCGAAGAATCCACCCCAATCT[G/A]ATCTGTTTGGATGGATGAGAGAGAAAAGATRGATRAAAAATTCATCCATCCTCTTGTATATTTAATGAAACATGAAAGGATAAGTGAAAATGATTTCCTCCTCTATTTAATATAGGAGGA
SNPM00427	LG4	[A/G]	CAGAAACAAGCAGTCTAGAAATGACATCAATTCTGGAAGAGAGCTTGTAGCATCATTTGTCACTCAATGTCAGGGAAGTAAGCAGTCACATGATTTTTTTCCCCCTCTAATGTTATGTCT[G/A]TTAAACAAACTTACTAGTAGAGCCATGACATTGCAAGTGTGATTTCCATTTTGTTCTTATAAAAATCAGTTCTTCTGATTGGATATTGAGATAATAACTGATCAGTTGAGCTACTATATT
SNPM00464	LG4	[A/G]	GCGGTCTTCTTCCCTCTCCTATCCATCCTTGAAGTCCCCGAAGGTATTCTCTCTTCTTCTTCTCCTCCTCCTCTCGGCTATGTCTATCAGCAATAGGTTATTCTATTTTTTTTTCCCTTT[A/G]TCCCCTTTCACTCTCTAGTCGGTGATATTAGGGTTTAGGGATTCTCATAGAAAAGGGTTTTAGGGTTCTGCGGCTTTTCCGGGACGAACTGGATTCTAGGGTTTAGGTCTCGGTATATCC
SNPM00496**	LG4	[A/G]	AGAAACCAAAAAAATTAAGCCCCCAAACGCCATTAATTGTTTAAAACCCAGTGAAAAAAACAAAAAACAAGAATTGGCGAAGCCACAGGGGATTCCGAGAGAGAGAGAGGAGGAAGGAGA[G/A]AGTACCTCGAGGCTCTAGGAGAGAAAGCCGGTGTCGTCTCCAGCCGCGTCCGCCACCGCCGTTGACGCCGTCGCCGGAGAGAGGGAGGAGAGCCGGAGAGGATCAGAGAAGGTTCGAGTA
SNPM00555	LG4	[C/G]	TCATTTCCGTGATAGACGACACGTGGCCATCCCTGCACGCATATTTCTCCGTGTCATGCAAATGATGCCCCGCATAGGATCTGAACCCACAGCTACACAAATCTGGTAACACCGGCCACT[C/G]AGGATTCACGTTCGTCGGGCGTGTGTGCACGTGACCTAAAATGATGCTGACTTGGGTGAGAAGAGAGCGCGTTTACATTTTAGCGACTCAATCATGACCGTTGTACAGTAGATTGACGGT
SNPM00563	LG4	[A/C]	CTCAGCGAAAGCACTAGGATTTCCTTTTTGATGCGTAAAAAAAATGAACCCTAAGTGACCCTTGGTATCAAATCGTAGCCATCTCGCGCTATATTGCAGATAAAACTCCTATCCTCCGTT[A/C]TTTCTTTTCATCGCTTTGGACTGAGAGCCTTGAAACGCCTCTTTTGCCTTCTATTTTATACTCCCAGGCAGGGCTTCTCCATCGCCAAATTTGCTTCTTTTCTCTCTCCCTCTCTCTCCG
SNPM00568	LG4	[C/T]	CATCCCAGATCTAGCTAATCAATCAATAGAAAGTTTGCAGCCATTCGTTCTTCCTCTCATGTATTTGTTGCCACCCTCTGTGCACCTGCATGGCATTGCCTTAAAAAAAATCTCCTAGCC[C/T]AAGGAGATTCCAAGGCACCCTCTTTCAAATGGGGAAACTTTGGTGTTAAAAAATGGAGCGTTCCTCCAAGTACTGGTAACCCTTGTATCATTTCTCTGAGATGATTGGTAGCACCTGCAA
SNPM00614	LG4	[C/T]	ATGGAGATAAAATTATATGCAACTCTCAACAGATGTAAATATTAATGTCTTATAGAATTCTTATGGTCTCTAACTATGGCTTCTGCTTCATACTATTGCTTCGTATCAAAGTGAAGACTA[C/T]AGAACGGTTAACTTCAAATATCTTACTGCATCATTCCCTTTAACCTCAACAAGAGATTCCCTCATAGGGTTCTATATATCTTGTAAATCATGCTGACTGCTTCTCGCCATAACGTGCTAT
SNPM00628	LG4	[A/G]	CACAATCTGCATCTTTTCTTTAATCTAAATTTAGATCCGTTGAGTTACCAGGGAAAAAAAAAAACAAAAAAACAAAATTCAAGGCGTCAAGGCCCACCTAAATCCGTGACGATGGCCACC[G/A]GACGCAGCGGGTTTAATCCCCCACTAACCCCCGGTAAAAGCACCCTCCGAACTGGTAATCCCACGCTGCCTCATGGATTTGGCTAATTTAGTTGGTCAGGCTTATCGAGGCTTAAATCTC
SNPM00653	LG4	[A/G]	ATAAAAGCTAAATATTCTGGTTATTCCATATTAAAGCAATCTGTGCGCCACTTAAACCACCATAATTAAGCACACAGATGAGTCTATGTAATACATTGTATTGACCTGTTAAGATAAGCA[A/G]ATCCAATTAAGGGAGGAAAAGATGATTAAACTGGATACCAGAGTACCAAAACTAAAGCAMATTTCCAGGTTCACGAKGCAAAATACTATTATTGAAACACATACTTGAAACTAGTGCAAA
SNPM00669	LG4	[A/T]	ATCTCTGATGCTAGTATTCAAGTCCCGATGCGCCACAGAGACGATCCTGTTGATGTCGATTCCTATGTGATTGGCACTCGAGTCATTATACTCTGGGTTTTTGAAGGTATCGAATTCCAC[A/T]GCAACGATCCTCTTGGGCGCCGTCCAGTTAGCACCAGAACGGAGAAATAGTCCAAGAGCCCCACCATTTGAATCCCTCACGCTCGCTTCATGGTAAGGATATGACGAGAGGAAGAAGGCA
SNPM00672	LG4	[A/G]	CCCATCAAGGCCTGCTAGTGGAATGGATATGGGGTTAGTGTACCTAAAATTTTTGGCAGACTCMTCCTGGAAGTTTTCTGGGAAGTCATCTCCACTTCCTACTATAACACAAACCATAGG[A/G]ATCTTATTAACCAACTCCGTTAAGCAATGCGGGTGCATTTCCGCTTATAAATTAAATAAGAGTGCCAGTCCTCGTCAATGTTATCATAAACCATACGCGATGTCGGAAATTTCGAGAACC
SNPM00675	LG4	[G/T]	TTAAATTAAAATTTTTTTGATTCGATTTATATTTGATGTGACTCATTTCCGATCAATCCGGCCCGATTGCCACCCTAAACTAACGTTGGGGGAGTCATTACTTTGTACCAGGCCCCAATC[G/T]TGGCCAGATGATACCGTGCACCGACCGAACCCGACGACTGCGAGGAAAGCGACGATGATGACGACCACCACCCTTCAAGCCCGGCACGTATACGTTGGGCCACGAGTCAAGCATCGCAGT
SNPM00682	LG4	[A/C]	AGTTATTGATTGTTTTATAGTTGGCTGGAGCCATGAATTAATGTGGTTATGCAGGATTCTTTATGTTGTTTACGATCAACTGTGAAAGATAGCAAGTTATGTGATGAGATGGCATTGCTC[A/C]CAAGGCTTATATTCTATCATCTCAATACAGTTTTATGAACAGCAGTCTTTTATTAAATTGGTTCCTGGTATTGAAACTAGTCTGGCCCCTGCAGGAACTATTAGAATATTAACACTATTG
SNPM00692	LG4	[A/T]	AGTCTGCTTCAGAAAAGAAAAGTCACATCATCACATGTAGAATCAGCTAATCTTGTTGAAGATAATCTAGGAAAGAGTAAGGTGCACATTATTTGAACTTTCGTGGTCCATAAAGAAGAC[A/T]TGCAGAAATTATTGCAAAGAAATGAAATGGGAGAAAAAGTGCCTCTGTAGGTTCCAGGTGGGATTCTGATAAAAAAAATACTTTACAAAGCAGAACCTAAATTCATAGCTACTATTATCA
SNPM00699	LG4	[A/G]	AACATGTCTCTTATGTGGCAGTTAAAGAAAGGTGCGATGCGCAATGATAGGTGGTGCCGAATGGGGCTGTGTATATTATTCAATCCATCATCTACTTCCATGCAAGACAAGATGAGATGA[A/G]CGATGACAAGACAGTAACCTTTCGTATTTATATATCTATGCATGGTATTCCGAAGGAATAAATCATAAAGTTAGCAGTAAAGGATGGTTTGCTTTTCAGTTCCCTGACGTTGGAAAGTGG
SNPM00708	LG4	[A/G]	TCAAATTGCAACCAATCACATTCTATCAATTTTGTTTTTTAAAAAAAAWGAGTCTCCCCAAACTATTGCTTGTATGAACTATAAAATCAGCCAAATAGTTGGCCTAGAAAAATCCAGCTC[A/G]CTAAGAAAACATTCAGTGTTTGCAAAATTAAAATTACTGGGCTCCGACAGGTTTAATATGGTGCTTGGATGGAAGGCTTTATAATTGCAGTTCATATGATGGACAAAAATCAGACAGTAA
SNPM00729	LG4	[A/C]	GATGAAAAGAAAAATTAATGCCATGGAAGTTGCATCATGGAAAAAAGAACTATGATTTGAATTCATGTGGCAGTTGTGCCCCTCTTTCAAAATTGACTCCCACAAAATCATCTGACATGA[A/C]CCAACCAACAGCATCTCAAAGAAAACACTTTTTCAACACTTTTTCTCGCAACATCACATGTTTGTCATACATTTTTTTTTWTAAAAAAAAAGGGTCCATTCCTCTACAAACACATGCTTG
SNPM00751	LG4	[T/C]	CTGGTCGTCCTACAGTGCATAATTTGGTACATCTATATTTCGTTACACTTATTAGCTTATATCCACCATGGCTACGTTTTTACTTTGTTAGCACGTTAAATGTAGGTACACTTTGCTGCT[T/C]TTCCTGTTCGAGTATCGCGCGGCCACTCTCTTGATCCAAGAGCAGTTTCCGGGGCCGGTGGCGGCGGCCATCGCCAAGATCAAGGTCGACGGCGATGTCATCTCGTTGGACGGGCGAGAC
SNPM00772**	LG4	[T/C]	ATGCAAAGTTGAAGCAATGTCATGGCTGGCATCCACGCAAAAAAAGCTTCATCATGCAGAGCCCGGACGCTCCGTCTTCCCGCCGTTATTACGGAAGCAGTAACGGCGCTGGCGGGTGCG[C/T]AGCGAGTGTGCCGTACGTTGACGGCGCCGACCAGGGGGGTGTTCGGGCCCCACCGCCAGGGAGAGCCTTGGTACGGCGGTCGCGTTGCCGTGGGCCCCGTCACCRAGGCGTCAGATTTCC
SNPM00785	LG4	[A/G]	AAGTCTATGGAGGACAAAAGGGAAAGGTATCCATTTCTCATTTATGGCACCAGATGCTGCAAGGGAAAAGCCCTACTCACACGCCTACTTTTACTCAACCCCTTATGTTTGTTGTTTACC[A/G]ATGGCCCATGACATGTGAAGATGGGAAAGCAAATCCCTCCCCTCCGATTAAGCCGACCAACTCTCCCTCCTTTTTTCTYTCTCTTGGGTTTGGTGGGGAAAGACACGGGAGCCGTACTGA
SNPM00790	LG4	[T/C]	ATGTCATAAAATATTAAAAATGTGATATACCTAGCCGCAGCAGTTTGTGACTAAGGTTATGCCATGCTCATGAATCACATGCCTTGCATGCTAAAGGGGAATGAGAAAGCTCGTGCTGTT[C/T]CCACTCTCTACCACAATAACAAGAGAGACAAATCCATGTCTTGAGGTGGCACGTGAYAATGTGTCTAATTCATAGAGAGGCAATCGTGCTACACTCGTGAAGTGTGGTGGTGCAAGCTCA
SNPM00808	LG4	[C/T]	TGTTTAAGATAGGATTCAAAAATCAAGGTACGTGGTCGTATTGATGACCAACTGATGTGATAGGCACCGTATTATACATTGCATTGACAAAGGGTACCCCATAGTATGCTTTGATACAAC[C/T]AGTATGACCTTGCTATGGCCTATTTTTGCCTCTAAATTTATTCTTCCAGTCTTTTTTCTTACATAGTTATATCCATTGTTTTAGTGCTAAACTTTTGCATATATGGTAAGACTATCAATT
SNPM00898	LG4	[C/T]	CAATTCTTACTCACAGAAATTCATTCATGCCATCTTAGATCGTGTTGCACAGATTCTTGCCCTTTTGACACATCAGTTACTCTCCTTACAGAAGCCTCCTTGTGTCTTATTGGCAAGTCA[C/T]CATACCATCCAATTCAGTTAGTTGCACCTTTATTATCAATGGTATAACGCCTGAGCTTAGTCAACTTTAATGATGTTCTTCCTAGTTTTACCAAATATCTACTTTGTCATTCTCATGTGT
SNPM00908	LG4	[A/G]	CGAGCACGAGGGTTGAATGATTGATGGTCGATGGCTTCTATCCACCCAGAAACAAAGCAATCAAGTAATAATGCCTGGATACTGTTTATCATCAGACTTTTTTGAGCCTATGCACGGCTT[A/G]TGAGGACATGTTGTGGTGGTTGGTGCAACTTGTAGGGACATTTGGTGGTTGTTAGCATTTGGGTTGCCATTCATTGAAATTTTACCTCTTTGATTATAAAATTGATGGCATGCCTTCCAT
SNPM00918	LG4	[C/T]	GATGTATTCATAATCCATTACAGGTACAGTATCCCAATGCAGTGATGTATTCATAAGCTTCTCCAAGTACCCAAGCAATCAAATATAACAGAAATCAACCATCCAATCCCTATTACTACA[C/T]AAAGAAATTTGCACATTCCACACTAAGCAATACATCACTAGAAATCCTACTGGAAATCCTAAGCGAAAATGGGCAAGAAAAAGAACAGCCGTAAAGCCCTAGTGCCCGTCTACTGACCTT
SNPM00929	LG4	[G/T]	ATCTCCTCCGAGCTGATGAAGGATCCCGTGATTCTGGCCTCCGGGCAGGTAAAGATAGCAAGATTTAGGGCTTCTTTCCGGTTGTCTGTAGCGATTACAAGAATTCATATTGGTTAATTT[G/T]GAAATGTCGAATTCGTCAGGGGTGAATGTTCTTGGTGAAGCAAGATTCTGCGGATTATACCTTTTGTTCATGATTTTTATTTTTTTTTTTTGGAATGARCTTTTAATTTGATTACTTGCA
SNPM00957	LG4	[A/T]	ATGTGATTACCTTTTGTTCCATTGTAGGCATATCTACTGCTACCTAGCACTCACGAACCTCTAACACAGGCCTATCCTTTTTTCAGTCTCGCTTGAATGCAGTATAGTGCTTAGCAAAGT[A/T]GGTGAATACTGGCCTTAGTATCTCACCACCAGTGTAGTTCCTTATCAAAGAGAAAACCCATGTATGGTTAAATATGAATTTTGTGATGGCCCGGGYTGTTCTGCCACCTATTTCACCCTA
SNPM00958	LG4	[A/G]	GATTAGCCTCCAATATGGCTCAATATGCCCTGAACTGGGTTGTTCAAGACAGTTCCACCAACCTAGCCTAGTATTGACAGCCATTCGCGAGATCCATAGGGTGAAATAGGTGGCAGAACA[G/A]CCCGGGCCATCACAAAATTCATATTTAACCATACATGGGTTTTCTCTTTGATAAGGAACTACACTGGTGGTGAGATACTAAGGCCAGTATTCACCWACTTTGCTAAGCACTATACTGCAT
SNPM00971	LG4	[T/C]	AAATTTAGGAGCTTGATCAATTTTGATTCCTAATGTACCTTATAAATGACAGGTTTACATGTTATCATTGAAATCAGTACTGCCAGATGTGTTCCTGCATCAGTATGCCCTGTATCCTGC[C/T]ACAACTTAAGTGCCCATGCTGTTAATTTACTTTTGCTGATAGCATTTGTAGCTCAAAGGATATCAACAAATCCTCTTAAGCTGTTCTTTTGCTTCTCCAGTGATCAGGTTACCAATATCA
SNPM01023	LG4	[T/C]	TAAGAACCATTTTTTCCCCTTGAGTAAGTCTGGATTTTGGCCAAGCATGCATGAACCAAGAGTCAGTTGCTGCCAATGATATACATATCTACATGCATTGATTAATAGCATGTGTTCTAC[T/C]AAAGTACATGAAACAAATACATGTCAGATCCATGCATTTCTGTTAATAATCATATCATGACAAGCTTGACATTATCACAGATATTGCAAAAGAAATAAGGCATCTAATGAAGTGAATGTT
SNPM01026	LG4	[T/G]	TGAGAAATTCACATGGATTCACTCCAAACAGAATACTCACATACGAAGTTCCATTGTGAACTCCTGACATGCTGTTAAAAATGCTTGAAATCGAACCAGAATGTACTAAAATGCTCTATA[G/T]TGTTCAAAGTCTAGTTGCCGAATTAGAGACAAAAAACTAACTTCTTATTCTGCGGATTGAAATGGAGAACCGCAGGGCTTGGGTATGCTCACCTTGTCATCGGTGCTGCCATCCATCCAT
SNPM01114	LG4	[A/T]	GATATAGAGGCAGGCGAACATCAACATGCACAACTTCGGATCTTATGAAAAAATCTGTTTGGTTTTGAGAGAAAAATAATGAATTTGTTGTTTGCGACATAGGTATTTCATTCTAGCTTC[A/T]TGCGACTAATCTTTGATTCTCCAATCTTTTTCGACAGTAGTTAAGTTTAATTGGTCATTTAATTTTTAGCAAATTTGACCATCAATCAGCAGAAGCAAAAATATGGTATGCGAGATCAAA
SNPM01126	LG4	[A/G]	GGCAGTGGCAAGTTTGTAGCGCTCCATCTCGTAGAGCTGGGGATGCCAATGGTGGTATGGTCCGAGTGCGAAGAGCTCGGGAATGTAGGCTTCGGGTTTGTTGGAGAGCAATATCTTGGG[A/G]ACGCTGAAGACCGAGACGGGGATTCGAGCACCCTCTTCGACCTCCTCTTCAAGGGTGCTACAAATCTGGATCACCCATCGGCCCTCATCAAAAAGGAGAGAATTATTGGAAGAGCTCAAA
SNPM01128	LG4	[C/T]	TTTTCCATTCTAAGGAGTCTCAATCGGATGGGACGATGGGAGGCTTGGAGCAACCGTATAATGAAATATAGAGGGCTTTGTGTTGTAGTTAAGTGTAAAAGTTAAAAGGATATAAATATA[C/T]TATCAATTAATGTAAATGCGTGGATTGATTGATGAGGCTTGCAGTTTGGATCAAGAGCCATCTCGGTGTAGATTTTTCTGGTGGCTGGGCAGTTGGTGCATAGTTTGCTCTTCTTTTTCT
SNPM01134	LG4	[T/C]	TTATATGTTTAAAYTCTTAAAGATTCGAGTGTTGATGATTTTCTTGCGGGGTATGCATATAGTTGATTTAGTTAATCGAGAAGAACAGTGCGCTGTAATGAGTATGATAGACATAAAAAC[C/T]AATCAGAGTAGATGCGGTGGAATGGAGTTGTAGACTTTCCTTTTTCTCCTTTTTTTCTGCAATTTTATTCTGAAATACTTTGGTCCGATATTAGTTCTGGCTAGAGACGGATAAGGCGGC
SNPM01175	LG4	[A/G]	TAAGCTTCTTGGGTATCCATCTAAAAGCCAGCCATTTTCTTGAGCATCTGGTTGCAGAAGACGTTCCTTTACCATCTGACATTCACAAGTCACAATACTCCAGTAAGAGCCATGACAAGA[A/G]GGAAAGGAGGGGAAAGCATCAGATCAGGTGATCAATATACCATGACAACAATTTCATCAGGAACCAACATTCCCTTCTCCATATATTCTTTGGCACGCTTCCCATTCTCAGTTCCAGCAG
SNPM01193	LG4	[A/T]	GTAGGCTCCCCTGTTTCTGGATGTTGTGATAGAGGATCATGAGGTAGTGGGGGTAGTTAGAGTGGAGTCAGTTGGCTTGTTTGGTTGGTACATCCTGCCTCATTTTTCCTTCCCTGACCA[A/T]CCGGGTGTCTCTTATTCCATTGATCAATGCGTTCCTTTTTCACAACCACGCAAATGGTTGGCCCAGCCACTGTTGCTAAAAAGAAAAGAGAAAAAACAGTGTAACCGCACAAGAAAGCTA
SNPM01229	LG4	[A/G]	AAGCCTTCTGTTATCTACCRGATCTTTGCACTGTGTATCAAGCTATGATCCTCTAAGCCGATAACATTTTCTAGCTAGTTACATCAATCTCAAATGACAGTAAAGAACTCTGACCAAGGT[A/G]GTTTCAGGGAAAAGAGGGACAACACATAAGCAGTGTTTCATAGACATGAGAACTCTGAAGTATCTGGCTCCAAAAGAGTGAAAAAGGGAGATGCTGTGATATTAGAATAAAATATAGTCA
SNPM01231	LG4	[C/A]	TCTCTAAGACCAGAACCCCAAAACTATATACATCACCTTGTGTCGAAGGGCGGCCTCCCAAGCCATATTCTGCATCAATGAATACAATCTCAGTTTATGCACAGCTAGAAGAAGATAAAT[A/C]ACAAGATAGGTAAATTTTAGTATTATAAATGTAACAAAAAGGAAAGAAGGGGAAGCCTACTTACCAGGCGCTATATAACCCACAGATCCTTGTAGCAGTCCTGTTATTGAATTATATGGA
SNPM01258	LG4	[A/C]	TCATTGCCGTTTTGGTGCTCCAGCGAGCTCTTTCTGGATCCCTCCTCTTCCCCACCTTTCTATAGCCATGGAGATCTCGCGTTTCACGAGGCTGCTCGCGGTCTTGGGGACAAGACCCGG[A/C]GGGTTACCTGTACGAAGGAGGAGGCGGCGCGCTTCCCGAGGCCGTAGCCGATATTGGGAAGACTTCAGCGACGGCTGGGGGTTCTTCTCGATCGAAGCAAAGCTCGGTTTCCTTTTCGGA
SNPM01296	LG4	[A/G]	CAAAATATTTTATGCTTATGTGAGTGAATTGATGGATGTTTAGAAGTTGCATAAACTGTCAAACAAATCAGTGACAATTTAGCAAGAATTGACACCATATAAATCCTATCAAGATTTTAG[A/G]GCAGTGGTACATGTTCATTATCCTGATCAAGGTAGCCAGCTATTGACTCATCATTACTTAGGCGCAGAGCTCTATATAATATATTTGGATTGTTTTCTGTGCTTTTTTGTGTGTTACTCA
SNPM01330	LG4	[C/A]	GGCGATGGGGGTAGATGCTAGTTTACCAGGATTGACGCAAGGGTCGCCTCCGATGTCCATGAAGATGATGGCAGCAGCTGCTCCTTTACAGAGATTGACACAAGGGACTTCGATGTCTCC[A/C]GTCAAGTGGATTCCCAGTGCGATAGAGCTCGACAGGGCCGGGGTGAAGTTCAAGAGGAAGGAACAGGCAGACAATTTTTTGAATATAACATTTGAGCAGAGGAAGATGAAGAACACACCA
SNPM01342	LG4	[T/G]	GAACATCTTAGAAACTACTGGTCATTTATTTTGTGATTGCCAACTTTTGCCTGAACATTTTCTAGTGGCCATTACATTTATTTTTCTCAATCATTAATGCATAAATAATACTTAGGAAGT[G/T]GTACTAATTTGAAGTATTTAGCAATGTTTTATTTTAAATTATAGTGAACAAAGTGGATCGATTATTTTGGATGTTTCATTGATGACGTACGTTGACTACATGACTTTGGTGACTATTTTC
SNPM01355	LG4	[C/T]	TGCCTTTAGGCATTTTAGATAACATAACATGCCCTTCCACATATGTAGTTTAGCATGTAATGAGGTGATAATTACTAATATCAAACTATATATATCAAAAAGATTGTGTAGCAGTTTTGT[C/T]GTATGACTCGGTCACTTGCTCCAAAGGGGGCGATGTATAATTACATTTCTTGGTTAGATTTAAGGGAGTTGAGCAGATGAATTTATCTGAATGAGCTGATGGCACGATATCGACTCCTCC
SNPM01359	LG4	[A/G]	CTAAAGTCCCGACCCTAATACCGTCCCCACCCAAAAAAAAAAACCTCGAAATCAAAACAAAAATCGCCAAAAATATGAAGAAAAGGTTCCCTCGAGAAGTACCAGCACCCGATCTGAGGA[A/G]AACTCCGCAATCCAATTCAAGATTCACGAAGTAAGCAGCGAAATGAAAGAGAGAGATTAGGAAGCGCCACCAAAAACGAATACTATAAGACAAATAAATGCAGAGCAAACTGCGGGAAAA
SNPM01362	LG4	[T/C]	ATGATTMAGTAGCAAGTGTAGATTGGCTACTAATGGATTAGATTTGAAAATTTCAAATATATATGACACAATTCATACCTTTTTTTTCTTTGGATTAGCAGGCCAAGACTCTCTCATCCC[T/C]TACGGTACCAAGGGTTCACAAGGAGGTAAACGTACCACCTTCTGCCACGTGGCAACAACGTGCAGGTCTTCGAGGTACGAGGACAATTAAGGAGGGGACAGTGAAACTTCCCTCGTATAG
SNPM01485	LG4	[C/T]	CATAATTGTGCTTCTTCTGGCACAAGTTTCAATTTTGATGACTCTTCTCTATGTCGTCTGAAAGAAATCTTGCAAGAAAAAGGCTGACATCCACCATGAGATTGAGGAGATGCACCAACA[C/T]ATTGAAGTCTTGTGAGAGCAAAAGGCCAAAGTAGAAGATGATCAAGAGGTAATTAGTTATCCTCCCTTCACCAAGGAGATCCTAGAAGAGCCTCTGCCAAAAAGATTCAAGATGCCACCA
SNPM01555	LG4	[A/G]	CTGGAGTATATGTGGATTATGCATTCCAGAGATCGAAGACAATGGTGGGCACTTGCTTAAATTTCTGGTGGTTACTTTTTCAAGCTAAATTCTAGGTGTTTAAATTATTGTGTGACACTC[G/A]ATTTCACCTTGCCATGTTTAATTGTCATTCTTGTCAAATAAAAGAAATGCAAATCAAGGTTCGAAACCTTCAGATGAATTTATGAAAGTAACTAGATCCATTCATGCACTTGATTACCTC
SNPM01703	LG4	[A/G]	ACAAATCAGCATTGAGAAAGGTTTATCAAGATATGCCTGTCTCGACATATGGGGCCTGTTGGATATCGCGAGTGTTGGAGTGTCGATGCATTCCTGTACCTATATGGCATGGTTGGTATC[G/A]TCGTCCAATATAGCTATAGGTGCAAATGAATTGAGTTGCTGCAAACTACTACTAGAGCTGGATTCGAATTCAAGCTCGACTCGACTCAATCGTTATCAAGCTCAAATAGTTTTTCAAATC
SNPM01759	LG4	[T/G]	TGGGAAGGAGGAAAAAGCGATGCTCTATATTGAACTAATTGCTTTGGCATGCCAGCCAAGCAAGAAGGAATCCACTGAATGACTTTCAGTCAACTATATTTGCATCCTGTGGAAAAATTG[T/G]ATTATAAAGCATGAAGTAATAAATAATTTGAAAATTCTGCCTAAGAACAATGCA
SNPM01760	LG4	[A/G]	TAGCCCATCCAATATCAGATAGAGAATCAGTACCACGATGGCTATCCAACAAGCATAGATTATGGGATGTGGGAATATGGGACAGATTATCTGGAAACTTGGTTTAACATCCTAGGTCTT[A/G]CCTATGATCACAATCTTGATGTCTAGGAGGGGCTTAGACACTTCACAAAATTTAGATGTCAGTATGTATTTTGTACTTGAATGAAAATCTAATGCAAATCCCAATTCAAATGATGTGCTT
SNPM01876	LG4	[C/G]	TAGCTAGTTGGCCTACCAAAAATCATGTGCCAAATCAAGTATAAAAAACTTGATTTCAATCTCGAATCCGATTATTGATCCAGTTTGAATGCGAGTTCGGAAGTTACTCATTTGGTGGAT[C/G]GGAAGTTGAATCTGAAATTAAATTTCTTGATTAAATTTGGATGTGGGTACGGCATGGAGACCCTCCCTTGACGTGGTAGCTTTACTAGAGATGGACTAGTGCCAAATATAGATTAGTTGT
SNPM01908	LG4	[C/T]	CAACAATTGCTGCAGTGCTGCTTAAAAACTTCCAATATCTCACTTGGTTATCTTCACAGATGGGAAGGTGATGATGGAGTACATAGGAGCCACCGGCATCCCGGTGAGTTTCACCGGCGT[C/T]CCGATCGAACGCAAGATCGACTTCCACTTCCTTCTAAGCTTCGCCATCGATGCAGATCCCTCCGGGAAGCCTCAAAATGGCATCTTCTCCCCCTRCTGGGCCTCCACTCTCACCCCAACA
SNPM01910	LG4	[A/G]	TATTGTATTTTGGGACATTGGTAATTGCCAATATATCATAGTTCTTTATGTTAGGATCATCAATCTACGTCTTGCGGCACCATTTGCTTTCATCCTGTCTTGTTATGGGCCATCCAACTG[A/G]CTTGAAGACCTAAATATCTAATCTTACTAGTTTTCTGATTCATTAACTTGTGATGAAATATTGAAACAAAATAGTCCAATTATTATCATTAAGATAAGGTATAGACTAGCAAGCTAATGA
SNPM01979	LG4	[T/C]	ATCAGCAATCATAAGGACACAGTTAGCATCATATTATGTGCAAATAAGCATGATGCCACCTGTGGGGGCCAAAAAGAAGTCATGGATGGTGTCAAGTGTTAATCACAAGGCCTTGTGCTA[C/T]AAAATTTGTGCAGGGATAACCTCTTATTGTTACTCGCCATAAATCCCACAATATAGACGTTTATTCTGTCAAAAAAGAAAATCCTGAAGCTTCCAATAGAGTCCTTTCATTTTCAGTTCT
SNPM01989	LG4	[C/T]	TTGTCATCACTCATATCCTTCTATTAAGAAAAACATAGAGCAAGACAATTAGTAATTGAATTAATCGTGTCGGATTAATAATGGTCTAGATTTTTGGCCTAGACAAGATTGATTTAGAAA[C/T]AAGTTGAACAGAGCTGGGTTAAGTGGTGCCAAGCTTGCTTGGATTCTATCCGCCGTATTCCAATTCAATTGCATTAGGTTTTCTTGGATTCAACCGGGCACACATGGATTAAGAAGTTTC
SNPM02023A	LG4	[A/G]	AAAAGGAGGGCTATGCAGTTAGCCATGACATGCAATCTTTTGTCTTTGATTCAGTAGTCCCAATTAAATTACTGTCGTCAACCCTAAATACCATTTGTAGCAGACAATTATGCTTGTCGC[A/G]TATTTCTCCAAGTAATGACCGATGAGATGTTCGCTTAGAAGCATCCTCTAGGTTGGATTTATTAACTTATAACTACTGAATAATGGAAGTATCTTCTTAATCACCATCATTAGGACCATA
SNPM02064	LG4	[T/C]	TGCAGATGATGACATATGATGGCTTTGTTGCCCATTATTGGAAGAAGGATGCTTGAAATACAAAAGAGTGAGCAGGTGACAAGCATGGTATGCTTCATATAGAGGTCATATACACAACCT[T/C]TTACTCATATTCCCTGATCTTTTTAATAGTGCAATCGAGCCAAACCCAGTGGAGCAGTTAGAGGCTCAAGTCAAAAATAGTCAGGCTCAAAATTTRATTCGASATCGATCGGATTTTGAG
SNPM02065	LG4	[T/C]	GAGAAGCAAAGTGTTGCTCAGATCTCCAAAAGGTGAGTTTAGATCTCTCACCACATTCCTTTAATGTGTGTCCCACCAAGTAAAGCTATATCAGGTACTTGAACCAAGTAGAAACACGTT[T/C]AACTAAAAAACTCAGTAGGAATATGTAGTAGAGAAAGTCCCACCTTTTCTCAGTCAACAGCCACTCTTTTGCAGGAAGCAATGGTGATTTTACTGAGGTGGATCGAATAAAATGGAAGAG
SNPM02081**	LG4	[C/T]	AATGAGAACTGGGCCTGTTGCCTTTGTGCTTTTAACCTCTTTGAGAATGGTGACAAGGTCATCCATGTTGTGACCATCAACTGGACCAATATAATAAAGACCTAGCTCTTCAAAAAAGGT[C/T]GAACCAGACCCACCAATCATTCCTCGAGCATACTCATCGACTTTTGCAGCTAGTTTATGCATGGACCCACCAATCTGCTTTGTGACTCCCTAAAAAATGTCAAAGCAAACAACTCAGACT
SNPM02110	LG4	[C/A]	TCATCCTCTTATCAGTGCCTGTCAAGGACACTCCATTATCACAAAAGCACAAATCCAGGACACTTCATTTCCCTCCTCTTTTCTCCAACCTTGAGTTACCCTTTTACCCAACTAAGGGAG[A/C]TGGGATTCACCACACTTGACTGCATCTTATTAAGGGCCATACAACCAGGCCACGCATGTAGCTGACAAGCTGTTGAAGGAAATCCATGGCTAGCAAGACAATTGCAGCCCTCTGCCTCCT
SNPM02140	LG4	[C/T]	TCCTATGGAATAGAACGCACTGTTGTTCTGACACCTAGGTTAGAGTGTGACACTTGAGATAGAGGATGTTTCAAAATGTGCCAATCGGGATGCTGGGGCAATGGTAGGATGGTCCTACAA[C/T]ACTCAGAATGGTACCCCATCTTGGTGTCCCGTGGGATATCCTGTTGGGATTGAGTCCTTGTRCTAACATGTCAGTTAAAGCACTTATGGTCCTACCTAGATAGTGTTTTTCGTATGATGC
SNPM02155	LG4	[T/C]	CTATAGAAATCAAAGGAAAGGCACCAGCAAAAGTCAAATAAATATGAGAAGAAATCCAAGTATCCAGATATCCCAACCATAAAACAAGACAATACCAAGACTGGTCTAACCTGAGTAAGA[C/T]GATTACATGTCGCACGACAATGCACCAATTCTGCTTCAATATCATGCAGCCTAGCCTCCTTTGCAGTAGCATTGTCTGTCAAACTACCCTGTTGAGAAGGGAAAAGAAGACATTTACTTG
SNPM02160	LG4	[A/G]	CATCCGAGGTCCCACTGAATCAATTGAAGTCACCATTTTGGCACCCATCCGGTGATCAGGACAACGGACGGTGACAGCAGACCGGATAATGATGGGATTAATTCCGTGACAGGGATGTCC[A/G]GCTTAACGTCATGTGATCCGTTTAAATCCCTCCACTGTGTCGCATCGGGAGAGCGCTCCCAGGTACCAACCAATATAATAAAATCACCCACCTGAGTAGCAAATCACAACCGTCCAAAAC
SNPM02187	LG4	[A/G]	AACAAATAAAAAAGAATATGGTACAATAAACTCTCTCCCAAATGTGGGGGACTAAAAATTCAGATTTCCATCCTATTTACAGCTGAAAGCCACAACTTGAAATCTGAAACCGAAAAATGC[A/G]TATCCAGAAGCAATGCAGGGCATGCATACCGGAAGCCCTTCGGTGAGCAGAAATGCCCTCCTTCCATCAGGCTATAAAACATCACAGCATCCTCCTCTATTAATGCGAGCAGCGATCACA
SNPM02190	LG4	[C/T]	GTTCTGCAAACTCTTCTTTTACCAAATTTTACAGGAGCAGATGACAGGCACTATAACTTACATGATTTATGGCTATTTCATGATGTGGTTTATGGCTACAAGGTGAAGAGAACTCTTATG[C/T]GCCACAAGTCCTGGCGCTTCATTCATGTCAATGTCTTCTGTGCTCATCCCAACAGGCACTTCCCAGTCGAAATGGTAYAACATACTCGCAAGTGCTAGCTCCACTGTCAAAGTCCCCAAA
SNPM02193	LG4	[A/G]	CGTGACCTCAATTAACTCCAAAATCTTGGTGGCATTCTTGACGAAGATATAAATGGAGTAGAACTAGTCGATGCCAAAAAGAGAAGCCAGAGAAGTTCGATCATATAGACTAAACCCTCC[A/G]TAGATGCACTAGAGGGAGTCAGGATTCCTGCAAAATAGGGGTAGATTGGAGAGTTTGAGGAGAGCCATATGGAAGAGATGATGGACCGTGCCGTCCTCTCCAAATGATCAGGGAGTAATT
SNPM02227	LG4	[A/G]	GAGGAAGGGAAACTCCAGGATATGGATGCCCCTCCCGATGACCCACAAGCGTGATGTCTGTAGCTTCTGCTTGAGGTAGGCAAAGGAACGAAACTTGATGCTAATTTATCAGGAGCTAGG[A/G]GTGGTTCCCCATTTGTGTGTGCAAGAAATATGGAAAAAGAGAGATGGGCCAAGTTCTGCTGAAGTGCGAGACTAAGGAGGAGGAGAAGGCAGAAAGAATGGCAATGGTTGCTCTGTGGTG
SNPM02238	LG4	[T/G]	TCGGTGTCATGGTGAGCATCTTGTCCTTGGCAAGTGGATTCATGGTTCTTCCAACAAAGTACCACATGGCTCACCAAATTTTAAGGGGGGACTTGCCATGTGGAAGCAAGGGAGGGATTT[G/T]GGAAGAAAAAAGATTAGCAAGTCTGAAATCTTGCTAAACAAAATTACTCAGCCGATGTGGTTCTTTGTGTGCATTCTTCTTGGCGGCCTGGTAAAGCTCAGTCCACTAGATGACTTGATT
SNPM02255	LG4	[T/C]	TCTGTAGAGATTGCTTTGTTGCATAGGACATATCACTTTATCCACTTAGGCATTCAATGTCATGGCTGCTCCAATGATTGCTTTTGTAGCTTCAAGAATTTCTTCCAGTTTAGTTTGACT[C/T]GTTTGAGATACTCATTTGACATGATTCTTTGGAAATTGGCTCTGATCATTATATAGTTATTTAAATTGTTTACATATTGCTGTGTACATTTGATGATGACACCTTAACAAGAAAAATAAA
SNPM02278	LG4	[A/G]	TTGTTCCCTTCTCCAGCAGAAAAGAGGTGCTTCAAGCTTCCATTCATGGAGACTATTATACACCACACTTCTCTTTCTCAATCTCTCCTTGGTCGGTATATCAAAATCGCAAAAGCGTTC[G/A]GCTCTCTCACAAAGTCGTATTATTCATTTCGGGTCTACCGGCCTTCTGCAGAAATCATGAATCGATCACTAGAATTATCTCTTGTTTGGGTCTCCTTGACAAAATCGATTCTCTGGACAC
SNPM02362	LG4	[A/T]	AACTTTTTGGGTTGATACATTTTGCTTCTAAAAATGATAATTTTACAAGATCCTAATGCTACTTGACATCAAGGTTAGGTTCGAGGAGGAGACTCGGCCACATCTGAATTTTAGCTCAAG[A/T]TGAAATCCAGGTCAGGGTTGCCATCCACCTTAGCAGATATCTGCTGTCATTCATGGCTGCAGGCTCACACCCATCCATGAGTCATAACCCAACCCCTTGTTTATATGGTTAAAAGTTCAT
SNPM02397	LG4	[T/G]	GAATTATAAATGAGCCATTTCAACTTAAATTGCGAACTAAAGCACCAAGCTTTATAGCYGTAAGGGTTCTGTACTAAAGGAAAACCTGGGGAAACATAAGAGGCTGCCATAGTCATGGGG[G/T]GAAGTCCAAAAAACAAAGGTGAAAGCCACATCATGGATTTCCTTATCCAAGCTCAAGTCACAGATATTATTCACAGAATTATAATGGATTTCTAAGTAAAATCTCAGATTTGCATTGATA
SNPM02402	LG4	[A/G]	AACTAGGGTTAGGGTTTGAACGCGGTGGCACGGGGTCAGAAAGACTCCTACTATTACCCACCTCTATGGCTATACACGGTATAGTCGGTGTAGAATCGTTAACCAGACCCGTTCGATCTC[G/A]TCTCAGTGGCTCCAATTTCGTGTTTTTGTATG
SNPM02403	LG4	[T/G]	TGAAAAGGCCAACAAGGAGATCGAGAAGAGAATTTGCCCAAATTAAGATGCGTCCATTCCACCACTAGCCCACCACCTATGCATGCATCAACCATGTAGCATATTCCTCCTACCCCCATA[G/T]CCCGCGTAGGGATCATGCATCTTCTGCACATCCATCTTCCCAAACACGCCATAAACACTGCTATCATTTCCAAACTTCCCTCCTGCCATATTATCATCATCGACATCGTGATCGTGATCA
SNPM02460	LG4	[T/C]	CCGTCAGCAAAGGCGCCTTGTAATTTTGTGAACACTGGTTGCACCACAACATATTCCAAGTCGGCTCTAACTGGTCTTCGTAACCTTTAATTTTCTTTCGATGGTGCCTACAATGGGTGC[C/T]ATGACCTTATGAAGCTATATATGACAACTTTGTGAAAGAATAACCCCAGGAACCTCATCTTTTGAGAAACAACATCATTTCATGCGGTCCACATGTCAAAGTTTCTCTSTCTAAAGATTG
SNPM02461	LG4	[C/G]	ACAATGGGTGCYATGACCTTATGAAGCTATATATGACAACTTTGTGAAAGAATAACCCCAGGAACCTCATCTTTTGAGAAACAACATCATTTCATGCGGTCCACATGTCAAAGTTTCTCT[C/G]TCTAAAGATTGTTTTGGGGAATTTGAGCCCAATGTCTGTTCTATACCGCAATTCTATTGTTACACTATGACATAACAAAAAGCACAAGAAACCATCATCTAGTGTTATAACGTACGTCAT
SNPM02501	LG4	[A/G]	ATAAKTATGATTTATTGTGCCTTAGAATGTCAGGATTGTTGTAATATTGTTGTACATAGAAYGTGTGGAGCTTATGTAAATTCTGTGGCTGTAATAAGCAGGCTGCCGTAAAAGAAGAGA[A/G]AAGAGAAGCACGAAGAGCAAAGAAAGAACTGAAAGGCCTGTACAGATGTGAAACCCAGAGAGCTCAGCAGGTTGCTGCTGTTTCAGGGCCATCTTCCATGCACCTTATGTAAGCCAATCC
SNPM02507	LG4	[T/G]	GGTTCGTTCTCCACTCTCTTCTCTTTTCCATCTGGGGGCTCCACTGCGATCGCCTCTCGCTCGTGAGTGGAACCATTCCTCTTCGCTCTCTTCTTTTCAGCTCTTTCTTGCATGAGTTCT[G/T]GTTTTTGCATACCGTGCGATGATTTCTTGATGAGTTTTATGTTTTGATGCTGTTTGTTTCTTGATCTTGGGTACTGATTCTTGTAGTTAGGTTCTTTAAATCTTGGGATTCTTGCTGTGA
SNPM02535	LG4	[A/G]	CCCATAGGTTGTAAGGAATTAAAATTGAAGACTTGGAATGTCTGCAAGAAAGTAGAAAAATTGATGGCTTGAAAGCTTTGATCATTTCTAGATAGGGGTTAGATTGTGGTCACAGTGGGT[A/G]CCTAATTCCTTCTGGACTCTCTAGATTTGACTATGGTTAAAAATGCTTGGGGTGATTTTTTTATAAATGAATTATTATGGATGAGACATAATTCAATTGTACTATAACTGACTTAACAAA
SNPM02564	LG4	[T/G]	GAAATACGGGTTTTTGGCGATTCGTGGATGCGGCCATGTTTTGAGTATCAAGGCGTTGAAAGAGGTCAAGTCTTCGGCTTGCCTGGTCTGCCATAAAGAGTTCTTGGAAGCGGATAAGAT[T/G]GTGGTAAATGGAAGCGCAGAGGAAGTCGCAGTGCTGAGGGAGAGGATGGAGGAGGAGAGGGGGCGGCTGAAGGAGAGAAAGGAAAAGAAGGTGGGTGCATGCTTGAGTGGTACGAAGCAT
SNPM02577	LG4	[A/C]	GTCTAAAGAAAGTAAAAGATGAGTATATAACAACTGCATGTATTGATGGTAAATAATCTAATTGCAGAGCAACTGAGAGTCCCTACCTTCAGAGGTAATGATCTAACCAAAATATTTCTA[C/A]CTTACGATTCAAGTTGTTCTTGCTGTTTTAGGCCTTTCAACTATAAAGAAGGAAAAGGAAATACTAACAAGACTAAGAAGTGTTCGTCATTTAAACTATTGCAAGAGGAGTTGGGGTGGG
SNPM02604	LG4	[A/G]	CACTTCACACTCTCTCCTACTTCAGGTTACTAACATTATAAGTCAAGTGGCTGCCAACTTGGCAACATCTAGGACCAATTTATATATCAAACTCATTCTCCATATATTTGAACATGATGC[G/A]AAATTGAAAGGCGGGTGCCCAGTCAGTCCCACCTGGTGGACCATGTAGGCAACCTATCAGCTGTGTTTTAAATCATCAATAGAAACTTAGCAATAAAGAGTTTTGTCGCTTGTTGTGGAA
SNPM02652	LG4	[T/C]	ATGTCAAGAAGCAATCTGTTAGAGCCAATGGAAGCTGAAGAAGAACAAGATGATTCAATGGAACTCGAAGAGGACAGAGAGCAACAATACCATGTGACAGCACAGCTCTACGCATCAAAT[C/T]CTGTGTTGTGGTCAGGTAACAAGAAACAGGGTTCCTTGCCTCTCCGGTCTTTATCCTGTTTGGAGAGGGGTTTACTGCATCAGAAAAGTTGCTGGTGTTGGTCTCTGTTTTTTACAATCA
SNPM02681	LG4	[A/T]	ATTCGATTCTGACACTGCTGTTGTACATTTTCAATTCCAGTCTATTCATCCTATCCTCACATTTACACATTCAGAAATTCGCATGCCCGTAAATTTATTCCAGAAATTGAGGACGGGGCA[A/T]GGTAACTCGACGATCACAGAAATTAATGCAAGTCCACCTCAAGGCAGTAAATAACTCAACATCTGATACCAAGAAGGATCTGAAAAGGTAATGGCTTGCAAGATATTCAACAGTTGACCA
SNPM02745	LG4	[A/G]	CTAGAATGAAAATAACTAGTAAGCATCTTTAGAAGCCCCCAGCCAGCTCATTTTGTGATGACTCCCACATGAAGGGGAAGATACAAAGAAACAAGACGGTTGAAAGGTTTGGATTGTGTG[A/G]GTGCATGAATTAGTTAAATAAAAGATTTAGGATAGAAATCACTTTTCAGGTGAATTCAATGCCCCAAAAATCTTTAAATTAGCAATAATTTGCCAATTTTTCGGTTGTGTAAGAGATACC
SNPM02783	LG4	[A/G]	TGCATTAGGTTTCTGGTTCGGTTCTTTGTGTGGTTGGACTGGTTTGAGACGAGTCTCTAATGTTATGGATCTAGGAAGACTAAGTTATGTTTTTGAGATTGGAGTCATTGACTTGGGAAA[A/G]TGGAGCAATGTATTCATATGGGAAAATTGGATCTTTATCAAGAGGGAGGCGATTTTTAGGTTAGATTTTACGGATTACCATTTTCTATAGAGTTTGCAACATGTGTGATACATTGAACTT
SNPM02797	LG4	[A/G]	TCTCCACTCTCTGGCATATATTTCTCTCTATCTCGTCGATCGATTTCCATGGCTGGAAGAATTCCAACATACCAGAGACCTCCGTAGATGCTTTTCTTTGGCATTCTTTCCTCATCTTGT[A/G]TCTTATGCCTCTTTGGAGCTGCAAGCCATGGTGGAAGGATTGTATGGTGGCGTCTATTAGTACTCGAATGCTATTAAAATTGATGTCCAGTTCGAAGAAACCAGCTCTGGGATGGGTAAG
SNPM02852	LG4	[T/G]	AAATAAAGGTTGATTTAAAGCTAGAAATCTTAGTTTGATTTTATCCTGTAATTTACTGGATCAACCAGTCATTCAAATTCAGATCTATTAGTGGTTCAATAGCCAACCTGACAAGGTAGG[G/T]TGTGGGAAGAGGACTTGGGCACGAGGTGTTTGTGGGTGCCCATGGCACATGAAGTTGAGGGGGTGATCGTGGGAGGAGGTTGGTGGATGGAGAAAAGAATAGGGAGGGATATAAAGAGAG
SNPM02905	LG4	[C/A]	CCCATTCGACTTGATCCCTCACCCCACGCAAGAAAGCAGCTTCTTGTGTGACAAGGCTGGCAAGCTGAGACACGACATTGGAAACCACACTCGAAACAACGGACTCAGCCATCTCTCCCC[A/C]CTCTCTCTCAGAGAAGAAGAATGTAGATGGTGATGAAATGTATGAGCAAGAAGGACAAGGCTTGATCCTTGCAAAAGGAGTTCTCAGTAGTTAGGATGCTTAATTTCTTTCAGCCATAGC
SNPM02910	LG4	[T/C]	GTTCATTATTTTGGTGTGACTGTTGATTTTCTGAAAAGTACCTTTGGAGTTCTAGTTCCATGTAGTGTACCTTCTACACTCATCAGAAACATGATGACATTTGCAAATAACATGCCACAT[T/C]AAAAATTCATGCATCAATAACAAGGACTTGAAGTTTCAGGGAAAACTCTAATCCCTTAAYAAGAAGTTTGAACAACTGTTACTCTTCCCTCATACCCATTCTGTACCTCTCAAGGTTCGT
SNPM02970	LG4	[T/G]	GAGGCGGCTCCGTGAACACGGAAAGGGCAGCAAGGCGAAAACCAGAAAGAGGGTTCGGATTGTATCATTCGTGCAAAGAATGATTGATCTTCTTTCGCTATTCCAACCGTTGGATATCAT[G/T]TTGCACAGATCGCAAAGCACTTCGAACGGCATCTTTCCACAGCCTTGGCCGATCGCAAAGAGGCCACTGAGCAATCCAACGGTCGATTTCGCAACAACAGGTGAATCATTCCTTGGCGAG
SNPM02991	LG4	[C/G]	ATGGGGATGAAAGCGATGCGCTCTTTACATGATCCCTTTTTTCAGAAAAAAGAAAAGAAGAAGAGAGGTGATGAATATCATTGTCGGTAGAAGAGTGTCTTAGGTTGTGGCGATCGCTTG[C/G]GTCCTCTGCCCTTTGCAGGCTTAGAATAGCACCTCGGTCCTCTGCTGTTGTTCAGGCTCAGAAGAGCATGTTGATTCATCTCTTAGCGACGCAATCCTGTTCGTGAACTCAATCTAATTT
SNPM03087	LG4	[C/T]	TCAAATCCATCCATAATATGTCTCCAAAGTACTCTAAAACAAATACAGCAATCTAATCCGCCGCTTATTCATCCCCCCGCCCTCGCTACCGGATCCAAACCATCACCGTCACGATCACGA[C/T]GTCATCTTCAATGATTAGATGATCGTTTTGCAGGATTTGCCAACATTCGGAACTGTAGGTTCAAGGGGATGATTGCCTCAACTATTACAAATCTMGATGCAAGTTTGCGGATCATGAATC
SNPM03093	LG4	[A/G]	ATGTGCAAAGAGATAATCGATACTGGGAGGTTGTTGTGGCTGAGAGAACATGGGTTGGATGCACAGCTTGTAAAGTATGTCTCATCAAATATTTCTCCCGAAAATCACTTGTTAGTTGCT[G/A]AAAGTAGGTTTAAATCATAAACACTTTCTCAAGCAGTTTTGTTGTCTGGTGAAAATTCAAATATTGATAGTTTCTTAGAGCAATGTATCTGGCGTATATTCTTTAGTAAGGTGGGTTTAA
SNPM03096	LG4	[C/T]	ATTTTGTGGGTGGCAAAAAGAGGATTCCTTGCTCAGTTTTAAGGATTCAAAGACATACCATATTCATAATAGCACTGCTATCATGAATCGCAAAGCCAGTTGATCATCTTAATTTTGCTG[C/T]TAGAGCTATATCCACAAAGGTAATGAACTACCACACACGTAGAAGATCTTGTACACAAGATAAAAAAAAAAAAAAAAGTTTGCATCCAACTTCTAGTTCATTAAAAATGTATGGACAACC
SNPM03116	LG4	[A/G]	ACACAACAAATATAATTCGCACCATTATTGAGAGGTTTTATTCCATCACACATTATACTGCTCTATCATCGTGCTCAAAAACAGAATTCCAAATACCTTCACAC[A/G]CTAACTTAATTCTTCCTTCCATCAACTTGATGAGAGCTCGTTCCATATTCTCCCTGAATAAAACCTGTTCTTTCATTCCAATCGATCATGATCCTCTGTTATCTAATGTCATTTACCTTA
SNPM03154	LG4	[A/G]	AACAACTGCTCCAGCGAAGCTGCCAAGAAATGGACTGACTGAAATCCAAATGCTCCCATTGGAAACTACAAAACAAAATATACATATGTAGACAGACAGACAGAAGGGGAGAGAGAGAGA[A/G]AGAAAGAGAAGAAAATAGTTAGGATGAGTTCACAGGCTGTGACATCTTAACTCCTTGTTGCTCTCTGACCACTTCTTCCCCTCTAGTTACTGCAACTGTCTTCTTCTTAATTTCTTTTGC
SNPM03163	LG4	[C/A]	TTTGCATGAAAGAATCCACTTTCCTTTGCACAAATCTATCATTGGATCGCATAATGGTTGATTTGAGATCTGTACAGATGATGAATAAAAGAGTTTATAATGCTTTCAGAGTTGTGCACT[A/C]TGAAAGGACATCAGTCATTCTTCGGCAGTGGAAGGTATACCCCAAATCCAGCTCCAATCTCTGGTAGATATGTTTATGACAAACTGGTGAGTGGCTCACTCCCAGGAGAATCCTCTGCCA
SNPM03164	LG4	[A/T]	ATCGGCTTTCAGTGAAGATACACTGGATTGTTGCCAAATCCTCTCTTTTTCTAATTGATTATATGACCTTTTAAAATCAAATTTTAGAATATTGAAATTCCATTAAATCACATGATCATT[A/T]TCGGTGAAAATCTTGGAATCAATTTTCCTCCCTGCACAATCCTAGATTCATTTTTCCTCCTTGCCTTTGAACTAGGCTTTATATGACGTTCCATCCACATTTGACCTGGACCTCATAGAA
SNPM03201	LG4	[A/G]	CTGACATCCTTCAATGCAATGCGATGTGACTTCGATGGCTGCGTTCCGGCTTAACTTGGCAACATTATGACCCTTCCGGAAGAGCAATAAATCAGTGCACGTATGGTCTCACAACTACTT[A/G]ATAGCCTTGCGAACCGGTTCGGCTCCCCTAGCCTCAAAGGAGACCGTTTATTTCCAAATGACCGTACGACACTAGTGATTGATAAGGATTACATTTATGAAACAAGATGCCTAATTGACT
SNPM03325	LG4	[C/T]	TTTTATTTTAATGCATTATCCCAAGTTCCTTGGGCCATGTTGTTTCTCTTTTAATTTCCGTTATCAGGATGAAGATCTTCATCTCGACTGCTGTAAAGCTCAAGAACATTGTCGTCATAT[C/T]CTCTGAACATGGTGGTTTTATTTTTCCAGATGCCCTTGTATGATATAAGCAATCGAAGTATTTACATATAGTTCACGTATTATTCATGATTTCTTCATGAATATATTTATGGACACTTTA
SNPM03326	LG4	[C/T]	TTCACTAATGATCAATAGCATCTCCCACTCTTCAGCAACTCCTATAAATCTCAGTAAGCTGACGA[C/T]GACACTGGCAAATAATATAATTTGCAGAGTTGCGATGGGTAAGAAGTATCAAGAAGGTGATCATGAGAAGGGTATATTTCACAAGCTTCTCCTCGAAGCACAGGCATTATTCAGCAGTTT
SNPM03337	LG4	[C/T]	GTCCTTCATTTCTAGAAGTTCCATAGACATAGATCCATCCCAACGAGGCCAATAGCTTGATGGAGAAATAAGAATTGTCTTCCTCGGATTGTGGGCTGCACGCCGGCCACCGCGCATCTG[C/T]CTTGAGCTGCCACTAGAGTGATGATTTTCAAATGAGTTGACAACCTTAGAACCAAATATTTTTCTAAGTTCATTTTCAGCTTTCAGATATCTTGGATCCACGAGTAGAACAGAAGATGTG
SNPM03338	LG4	[T/C]	ATCCAGCTCCAGCACCAAGCTCCTCCCGTCTTTCCCCTTCAAGCTGAGCCTCAAATCCGAAGATCTCTCTCTGAAACAAGCCCCATCCTCCACCGCCGGCCTCTCAGGGACCAAAGCTCT[C/T]TCCTTTGAGACCGGATCCGAGCATTCCGGCTCCGACTCCACCGCCACGGTAGCGATCGTGGCGGAGTCGGCGATTGCCGGCAGCGGACCGAGGGGCGCGTCGGAGTCGATCGGGGAGACC
SNPM03375	LG4	[A/G]	GAACAATAATTTCAGCAATTAGAACGTTCAAAATCAGAGAGCAATAAATCATAATACTCTGCATGATATTATGCCAGACATGTGGCGTGTGAGCGTGTTTATTCCATTAGTAGAATCTTG[G/A]TGAATGGAAATAACTGAGGGAATGGGGGAGAGAGGGAGTGACTTACGTGGGAACTCCTTTTTAATAATAATGGAGGGGATGTGTCGGACCTTGTACCCATCSTCACTTCTGACCTTGTCA
SNPM03433	LG4	[C/T]	TTTAATACGTGGGATACTACTTTCTGTACCATTTTGGGCTGTAAAATTTATACATATTTCTTTTTTTAAGTTGTGTGTTTGTTTTCTGTCCCGTCTTTTCCTGTAGTGGTAGTTCTCTGA[C/T]GAACTAACACTATCATTGTGTAGCCTTGATAGAGAATCTGTCTGCAAAGATAAAAGCCTGGGAGAAGGAAAAAGGAATCCCGTTCATGTATGACAAGGTATAATTTGAGCAGTGGAATMA
SNPM03463	LG4	[T/G]	AAGATCAATTCAGTCGAAGGGGTCTCTCAGGGAAACAAGTATAAACAGAGAACTGGAAAAGAAGCAAGTAAAGAGAAGGGGACGTCAAATATAGGGAAGAGTGAAAGAAACTGGGAGGGT[G/T]TTCCGAGAACCAAGGCTATGGTTCCATATAAGAAGATTAACAGGGGAGGGATTGGTGGTGGTAATCGTAAGATCAAGGCGCAGCATGACTTGTTCAAACAAATCCAATATAAACTGCAAT
SNPM03470	LG4	[T/C]	AAATACAATAATTTTTTGGATGCAGACTTATTTTTTGAGGCATCTAATTTGTTGGAGGAAAACTAGTGGGGTTGATGGATCCAGAGAAATTTGTGGCCCCGATAATAGAGCACCATAAGC[C/T]CAGCGATTGATTCAATCACAGCAATCCACAAGAGTTAAATCTTCTTATGGATGAGATCGAATGCTATGGGATCTGCTGACACAGCTAGGAGATTATTATGATYGGGCCGGAATCTCTTGA
SNPM03523	LG4	[C/T]	CTTGTCACATATGTGATTTTTTGTGGAGCAGCAAAGCATTTAACTCATGGATCTGACATTTGCAAACATATTTCAAGTCTTCATGATTAAAATTCTACTGTTGAAGTATAGGTTGATATT[C/T]GTACATCTAAAGATTAGAAGAGTTGTATTGTTTTCTTTAAAGCCTATTGTAATTTCAGTATGTTTTAGACTCAATTTCTTGGGTAAGACTTGTAAATAGCCTGCTTAGAAATGTTCCTTT
SNPM03573	LG4	[C/T]	GATACCATATCCCGGTGATACTGTATCCCCATCTTTAGCGCTTTATCAAATTCCCCTATTCTATTCAGTAAGAGTAGCACATACATCCATTATTTCTTATTATTACAATTACCACCACCA[C/T]AGTGAGCCACGACCTCACCCACACCCACCGGCGGCGAACCCAATCCTGGACCTCGCCACATCGTACGCCACCCGGAACGTCTGCTGCTGCCTGTTCCCGATGATCACCACTCTGTCGGTC
SNPM03631	LG4	[G/T]	GAGATGCAGCCACTATCTTGTTATTTGCATGTTCTAATGCATTAATCAAGAAGCACTTCCTTTGGAAAGCTTTAAGCAGGGTTGACAATCGTTGTAATGTAACCATTTCTTATCATTGCT[G/T]GATCATGTGAAAGAAGCATTACCTTAGTGCGACTGCTGATTTATTTTCTGAAGGAGAAGCTGGAAAATCCTCTTTTGGTTCTCAAAGGAAAAGGTAATCCTTTTTAACCTCCTCGATTCT
SNPM03640	LG4	[A/G]	GGCTTGCGAATCAAAGAACGCGGCGGAGTAGAGTGGGCCAATTGTGCCCCTCTTATTTGACCTTTTCACAGCTAAAGTCATCTTAAAGAAGCCATACTTTGTTCATTTCTTCGCCTTTCC[G/A]GAGAAAGCAGCTGGGGATCAAGCAATGGCTCCCTGCAACTCTAGATCTCTCAACATCCTAGTTCTCCTCTTTCAGTTGTTGTCTCTCTTTGTCTCCCTTGCAAGCCCACTCTCTTTCAAC
SNPM03655	LG4	[T/C]	AGGAATGAGGAGCTATTCCAAGATGGAGTCACCGAACCATCAGAGATTGCTAGCAGGGCATCCAATGTGGCTGTTGAATACAGAGCAAATCAATGGAGGTGACTTAGAGATACCGGTGCA[T/C]GGGGCTGCAACTTTTCTGCCAACTGCTGGGGGTCTGACTTTCTCTCACTTGCAGTGGTTTTTTTTACCGCCTATCTCAAGGGAAACAAATAATAAAAATAAAAATAAAAAAGGGACCGAC
SNPM03697	LG4	[C/T]	GCGTGTRATTYCACCTCGTTTATTTATCCAACGGCTGTGATGYGTCCCGATCCCTGGATTTAACCCGGTGGATATGGAGAGCAGTCACCTTCCCTATACCGCTTTCATTGTCCAGCATAT[C/T]AACCACACCACTGGAATAAGTGATGAGATCGGACGGCTCTCGTTTGGGGTGTCATCAGTTGAATTGGGTCCATCGAAATCGGGCGGTTCTTATTTATTTGTCTTTTTCGTTTAATTTTTG
SNPM03728	LG4	[G/T]	GGGACACAGCAYAACTGAAAAGATTACATATATACTAGCTGGAGTTTATTTTTCTGGTACCATGAGAGACCTAGCAATATTCCCTAGAAAATTTATAACCTTCTATGTTCATTTTTATGC[G/T]ACGTTAATAGTCAAAAATTGAGGGGATGAACGGTTTTCTGTTTCATTTGTTACACTACTTTCCTCTATCATCAAAAAGGATAACAATGTTTATAATACCTGGGCCCATGGTCCAGACCCA
SNPM03746	LG4	[A/G]	TTTTAGATCCAACAATATATTCAAACTCTTATTCAAAGTGTATTTTTTTTTAACAATCTTTCTAGAAAAAATCATTTTCATCATCTGCTTCAAGTACTCAACATTGATGGGGTTGATTGC[A/G]TGTTATCATTTCTTTTTCTATTAATTCTCTGCAAAATATGTAACCATTCGCATTCAAATGTTTTGTTAGCCCATCACGTCATTGCGGACAATCATGCTCGTCATCGTGTGCCAGGCTTAT
SNPM03753	LG4	[A/G]	CAGCTATAGCTGAAGCTAATTAATGTAATAGGTGGCATGTTCACAATGTTTCAAATGGTCACGTATATACCTGTACTGATCATCAAGATCAGGGATTTCGTAGAGGTTGGTCTCAGGGAG[G/A]TGGCTGACGAAGAACGTGCTCTCCCAGTCCATGTCGTTGGCATCGGAACTACTCGCATCTTCCAGTGCTTTGCTGGCAAACTCTTTGAACCTCTGCTCCCTGCGTTTCCTGTAGTGCCCT
SNPM03806	LG4	[A/G]	TCATATGCTTTAACATGTCTCCAGAAAATTAGGTCTTAATGTGATGTCAACCATAGCTTACATTGAACTGGTTAAGGCCATTGTGGATGAGAAAGAAGCTTGCTGCCAACTACCTTAACA[G/A]ACCGGTTATAGAGTAAAGAAACCTACCTTACTGGTTACAAGATCTAATCAGTTTTAGTCAGGTAGGATCTATCTCACTTTTTGGGTCAGAGTGGCTCAAAAATAACCCAAAAAAATCTAT
SNPM03867	LG4	[C/G]	CTTACCCTGTCAGTGAGACCCACCAGCAGCCACACCATTCGCCTCCGATGTCACGGGCAGCACGACATCTCCCCACTTCGTACCATTAACCTCTTCCGCAATCTCTCCCTCTTCATCATC[C/G]TCCGATTCCAACGTGAATTGGGACGGGACATCGCTCATCTGCAACTCCTTATTCAAAGGCCTGTATCCCTGCTGCACCCCGCCGCCCATCTTCCTGACCACCGCCGCGTAGGCCCCAACG
SNPM03898	LG4	[T/C]	ATTTTAACTATATCTATTTCTAACTGATGCCTCAACATAATGCCAAAAGTTCTTGCAATCAAATAGACAAAAGTTAAACAATGATCTCATCAATCATGGTTTGTTGGCTTACATTCAGCA[C/T]CTGAAGGTATCTAAACATCTAGTTTTATCCAAAAAATTAGTTTATGATATCATTCGTGCAACCTTGCCCATGTCCGAGATTGTTGCAGCATTAAGTAGAAATGTTTCTTCCCAAAATCTC
SNPM03900	LG4	[C/G]	CGCAGAACCACATAATTCCATTCCTCAAGGTAAATCATCTACTAACCGATCATTTTGAGACCAAAAGGATCTCTGGCTTCTTCAGCTTTTTCGGCGTGTTTGTGTTCGAAGATGTGCCTG[C/G]TGTCCCTGCCATTGTTGCAGCCTTCGCTGCCTTCCGAGCATTCTTATCCAGCTGAATCAAGCTGCGGGTAGCTAAAATCGCTTGTGGCAGCAGTTCATGGGAAGCCCGAGCATAGACACA
SNPM03958	LG4	[A/G]	TTTCTGCGAGTGTTTATGGTCGAAGAGAGGAGAAATGTGCTTCTCTTTCTCTGTAAAACAGATCTGAGAAAACGATCTTTTCTTTGGGCATCTTGGTTGCAGTATCCTTCATTTATTACC[A/G]GGGGATTTCTGACCTATAAAGATCTAAGCAGAGGCTTTTACATATTTCATCTTGTATGGTGGCTACCCTATAAAAAAAGGTAAAAAAAGGAGAAAATTCCGTGAACATGGTCGACAGAAA
SNPM03981	LG4	[T/C]	TCATCCTCAAAGCCTATGACATCAGTGTCGTCGTAGAAATGAGGAGGGAATTGTCTCAGTGCTTGCAAACCGTCGTCCACTCCACTGCTTTCACCTAGATTAGCAATGCCATATCTATCT[C/T]TGCTATCCGAAATGCTCTGAATGTTGACCTTTATCTGCTCAATTCTGGAACTAATTTTATGGAGGGTTATCAATTCACATGGTTTGTGAGAGTACCTTGAAATGGAGTCGATGCAGCCTC
SNPM03990**	LG4	[T/C]	ATACGGCACGTGTTGGGTAGATCGTGTCGGCCCCGTGCAGCGGATGTGTGGCTGCCCGCGGGCAGGATCCACCGGCGCCGCCCGGGCAGAATGACGATATGGATGGGAAATCTGACGCCT[T/C]GGTGACGGGGCCCACGGCAACGCGACCGCCGTACCAAGGCTCTCCCTGGCGGTGGGGCCCGAACACCCCCCTGGTCGGCGCCGTCAACGTACGGCACACTCGCTRCGCACCCGCCAGCGC
SNPM03992**	LG4	[C/T]	ACCCGAGGGACATCAATATTATCGCTYCTCCGGGGAACAGTTCTATCTGCGAGCAATGGCTGAGGATGGAAGGACGAAGAAGGACAAGAAAAAGCAGGGAGGTTTCCGGACCATGCCATT[C/T]ATACTAGGTAATCTATATGCACTAATAATGCCATTATAATACAATTATATATTGGACTTGCTATAAATTTCACCAGTTTCTTGATTTGTTCTGTTTTTTCTGGTCTTCTATATCTCCGGT
SNPM04038	LG4	[C/G]	CGAATTAATTAGAAATGGAAAAAAAAAAAAAAAAAAGGAAAAACGAAACTTCATCATCTTCGTCATCCTTGAGATCGGATTCGGATGTCATCGGGGGCGAGATTCGCTGCTTCTG[C/G]TGCTAGTTTGTCCTCTTTCTCGACGGCTACTGCTAGTTGCCGCTGCCTCCTACATATMGTCGTCTTTTTACGAGGACCAGTCGCTGACGCCGCCGGCGCTGGAGCGACGGGGCTGAAGGG
SNPM04118	LG4	[C/A]	CCTTGCACACGATCGCCCATCTCGTCTCCGGCGATATGAGCTCCAGCTGCTTGGCAAGAATGCAACCATCCCATAGAACCGATTTGCTTTGGTCTCCTTTAACTATCAACGGACGAAGAG[A/C]CGTTTCTACCTGTAATAGCATTGCACAAGCCGTCCGTTCATCTGGACAGGATGCGTATCTCCCGAAGTATTTTTTCACCTCGGCGCATGTGTCTCTGAACCTCTTCGTTCCCATGACCGT
SNPM04121	LG4	[A/G]	TAAGARCRAGATTGATTTATTTAAATTTAAATCATAATTGATTGCCTATTCGTGCGTCCTCAATTCTTAGTTTTCTCACATTAATAAATTTATTTATTTTTTTAAATGTAATTATTAACT[A/G]TACGGTCTATGAGTTCATATGTATGGCAATTTTTCTTCGTGTAAGCTTCTAGCGCGACTATTAAAGTCCACGCTCACCTCCAAAGAGACCCACTCCAAGCTCATCTTTACTTTTGATGGT
SNPM04136	LG4	[C/T]	CTTGCTATAGTTTGTTGCTTCGCAGAGGTACTTAGTTCTCCACTCACTGCGACGGTTGTATGGGTGTTGGTGAGAGCTTAGGCCATGTTCTTCTTGTACGTGCATGATGATTGGCATCTG[C/T]TCCTAATGCAATATCTTTTCCCGGCCTATCACTAGATCCTTTCCTGCATTATCTTAAGGAATATGAAGAGGTAACTACTCCAATGATGTGACTCTTGTTTGTTAGATGGGGTACCATATT
SNPM04163	LG4	[C/A]	GAATTCTTGTAGGAAACATTGAGCTCAACTGGACCATGATAAATCTGTTTATTCAATTACCATCTCTTTTCCAAAACTGTAGATAAAAGATTCCATGCAATGTAACCAATCTGTGGTTTC[A/C]AATTCATCATAGACTCCAGGATGGACAGAAAGTTTTATTTCCAATTCTCCTAATTTTAACAGTGTTTTAAGCTTTATTCTGTTGCCTGTCAGCAGTAAGTCCAGAAGAACATTAGAAAAA
SNPM04211A	LG4	[A/G]	CGATCAAACCCCGTTCGACCCTCTTTTTTTCTCGTTCACCTTCGACTGCCGCCACCACCTCGACCACCTCCAATCAAGCCCCGTCGCCTCGACCATACCACTGTAGCCACCTACTTCTCT[A/G]GATCCGACTGCTCCATCCTCTGGTTCTAGTTCCGACGGCCTGAAGTGGCCTGAGCGGAGGAGATATAGAGGAGGAGGGCGGTGGTGGCGGACAACGACGGGAAAGGTGGGCGAAGGAGGA
SNPM04352	LG4	[T/C]	TTCAGTAAGCTAAGGGAGTTTAATTGTATAAAAAGAAACAAGGTACCTCAGAGGCTGAAACCTCTGCATGGGCCATTGCCTCTGCTCGAGCAATCCTCTGCCTGATAGCCTGAGCCATCT[C/T]ATCTGCCTATACAAAAATATTAGAATGAAATAGTTCATAATCATAAACTGCACAGCATTAAAGGAAAACGGGAATTCTGCAGACAAAGCATAACCTCCTCAAAAACAAGCCTAGGATTGC
SNPM04385	LG4	[A/G]	TCTTCTTTTAGCTCCCAKCCTCTCAAATTCCCCACCAGAAAGTTTATCAGAAGACACTAACTTAACATCTAAGCCAGGAGCTTCCCTTCTCTGGAGATCACTTTCTCTATGATGGGACAT[A/G]TTTGGAAGAAATTATTTCCAAATTAGGCAGCCAGAGTCGGCAGTAACAGTTCTCGAATGAGCAGAAAACACAAACCATGGGCGAGCATTCAGAGAAACAGTTTCAATTTTACCTCTTCTA
SNPM04395	LG4	[A/G]	TATGTTATGGAAAGCATATCTTTTCAGGAACAGCTATGAACCATGACRAACTGCTGAGCATGYACCTTGGGCCTCCTTTGGCCACCTAATGGAGAACATAAGTGAAGTCCCCTTAATTTT[A/G]GCTTCGACATCTTAATAGAGCATCCTACCATTACCTGCTCCTTGCCATACCTCTAACTCCTGCCRGTTGGGCTTGGCGACATCCTCGTCCATGGTCTCAAACATGTCTTCGTTGTCACTG
SNPM04441	LG4	[C/G]	AAAAAAAAGGAAAATCCATACATAACACTTGGCCATATATATTGTGCTTGTATATGGTTTTCGTGATCTAGTTATAACAACGTATTACTAATATAATTTCTTAATCTTTGGTAGGG[C/G]TTCTTATACTGATTGAGTCACTTATAAGGCTCATATTCAGCAAGCAAATCCAAATCTTTGCTACATCTTGCCTAACAATAAGTCAAAGAAGCTTGCTTATTGAAACCCTTATTTGTAAAC
SNPM04449	LG4	[A/C]	TGCAGAAAGAGGATTCAAAATTTATATGCAAGAGAATGAATCCAGAGTCTCAATTAACTCACAGAAGCACTTCGAGTCTCAGATTTTGTCTCAAGTTTGCCTGCCTTTGAGTTAGAATGA[A/C]CCCTCCCTTTCGTCTCCATACTTCCTTCCCAGCTCCTTCTCAAAGCCCTGGGACTTGATTCAATGCCTGGCACCAAATTCCGAGTAGAATTTCCAGCAGCTGCCTTCCTGCCAGCTGTGG
SNPM04461	LG4	[T/C]	TTTGTATCGAATGTAGATTCTATGATGTTTCATGTGTTCATGTGGATTGAATTTTTTTTTTCCTTTCTGTTGTGATTCTATTGGGTGAATCGATTGCTGGTTTTTTGATTTCTTGCCTCG[T/C]TTTATTGGTGCGTTGTACTTGATGGCTACAGTTTGGTGGATATGTATCTTTGTTCGTCGTATAGGTATTCTGGTGATCATCAAGGATTGTTTGCAATGATATGAATTTATGAGAATTCTT
SNPM04470	LG4	[A/G]	AATGCTAGTTTATGTATTTCAGTAGATGATCCACGGAGACTGATTCGACGGCCCTGATCATCTGATGGCATCTGCGTCCGATTCCAAAGGGTGGGCCCACTAATCACCCGCATAAGAAAA[A/G]AGATCCCGATGCCGCTTCCGGCACAACTTTGGCATATCCGCACGCCCAGAAGCCTCTCCCTCCCCAAGTCGTTTTCAAGCTTCCGTCGCTCCTCGCGAACAACGTGGTTATACGGATTCC
SNPM04569	LG4	[T/C]	TATGCCATGCTCATGAATCACATGCCTTGCATGCTAAAGGGGAATGAGAAAGCTCGTGCTGTTYCCACTCTCTACCACAATAACAAGAGAGACAAATCCATGTCTTGAGGTGGCACGTGA[C/T]AATGTGTCTAATTCATAGAGAGGCAATCGTGCTACACTCGTGAAGTGTGGTGGTGCAAGCTCATTAATTCTCAACTTTTCTTGCAGGAAAAGTTGATCATGTTAGCTACAAATAGGACTT
SNPM04580	LG4	[A/T]	GGGTGTGGATTGTGTGAATATCAGCACCTTCTCTCTTCATCCATTTTCGTTTCCACTCCCTCTCTAGCAATCTTGGAAGGTGGTATCACCTATATGGAAATGAATTGCAATCGAAAGATT[A/T]ATTGCAAAGCCAACAATTGGTTATGCATTATAGTCTGCGTTCTGGTTGAATCTTTCGCGTGAAAGAATGATTGTGCTTTGCATAGATCTCAAAGCACTCTGAACCCTCCGATGCATCTGT
SNPM04581	LG4	[A/T]	TATCATTTGATTGCTAATTCAATTATATTGCAATCGATTTTCCTGGGAAATGGATTTTATCATGGATCGGTAATAGGTAGAGAATGACATCTATTCTTCCAACAGGTCATGCTGAAAGCA[A/T]GGAAGTAATCAAACGGACATCGCCCTGCTGATTCGCACGTGCCTTGACCTTGCGTCTCGGGCGCCCTCACCAATCGCTCCAGCCCCGGACCTACTCTACAACTCTGCAAGATCCATAATA
SNPM04680	LG4	[A/G]	AGGAGGAAAGGTAATTGAGCCACATCTTTAAAAAAAATGCATCCTTAAATCTGATGAAGCTGAATGAAATAGAATTTTCATGGCAACAGAAAGAGCACTAACTTCTGTTGTGGGTTTCTC[A/G]CTTTGCAAGTGGAAACATTTGGGTAGTATAGTTAGGACCTGACAGATATACAAAGAGTAATTGTTAGTTTTAAATGAAGAAGATCTTTGACCTTTGATGTGTAAATTATCTGGTTACCAA
SNPM04681	LG4	[A/G]	AAGGTAAAAGAAAGAAGACATGCAAGAAGATGTTGAAGTAGCAGGGTGTCCCAAAGAAACAAGGCAGGGTCATTCATTGTCCAAGCTATGGCTCAAGCATGCAACATCAGATTGTTGCTC[A/G]TCAATGTCAGGATTAATTCCCCGCTCTAGATGCCTTGATTGAATTCTAAGCAAGAAGATTAACAGCAGCATAGTAGTCCAAAAATTGACTAACTTGAAGATTTCAAAATAACTGTAGATG
SNPM04696	LG4	[A/G]	CTGCAACTATTTCTTCTAGCTGCATGTTCCCGTGAATCCTGCAAGCTTCAAGAAGCAATTCCCATGTTGCTGCAGTAGGCTTGTGAGGCATGGTCTCTATAATCTCCATTGCCTCTCTCA[A/G]CCTTCCTGCTTGGCCCATCATGTCCACCATGCAGTTATAGTGCTCGAGGCCTCGTACCACCCCGTATTTCTTCTCCATGGATGAAAATATTCTCTTTCCTTCATGGACCAAGCCTTCATG
SNPM04705	LG4	[C/T]	AATATTTGTATAGAAAGTGATGTTTCACAAAAGCAGTTCCTAAAGGTTAAAAACTCAGACACAATTGTGGCGCGTGAGTGAGAAGTGAAAATTTTGTGCTGGAAATCGCCTCAGCTCCTA[C/T]GCAATCTCAAAGTTGGACTTGAAGTTAGGTTCAAGTGTCCAATGAAACTGCTTGAAGTTTACTCATTTTGGAATCTTCGACTTGCACTCTTTGTTGATACCTTTTCCGCAAAAAGCCTCT
SNPM04724	LG4	[C/T]	CAGCGAAGCCTGAGAGGGTGGAGCCAGTGGGCCTAACTAAAAGAACAGAAGTCGCTGTGGTGRGGAGTCCGCTTGTGTCACATCTAAGTGGCCTCTCTTTTGCGCTCTTTACCTTCTTTA[C/T]TTTTCTCTTTTGTAGCTTTGCATTTACATCGTGCATGGAAAGAATAAAAAATGTAGAAATAATCCATGCACCAAATAGGCCTTTAGGCTAAGGTGAAAATAATAAATAAATAAATAACCA
SNPM04731	LG4	[T/C]	TAGATCAACAATGTACACCACAGTTCACAAATTTTTTATAGTTTTTTTTCCTGTGAAATCTACTAACAAATTACTGAGGCAGCTTTCATGATGATTTTCTTCAATGCTTCTTGTGAGCAA[C/T]TCCCGTAAGCTATATAATCTATGCATCAAAGTTTTCCCTCCAAGCATACAGGAAAAGACAAGGCTAATCAGGCCGATGACGAGCAAAACTAGATAGACAACTTTGCAGCATATTAGGGTC
SNPM04745	LG4	[T/C]	CTGGAAGAAGATCCTGCGCTTAAGAAGTTCAAATCGTACAAGAATACTGTGAAGCGGGTGTCGAAAATTGGGGACGCCCTTTCTGTGCTTGTTGTTGCTGGTATGATTTATTAGCAAACA[T/C]GATTGGTTTTATGGTTAGTCTTTGACTTAATTGCAATTCTTGTTGTGAAATACGATATTGTCATCCAAGAAGCATGGGATCTTTATGCTAACAGAAACTTGTTTTGTTGCSTCATGTGTT
SNPM04796	LG4	[C/T]	GAATGGTGATAGCAACCTGAAGACAGTATTTTGAGAACCAATACT[C/T]CTGTGCACCCACTAAACATTAAGAAATTAGAAAAGATGACCAATGTCTTGATGCCATTGATGCTTCTTAGCTACCTATCTGACCATCCACATTACCCTGAACCATACAATGGTAACCTCA
SNPM04819	LG4	[T/G]	TGAAGATTAGAAGTAGAAACACACACAAGTAGAAGGGTGCTTTCAAGCAGCCGCATCTTATATCAAATTGGAGCTTACTAATGCCATGTCTATAACCCTTCTTGTCTCCTCTACGCCACT[G/T]GACACTCCATGGGTGCTGTTTGATGCTGGATCGCAATATGAACCAGCACGAACTTATTGTGTTTTTGCTTTGTCGAGAGGCCCGATAATCTCTATGGCCCACCCATCCCAGCAGGACATT
SNPM04947	LG4	[A/G]	ATGACAGCAGGACAAATCTTGACAGCAATGTTTACTGTCAAACTTGTGACCACTCTAAACCCAACAAAAAGGGCACCTTCATGATTCACGAAGTTTCTTTTGGGGCTCAACAACTCTCAT[A/G]CGCTGAGGGCTTTGGCCGCTTGCTTTTAAGAATAGGACCTTGTGTTTGATGGGAAAAATATTTGAACATTTCTATGAAAGTAAAATGTTATCATAACATTGTCTTTTCATCAAATTTAGG
SNPM04986	LG4	[C/G]	CCTGAGGCCGCACTTCGAGCRAGCCCTCGCCAGCCTGCCGACGGTCAGCCTCCTCATCTCCGACGGCTTCCTTGGCTGGACCAACGACTCCGCCTCCAAGTTTGGGATCCCAAGGCTGGT[C/G]TTCTACGGGATGGGCAACTTTGCCCAGACGGTTAGCTGCAAGGTCGCCGTATACAAGCCGCACGCCGGAGTGACCTCTTACGACGAGCCCTTCATGGTTCCCGGCTTTCCCCATATTTGG
SNPM04992	LG4	[A/G]	CATTCAAAGCCGTGTTCTTTCAAATTGTTGTCGAATGGAGGGCGCCGAGAGGGCAATAAAACGTGGAGACGAAGCCAACCTGGATGATCTCATCAGTTGGGACTCACCAATGGATGGTAG[G/A]CAACACTTGGGAGCTCCATTAATGCATGCTCTGCCGTCTGGTGCTGGGGAAAAAAAAGGGAGATGCTCCCCAGTCCCCCATTCTCTTCCTTACCCCCGAGATCCAAGGAGACGAGATGGC
SNPM05008	LG4	[T/C]	CGCCGGGGCCATCGAGAAACCCTAACCCTAGAATGAAGCCGGAGGGGAAGAGCGAACGAGCCGGGCAGACCGCTCGGTCACTATCGTCTCCTCCTTCTTGGCGAAGAAAGATGCACCTTT[T/C]AGGCGTTTCATACAAGGAGAACGAGGGACTCGGGTTGCGTCTTTCGCGCGAATCCACCGTTCGATCATCAAACCCACAGAAGCAATCGAACGCCGTYATTCATCGGYGRTCACAGAWCTC
SNPM05062	LG4	[T/C]	TGGCAATTTATTTCCTATTTCACTTTGACTTTCTTAACTCGAAAAGAAATGGAAAGCTTTTTCTAATTACTTTCCTTCAATTGATATATTTGGTCAACGCCTCAAGTGTGGCACCCACCT[C/T]TGATACCTTCAGTGCGGTTCTCCATGTTTGACAACTTTGACACCAATGGTTCTCCCTCAAGTGCACCACCAAGWGCCCCCAYTGACTATACCAAAACCTTGCTGGCCACCTCCCCAACCA
SNPM05078	LG4	[A/G]	AATTTGATGAACATGCACGAAAATTAATTATGGGACWAAAARAAGGAAGAGAGTAGAATGCACCGACCTGATGAAGCCATTCTGGTTTAGATCAGCGGCAAGCAAATCCTCTACAGTCAA[A/G]TCCCTGTGCAGCACCCACTTGGCAATCCTCCGGTGCCGCTTATCAATCCTAGCCTCCGCCAAGTAGAGAAACGCCCTCGCCACCGCCAGGGTCGACACCAAAAGCCASAAGGAAGCAAAA
SNPM00253	LG5	[A/G]	TAAAATTCAGAAAGATTGATATAGGATATGAATCATGTCTGTTTATGAGAAAAAGTTATTCTYCCCAGGATATATAATTCTAYTATTTCTGTCTGCATGGGCTAATGTTTTCGGTCTTTT[A/G]TGTAGGATAATGGAGCATACTTAGAACATAGACTTGCTGGCATTCACACTGCTGCCATCCAAGGTCTCAACACTGGGACTCTGGATTTATCACAAAATAAATGGGGGCACGAGGTACTAA
SNPM00267	LG5	[T/G]	AAGTTTAACTCCCACTAACCAAACATATTCTGAATTCAAATGGCCCAAGATTCCTTAATGGAGGCTCTCGAATTTATATGGGCCTGCATGCATTGCACATGATAATCTTATTGGTTGGGG[T/G]CATGAGAAGGTAGATGAATAGAATTGAAAAGAATGATGACTTCTATTCATTGTTTGATCCAAAAAATTAGAGAAARAATGGATGAAMAAGAAGAGATTGCCCATTCATCCGAGCCCAACA
SNPM00270	LG5	[T/G]	TTGGATATCAGGATCTATGCGGTGTGGTGAGATATCCCTACTGAAATTAAATATGCATATGGTAATGTTTTAATCTTGCTTTGGAGACATATCTACTCCCTGTAATGGTGTGAGGAGAGA[G/T]TATCCATTTTGAAGGGTGGTACTGTTGTAATATAGCTTTATTGACCTAGTTGTTCAGTCAACGGCTGCCATGTTGGGAAACTGGTTCAGGAAGCGACTCTATAAAATATGAAATCATATA
SNPM00409	LG5	[T/G]	ACTTTTCATGWAAGCTCMTTGTATGGTASTTGCCAAATGAGAACATACAATCATTTTCGCTGCAATTGTTTGGGAAGAGCATAACTCGGATTGTAATTATAGCCAACAATGACTAAAGCA[G/T]TTACCGTGACTGGCTTTATAATTTTTTCTGTCATTTGGTACAACTTTTCCAAATGCATTTTCATCTCTTCCAGTAATATAGCTGTTGATCTCCTATATCGATAATACCATATGCATATTA
SNPM00601	LG5	[T/C]	CTCATATTTAAATACAKTTAAAGCATGAGCATTACAATCATGTACTTTAAGCAGCACATTCATAGTGGTGGTCTCTATAAGCCCTATTGGATGTTTGGGCTCAAAAAAGCAACTAAACAC[C/T]AAAAGGACATGCATAATTCAAAATAAATAGCTGCTGTTACAAAACAGACCCTGGCTGTCCTTAGATGTTATTTCARAAGTTTACAGAATAGTTACGGTCTACCCCATATTGAGTTCTGTC
SNPM00625	LG5	[A/C]	GGTGGGTCGTGGTGTGACATAAAGTAAGCATCTYAATACCTGATTTAAACATTCTCATGTTGATGCATTAACTACAAGCAAGGAATTCCCCACAAGGAGACAATGGAATGGACCTCTATT[A/C]GCATTTCATCTTCATAAGCTAATTCCAACTTGCATTAACAGATTGGATTATAGGTATATTGGTCTGCTAATTATTTGAATGTAGTGGGATCAAATACAAAGTTCAGTTCAGAAAAATTAA
SNPM00705	LG5	[A/T]	ATTTCCTAATGGGCCATGGGTGCAGTTTCTACTACACAAATCCACGTACCATTTATCCTCTTATAAATTTTCCTAGCTTTCTAAATTTTTGAGCTTTCTAGGAGTAATGAAAAAGCTTTA[A/T]CTTGTCTTGCTACCTTTGTTTATCTTATATAAGGAAAGATTCCACTGTTTATCATAATTTTTAACATATGATGCGGCAAATGAAAGCCAGGTATATTCATTACAAGTAAGCAATCTTCTT
SNPM00868	LG5	[A/C]	AGGGAGGCACGTTCACTGTATCAAACTTGGGAGGTCCTTTTGGAATCAAGCAATTCTGCGCCATTATAAATCCCCCCCAGTCAGGAATTTTGGCTGTTGGCTCTGGTAATTATTTTTGAT[C/A]AAAATATCACATTCCTTTTGATAACTAGCCTCTGTATACCAAGTCTCGAGACCCTTGATACCATGCTGTTTGGGAATCACATTCCTCTCCAGAAACATACTACCCTGTAAGATTAATTTT
SNPM00975	LG5	[A/G]	ATTGAAATCTAATAAAATACGATTTTATACGCAAACCAAAAGAGGAAAAAACAAATATTCTTCTTCAACTCTGTGCCCCAACAATCTGGACTTGGTTTTTGCTTCCATGTGGTGTTGAGG[A/G]AACAAAATTGCATTTTTAAAAAATCTTGTCTTTAAGATTTGAGGTTTATGAGGGAAATTCATGCTACCCTTATGAAAGGAAATAAGAGTTATGTTATAGTTATGCCGTTTCAGAAGTTCT
SNPM01049	LG5	[C/T]	GCACTTGGAAAGCTTAGTGCCAGCAACATTCGAGTTGAAATGAAGCGATAAGAACAACGTCTGCTCAACGATGCTTTCCACTCTGGACCGCACCGATTCTACCCCTGGATCAAACCTATG[C/T]ATCTCGAAGTCCCTCTTGAGATACAGAGGCTCGTCATACACACAGTGGATCACAACGCCAACCAACAGGAGCTCCCCTTTCGACTCCACAAGCCTGCAGTTAAAAAGCCCAGGTGGCGTC
SNPM01400	LG5	[A/G]	AATCAATTAGCGCACTTCGTATAGGATCCTGACAAAAACAATGTATACATGGAAATTTTGAAGTCAGTAATTCAATTTCACCCAGATAATAGATTAGTCAGTTTCAGGCATGCAAAAAAA[A/G]CGAAGAAATCCTATTCAACGGTCGCATTAAATGCCTGTATAAAGAGGACAATAAGAAGTCACATAACCATAATATGCTCTTTCCTTGTAAAAGTAATAATGGAGGTGAGCTCCGCCCGTA
SNPM01689	LG5	[A/G]	ACSCCAACAAAGAATCAAAAGAAAGAAAGGACGGGAAGGGGCAAGCACCTGGACTCCGCCTTCGCCGGGACCGCAAGGAATGAGGACGGGCCCTACACTAGGCCTCTCGACGGTGACAGG[A/G]ACATGGACGCTGAACCCTTTGGCTCGGCTGCGCGGCAAGCTCTTCCCCGTCCGCTTATCCTCCTCCTCCTCCTCGCCGCCTCCGCGGCCGCCGGCAGCGGCCTCGTTTGCTTCGTCCCTT
SNPM02084	LG5	[A/T]	TAAATTCAGTTGGTTTACAGACAAAGCTGCTGTTTCATTGTTGCAGGATAGAGCGAGTCTGTGATTAYGTCAATCAAGGATAAGTTCTATGATAGTAGTTATACTCAGTAAAATTTCTGC[A/T]GGCCAGTTTTATTCAAATGCTCTGAAATATGCCTTGGCATATTACGACTGTAGTTCATGTGCGGAGAATATAAATGTTTAACTTTGCCTTGTTTTGTTTCAAATGATGTTTATTTGGCAT
SNPM02221	LG5	[T/G]	TTAATAAATAAAAATCTTATTTTAATTTTAATAGTAGAGATATTAAGATCCGGATGCTCTATCATCCAAATCGCAGCAGTCTGCTTGGCATTGGGTTGAAGAGACATGCGGCATCTTTTC[T/G]ACATGGTCATATGACTTTCAGCCACAGTCAAAACAGCTGTTTTTTTTTTTTTTGGTGGGGTTGGTAATAAACAAATTAGATGTTATCCTTTAATGTTTAGTACTTGATAAGTTTTGTAAC
SNPM02264	LG5	[T/C]	ATTTTTGGCAATTCAAGCAAGGAATGATAAAAGGATTCATAGGTGTTATTAATTTGGAATTAATGTATGTTAGATTGCGATGTTTCCACGGACAAAAGTAACCTATAAATAGTTGATTAT[C/T]AAGAAGATATTGGATCTTCATATAGCAATATTGAATCCTATGCATAGCTTCATAAGGAGAGACTTCAGCAATGGATATATAGGATATATTGGCAGTTCAAATTATAAGCTAAACCAGAAT
SNPM02388	LG5	[T/G]	CTCCGCCCTCCGCGTTCTCATATGCTACTCCGCGGAACGCGTAATAAACAGCACTCCCTTCGAAGATCCGAACAACGGCAACAAATCAATCCAACGGTCGAAATCCATCAATCAGCCCAG[G/T]CACCATCTTGTAATTCCTGTTCCTACGGCGTACCATAAGAACATCTCGAAGGTCTGCGTCAACTAGTCCCACTAGCAGAAAGTCTTTGCCCTCCCCTTCTTTTTTCTTCCTCGTCTTCCA
SNPM02518	LG5	[A/G]	CCTAAACAAAATGTCCATGCTGCTCTTGTAGGCGTGCTGGGGCCTTGGTTATGTAGTTGCAACCCTCTTCTTTGCAGTTGTGGAGATGTCGATCGACACCATCATCCTCTCCTTTTGCCA[A/G]GATGCAGAAGAGAATCAAGGGACCGCGCAATATGCACCTCCACTTCTCATGGAGACACTGGATGGCCCAAGCGAAATGCAGAGACTAACCCAGGGATCTTGAGCGCGTATGTTTTTCTGG
SNPM02826	LG5	[C/G]	CAGAAAACAATCTTCACGAAAAAGCAAAAAGAAAGAAAAAGTACGTTAAAAAACAAACTTTTTTCATTTCTGTAATTTATCAGAACTCCTTCCAGGATTTATTCCCCAAATCCAACCTCC[C/G]CTATCTTTTTCGGTCCTCCATCGATGTGTTAAGGGACTTCACGGTCGTTTCGTGGGCAACACATGCCGGAGATATTTGGCAAGTATTTCCACCACTATGACGAGCCCGTGGACTGGTCGG
SNPM03055	LG5	[C/G]	GAGTGAGACCAATAACTTGAGATTCTTCTGTGCACAAGATGGTACTTTGGCACTAGCGGATCCACCATGCAAGCTTGAACCCAACCTCTTCCAGCCAAGGATTCACGTATAATGCTGTTA[C/G]TGGTCCATGCCAACCATATAATACCATGTCAGTGAGGGACCTGTATGCGTAAGCCCCTAGGGTTTTTTTACTGTACTGGTATGTGGTAGTCGGTGTCACATTTGCTGTGCCAGCACCAAC
SNPM03086	LG5	[A/G]	GCATTATYTCTCTTCTTGTCAGATGTATATAAAGCAAGCACCAGGACTCTAAATCACTGGGTGCGTCTACCTTGCCGCCTCCATGTTTGATGTTTTCGCGAAACCATCAATGAGGATGCT[A/G]TAGACTCACGCACAGGGGAGATCAATATGCACGATGTGTGCGTGTATGTATGTATGCATGCATGCATGTAAATAATAGAGAGAGGGAGAGAGTCTCCAAAGTGGCATCATATAAGCCTGT
SNPM03152	LG5	[G/T]	AGGAAAGGTCATTTCTAACTTGATCTTCGATAAATTCTTTGTGCAAAAAATGAAATGATATGTATTAACTTTCTATGACGTTCACCCCCGGTACATCTTATTTTATCAAATACGATATCA[G/T]ATGGCCGAGTTGACGGCTAAAAGGTATATTTTCTCCGTGCTACGTGGGCCAATCGGCTGCCACGATGCAGTCCACGTTATCTTTGTTGCACCGTCGTAGGTGATCGGTGCACGAAGAATT
SNPM03235	LG5	[C/T]	GATAGAAGGTGTTAGTTTGATTCTTTTTTTCGAAGAAGAATTTAATAAACAAGCAACTGATTGTTAGCAACAGAAAAGAATTTATTAGATCCCCTAAGTATATTGTTCACTTCCTCTGTT[C/T]ACACATAAATATAAAAGGAGTCATGTGTAAAAGGCGGCATGATGCCATGTGACCAAACTTGGGTTACAGTTCAACAAATAGTTTATGGTCACTTGATGAATAGTTTGCTGATTAACTTCT
SNPM03308	LG5	[T/C]	AACTTCTTCAAATCCGACCCAAATTGGGTCTAGACCATTCTGATGGCAACACAATTGCCATTCGATAGATCGGACAGCACAATTCTCATTATCAAAAGGGGTTTTGTTTCTAGAAGTCCT[C/T]AAGGTGAGATTTCTTAGTTTAATTGTGTTAAGATTTTCAATTCAATTTTTAGTCAAGTTCAAAGGGATCCCACGAATTTCCTCAATGTAAAGAACCYACAACATTATAAATAGGACGCCT
SNPM03309	LG5	[C/T]	GGGGTTTTGTTTCTAGAAGTCCTYAAGGTGAGATTTCTTAGTTTAATTGTGTTAAGATTTTCAATTCAATTTTTAGTCAAGTTCAAAGGGATCCCACGAATTTCCTCAATGTAAAGAACC[C/T]ACAACATTATAAATAGGACGCCTATGTACTCCTCCTTCATTACTAAAGTTAACAAATTCATTCTTTTTCTCAAATTTTTCATGTGGTGTCAGGCTACTCGAGCATATGTATGAGGCCACA
SNPM03432	LG5	[T/C]	CTAAAGATTGTGTACTACTTCTCTTGGCTTCAGGTCACCTTGGAGTTGCAACCACTTTTCAAGCGATCCATCACCTTTCTAAAGCGTGACGACTCGGACCTAGCAGAGAAGACAGCAACC[C/T]TCGGCAACCAGCACGAGTTCGCCGACATGTCATGGTACCCAGGCCACGGCAAAGTCATCTACCGGATAGACGACCGTGTCCCCTCCAATKTCTCCGGCAATGGCCTCAACGACTTCATCG
SNPM03489	LG5	[C/T]	AGTCTACAACGACAGCCTATTGTCTCCCGGCATTAGCCAGCCGTCCACAAGTCTATTTGCCTCAAGATGTCGAAGCAATATGCGGATATTATGTATCAAACATCTAATTATTAAAAAAAA[C/T]TACTCTTTTACAAAATATTCATAATTTTTCTTGACAATTAGATTAGCAGTAATTCTAATTGAACTTCTATTTAAGGCAGGCCTCAAATCTAAGTCCTTTGTACCAAACTCTAAAAATTTT
SNPM04155	LG5	[T/C]	AGTGATTTATAGCCAGATCTTGACTAGGGTTGAGCGATCACATCGTTGGACTTTTGATGTGATTTAGAGGGCATCTCTAATCGATTCCATGGGATTAGTTGTAACCGGCCTCTTTGATTT[T/C]TCGCTGCGTCTGGACATTTGTGCTGTTCGATGGGTCCATCCGTGGCAATCTAAATATTCTATCAAAAAAAAAATGACAATCTAAATATATTTTTTTTGTAAACTACCAGTATTATTTATA
SNPM04225	LG5	[T/C]	CGCTGTYGTCAATATGTATGCTAAATGCCGACGAATTGAYGAGGCTAGGAAGATGTTCGATAGAATGCCTGAGAGGGACTCGGTGGCATGGAATGCGATAGTTGCTGGTTATGCGCAGAA[T/C]GGGTTGGCGGAGAGTGCTTTGGGGATGGTTGCAAGAATGCAGGAGGACGGGGTGACACCTGACTCGATCTCCCTTGTTTCAGCTTTGCCTGCCTGCGCCAACATTGGGTCTATGAGGATC
SNPM04311	LG5	[A/G]	ACCCTGCTAGCCCCATCCAGTAGGTTGTCACCAACGCCTTCGGCGACGATGATGACTCGACCATCGCCTCCATTGAGTGTGGCCTTATAATCTGACGAGATCCCCGCCTCCACCTCCCTC[G/A]TCAAGGCTATCCGCCGCGCCCGTTTGTCGCAGAAGGCCCGCGGCAATCACCAATGGAGTGCAGCTTGCAGCCATCTGAGGACTTGGACCATTCCTCTCTCTTCCAGGGTTAGCGTTAGGG
SNPM04445	LG5	[T/C]	CACTAACTCAAGCTAKTCACCTCTGGAATGGTTACCTACAACAGAATCRAGATTAAATTGCTTATGCAGTTTGCAAATGTTGAATGCAAATAGAATTTCATGGAATAGTTAAGAGCTGTG[C/T]CATATATTATAAAAATGTTATGTATAACACAGTTTTAAATCCCAATAGGATGGGAGGGCATCCTAGCCATCCCATCCCATTTCTGCAAGAAAAACTAGGATGAGGATGGGACTCCAAAAC
SNPM04490	LG5	[A/C]	GAAAAGGGAGAGACATGAGTGTTCGGTTTTGAATCTCACAATGATGACCTCAGAGATACAACCACACTGCCATCGCTGAAACGCTGCAAGGCATATGATATTCTTGAATGCTGAGCCCAA[A/C]GGGGATTTCACCACCCTCACACACACAAACATCATGTCACAAAGGAGAAATGCATACAAGAAAAGCCAACACTCACTTTAGCCTATGTACTGTCAAAGTCTTTCACCACAACACACAGCC
SNPM04758	LG5	[T/C]	CTGTGTCCACTGAAAGATGTCAAATGTAACTGTGATGTTTCCATTGGGATCCAAAGGGTCATAACAATCTGGAAAAGAGGTTTCCACCGAGAGAATAAGTGGGATGGCAAAAGAATTGTT[T/C]GACAAGCCAAGAGAAGGCAAACAGAAAGATAGAAATAAGATGCATTACCTGCTAGATTCCATGATTCCACCAACAATAATATCAGCACAAGAGCCTCTTTGTGTGGAATGAGAAGCTCCA
SNPM04868	LG5	[A/C]	TGGAGGCCTCAGAGAGGCCTGCCGGAGCGTGCTGTGGCTGTTTTGAGAGCCTGGTTGTTCGATCATTTCCTTCATCCGTGAGTCACCACACTTTATGTTACTACGTCTTCTTCATTCATT[A/C]TTTCTACTCTTCTTACCTCAATTACCTTGCTATATAACTAGTTTCATTTCCTTAATGAAATCTGGGTTGGCTCTTTTGCCCTCCCGTGTTTTAAAAAAATAAAAAAAGAAGAAGAAATGT
SNPM04889	LG5	[A/T]	TTCATGATGGATATATTTACCAAGGATCTCATCACAGCACATTTTATCCAACTTTGATCCAAACTTAACATTACTCATGTGTTGGTGTGATAGCGTATCATCCGTTAATGCCACCAAATT[A/T]GCTTCACCAACCACATGTACTGATCCCATTGAAATTTACTCATATTCTAAAGAAAATAAATAATAACATATATTTCCTCATGATAGAGAAAAAATAATGGCATCAAAGAAACTTGTAGTA
SNPM00007	LG6	[A/G]	GCTCGAGTGCCAGCAYGAGCTCCTCCCTTAGAGGGTCCGATGAGCTATTAAACATATCTATAGCCGTAGCCATGCCTTGCCTTCGAAGCAAAAGCCAAGCTTTAACTAAAGAAGAACAAG[G/A]AGAGGAACCAAACCAAAGAGCAGGTAAAAGGGTCTTCAGAGAGGGAGGTGGTGCTAAAAAGATGGCCTCTTTTGATCAAAGTAACATCAATCAAAAAGGAACAGAGAACCAATCGGAGGG
SNPM00198	LG6	[T/C]	ATTGAGTTTGTTTTTATCTTCTGTGATCTCTTTTTTTTTTTTTTTTTTTAACTTATAAACTCATCTTTTGCTAAAATGACTCTTTGGGAAGGTTTAGATATAGTCCGTCTATTGCACGTT[T/C]TAAGCTTTTCAAAACATAGCTGTGATTGTATCAATTTGAACGCATTATAATTTTCCACAGTTAGATCAAATCAAGATATAGATGCTTACAGTAGGCATGGCAGCAACGACTCCCCTGAGG
SNPM00199	LG6	[T/C]	TCTCGGAATGGTTGAATGGCTTAATCTGAAAAAAAAAAAAAAAAGATAGAATATGTGCAGACTTCCACGCATATCTCACCATCTGTGCAGAAAAAGCCATTCCCACTACGAAAAGCTCTC[C/T]CCCTATAAAAACACGACAACCCCTCCCACCAACTCCATACCATTCTCAAGTCTCTCGCAAATAAAGATCTCTTACCTTCGTTTCAGACACTATTGCAATTATTTTTCCAGAAATATCTCC
SNPM00208	LG6	[A/C]	TTGCCTGCATCGCAGAGGAATGTTATTACACGGGAACTTAACGGCAGGTAACAACGTCGTTTTGGACGGAGACGGCGTGGCTCGCCTCTTGATCAACGTCTTCCCTTCGGGTAAAATTAC[C/A]AAATTATCCTACTGAGTTTTTAAGGRCTAAATACCCTTGTCATTAACGACAATTTACCATGCACGGACGTGGCAGGGTTGGAGGAGGGGAAGAGGGAGCTCGCGGAGGAAGAGAGCGATG
SNPM00209	LG6	[A/G]	GAGCACAATCCAGTTTCAAAAATAATTAAGGTAGGATGTAGCATGTAAAATTAATTATGCATTAATTTCTTGGCTATAGGGGATATGCAACAGAATGATATCTGATAATGTGGAATGCCT[G/A]TTGTGAATTATGCAATCATGATGTATTWTGATAATAGAACACTTCCATTTCTATATGTTGGTTCTGAACCTTTGATCAAGAGGAATTCACAGAGAAATATGCTCTCACTTTATATATTGC
SNPM00215	LG6	[T/G]	TCCCTCGACAGTCGACAAGCATGTTATTTCAACTCACTCTGCCTATTAGATTTTTTATTGGGTCGAAGGAGTAGTTCGCTAAAACAGCTGGAAAGTCTGATTTGGTGCGGTACAAACAGT[G/T]TATAGMCAAGTAATGATATATACTAACAAGAGCCGCATTAAATCTTATCTGTTTTGTTACCAAAAAAAAAAAAAAATCTTATCTGTTTCAAGTTGGCTCCCTTAAATTATTCAGCAAACA
SNPM00218	LG6	[A/T]	TCTGCTCTTGTTGTTGCTGCTGCTGCTCTTCCTCCTTGARCTGGTCCATGTCTCGGTAGCTTTCCTTAACCAGACCATCCTACTGCTACTACTGATGCAGTTGATTCTTTAGTTGTTGTG[A/T]TGAGTGTGGATGCGTGGTTGAAGGCGAGCTTGCCACGGAGATGGTTGCAATGGGTTACTTGTCCACCATGAAGGAATGGCACCGCTCTTTGTTTTTTGGCCTTGGGAGGTGGGGAATTAT
SNPM00229	LG6	[T/C]	TTTTGTCCCCTTTGACCATGAGTTATTAAACCCAGCCTCCTCGTTGACTAAATCGATTAGAGCTGGAGAATTTTTCCATGTTGGTGAGTTTTCCAGAGTTGTATCCTTCTTCCTTCCGGG[C/T]TGAGACCATTTCGTCAGTGGTGTGTTTCGCTTTCCCTTGATGGTATGAGATCCCATTGCAAKGAGGGAGATGCATYCGTGGTATAGCTTGATCCGTGATGGTGCTTCGAATCAAAATAGC
SNPM00259	LG6	[A/T]	GAACATATTTCAAGAAGAAAGAAATCGACGAGACCTAGATGAGGAAAACTTGATGGAAAAATTAAAGGTCTTTCTTGCACCTCTCTTAATTTCTGGCTAATTTTGCATTAGATGTGATAA[A/T]TTCTCATAATTGCAGTTTTGATCTGGTACTTGTCTTTCTTCATAGGTTGCTACTATCACCATACAATATTTGTCAGAGCAGCTGGAACTGAACAAGAATAATGTTGAAATAGAACATCAA
SNPM00300	LG6	[T/G]	TTTCATTTTTTAAGCCTAACAAATGAGTAACGGGGAAGGCACGGTGTGGTACAAATCACCACTTGATTTTGAATTTAGCCTGATAATAATTGTTGTGCGGAATACGTGGCCCCATTGAAC[G/T]AGTTGTTGACTTCAAATTGCTGGGCGCATGATAAGGGAGAGGGTTGTATCTTTCGCACCAAAAAAGATTCCCCTTCCTTCACGTGAATCACCATTGGATCACACAATCGTTTCATTGAGA
SNPM00314	LG6	[A/G]	CGAGGAGTCCTTGTATCTAAACAACGTTTTGGTGACCCCTTCATGGCATTCCCAGTACCTATTGTGTGCTTGTATGAGGTGGCCCAATAATAAGCACATTTTTTTTCTAAGCAAAACAAC[G/A]TCAAGCACTTGCAATGTGAGCCTTTTTTTTTTTTTTTTTTGATAAGACAATTTGAGCTTGTCACAATATTATATAGCTTGTAGTTGACAAGCTAATCCAACTTTAACATAGCCATGCCTT
SNPM00390	LG6	[A/G]	GAAGGCTCTAAGATAGTCTCTCAGCCCCATGTTAGAGATGCCAACGAAGGTCATAGCTTTGGAGTCCAAAACACGTGGGTTGAGAGATTATGCGAGAGTTCTCAATTTTTAAGACGAGTG[G/A]TGTGGCGGCCCTTCATGTTGCAAACATTGCGACCTAAGAGGATCCGGAGTCTGTAAGGATCTATCACAGATCTAAACGCCAGGCTTCTACTTAATTAATCTTATRTAACCTCAAGTTAAT
SNPM00422	LG6	[A/C]	GGTACATAGTAGTCTACTGGCTTAAAGGAGCTATTAAAAGAATGCTCAAAACATGAACTAAGGTAGCAGCTATTTTGGCATCTTACTACAAATTAACAGATAGTTGTGCTCTGGTGGATT[A/C]AAAAACATGGCGACTGTTCTCTGTCTACTTTCTGTTGATAGTGAAGCRGGGACCATAGAGATCAAAATACAGGAAGACYATCACAGCAGAAGACAAAACAGTACTATAGTAATATGAGAA
SNPM00500	LG6	[C/G]	TCCCATCATGCGCACGTGTCTGCGCCTCTTCCAACAGCATTTTTATCCTGTCCGGTACCCAACATCCGTTCCTCTCCTTCCCTCGCTGGATTAATTAAATTAGCTCTCGCCTCGTCCTTT[C/G]CCCGTACACACGCTTCGTTCCCGGATCGAGAAATGGAGGTAAAGCTCCGCACGGCCGCATCGCTGGTAAAGAGGCTGAATTCAGCGGCGGATGCCGACTCCGCSGCCGAAGCCATCGCAG
SNPM00504	LG6	[A/G]	TTCAAACTGAATGTGACAGGACATAGCGATTAAAGCTGTTCCGCATTGATTGCTTTTGGAACAAAGAAAGTCAAGAAATTTCTTTATTTTTGCTTTGCAAGGGCATAAATGGGCCATGAC[G/A]GCCCAAAGGTGTGGCCTTCAAGTTCCAGGGTTAGACTTGAAGATGTGGCTTCAATGTTGGATTCAACTTATATAGAATCAGACCATGAAACATCACCAAGAAAAGTTTGTGTGAGATTGG
SNPM00522	LG6	[C/T]	ACACTTGGTTCTGTAAAATGCGTGGCCGAGTGGCTACACCTTTCCTTGAGCATTGACAAATTAATATCTCGATGCTTTTCTCAAATTATAAAAAACAAAGGTTTCAAGATAAAACTTGCT[C/T]TGTCTTCTGTATTAATTGAATTAGAATCCAAATCCTTGTTTTTAACAGCTTTAAGTTGGAGAATACGTATTTTGTATGGTAACTAACCAATTGGTACCAATATTTTTCATTCTATGTTGG
SNPM00534	LG6	[A/G]	TTGTTGACAAAAATCTACACCACCAAGGTTAGCTTCCTATATTATTTAATTCCACTAGCAAGCCTCTCTAATAGAATAGTAAACATCCTCAATTCTGACCCTTAGGCTTGATGCACCCTA[G/A]AAATTAAATCATCAAATAATTTTGGTCTTTAAGAAACAACAAATGTTCAAACTATGGTTTTGCATCAATCTTTTTATAATATTAAAAATATGATGGCTTTGTATGCCCYCAATAATTCTA
SNPM00545	LG6	[A/G]	AAATATCTTCCACGAGGACATAATTTTTATATGGCCCGATCATGCAATCAATCATTGTTCAATGGCCTGTCTGGACGTATAAAATGATGCGGCCAATTAAAGTCAGCTCAAAATTGACTC[G/A]AACGTTTTCCCGGATATAGCCACATGTCGATGCATGAGTTGGCCAAGGTATCTCTCTTAAACCAACAAAGYAGCAAACACGCAATACCRGATCTGCTTCTTCTACAGGTGTTAACAAAAA
SNPM00575	LG6	[A/G]	ATGAAGAAGGGTGTTTGAGGTTGATCGTTTATGTGTTGMGACAAGGGCGGACCACGGAGGCGAGGGAGAATGCAGCAGCTACGTTGTTCAGCCTGTCGGCGGTGCACGAATACAAGAAAA[A/G]GATCATGGATGAGCCGGGTGCGGTGGAGACATTAGCAAACATGTTGACGGATGGGAGCCCGAGAGGRCGGAAGGATGCTGTGATGGCGTTGTTCAACCTGTCGACTCACCCGCAGAGCTG
SNPM00603	LG6	[A/G]	CAGTCATGWAAAGAAGAATACTTGAATAGCTCGTCGCACCAAAGGATCTGATGGGAGGAGGGGGATCTTTAAAACACCACAATCCCACTCTCCTGATCTCATTTCACTATTTCGGAATGC[A/G]TATGTTCCAAAACCTTGTCTCCGGCCTTCATGCCATGAGCCCTCGTAGCAGTGGCCGTTAGCGAAGTGATAGACGCCAAAACCATGAATTTTGTCTCCAAAGTATTCACCACTGTACCTA
SNPM00631	LG6	[T/C]	CATTAAACAATAGCATATCATAACAAAGCACAAACGTCGGGCAGCATTTTGCAACAACCAAAAAAAGCTACCATCTTGTTTGGGTCGAATACCGCTCAAACTCGACCACATTGAGTGCCA[C/T]TCATGACCACATTGAGTGCCATGCTTCTTTCACGAGTCAACGCTGCTGGATGAAAAGTGCAGTTCTTTTAAGTGGGGGAAATAAAACTGTGAAATGTAAAACAGTTTACCAGCACATCAA
SNPM00663	LG6	[A/C]	TCAATGCTATTCACATCATCCCTACAGAGCATCATTTGCAAACTGAATCCGCAGACCTTCATACCTCATTCGAAAGTAAAAGCACTTCTAATAGAGCCCTCCTCTACAGCCTAGTGTAAG[A/C]CCTTACCAAGTACATCAACCTCAGCACATAAATGTAAGAGGACGGGATCTCCCAATCCGAGCCCCTGTGACTCCCAGGGACTCCATTAATAATAATTATAGTTCTAGTAGATCGAYAACA
SNPM00679**	LG6	[A/G]	GATGTTCGTGCATGGCATGCATCGCCGGGGATCTATGCTCTTCGCATGAAGGATACAACCTGAACCCCATGTCAATCTTTCTAAACTCTTCTGCAAATTAAACCAGACCACGAATCGTGC[A/G]CTAGAAAATTGAATAGCATATTGGAACACCAGAAAATACACTACAAAACTATGAGTCTGAGACCACCATGGAATAGCAGGTTTCCTTACAACCAAAGGAAAACGACAAACAAAAGGAATA
SNPM00843	LG6	[T/C]	ATTCTTAGAACCAACGTATTTACTGGATACTGAAAATAACTGGTTAAATAAGTGTCGATCATATTGGGTTGAATTGACTCGTCCACAGGAGTCCAGGAAGGCCAGGGATAACATGACCTA[T/C]CGATTAGACTTGATGTAGAGCTATGCATTTAGTTTTATTTATTTATTTATTTCTTTTTGCGGAATCAATTGAGAAAACACATCAAATTGAGTCAGGTTTTAGGTTTAGCTTTGCAATTAC
SNPM00848	LG6	[C/G]	CAAGGGCCAATATTGGCAAATTACCTTTAGGTGAGATGGGACATAATCTCTCTACCAGAGACAATGGCAAATGGTACCTCACCTTCCGCATAGGAAACATCTTGCGGAATAGGCGACAAT[C/G]TCTGATTTCTCCTCAACCGCAATATGGCGTCATACCTCCCTCCTTTAGGGGACCATAAAAAGGCCAAAAGCCACTTTTTCTCACTCTCTTCCCCAGTCAATGCATCTACTATAGTCATTC
SNPM00877	LG6	[A/G]	CATGCAGTAATGCGAACTTTTACTGCATACAAATGTGACAATAACAGACATCACCGCAAGAACCATGAGGAAATAGCAAGGGACCAATGTCAAAGTAGCTGTTAAGCAGCAGATCTGACA[A/G]AAAGTTTTCTTCCAATCAAACTGACAACATGATATGCATACCGACACCCCTTGGCTTAAAAGAAGCCACTCCATGGATTTCCAAGAAATTGCACCAGAAGTAGTAGATCCCTAACAAGGT
SNPM00968	LG6	[A/G]	GGGACGCAAGGAGCTTGTCCAAGATCGACCAATCCCCAATAAACTTCTCCTGTGGAAGCAGTCCTCCTCCACCATTCGTTGATGTCAGCTTCATGAGATTCTGAGAGCATTCAAGGTTGA[A/G]AGCGTTCATGGAGGCTGGAGGCAGGAGAGGAGGGATGGTGGATTCGGAGCACAGCAGCTGCGGAAGGTGCATGGAGTTGTTGTCAAAGGAGAAGTCGCATGGCAGCTGGAAGTTCTGCTT
SNPM00969	LG6	[A/C]	AAACCCGTTTGGCCTCAAGGGATCGAGTTGGTCATCTTCGAGTATGGATTCCGGAGGGATGCACCGCTGATGGTTCTTCTTCTTGAATACCCTACAAACAACCCATCCATCTTCCTACAG[A/C]GCAAATATCAAAGGGAAACTTAGTTTCTTAACAATTTAGCAAAGGATTAGGAAGGAAAAGAAATAGGAGATATCATTTTTGAGTGAATACAAGTAATGCTGCTGCAGATTATTGCAAAGG
SNPM01050	LG6	[C/T]	GGCATTCATGAATCCACGTTATCAGGAAGAGGATGAGAGGGAATTGCATTGATCGGCAGTATCAAATTTGCACTGGGTTATATGGTTTACAGTAATTGACAGTATCAAATTCGCACTGGT[C/T]ATATGGTTTGCAATAATCCATAGGTGTTTTCGTCGAGCTTGCTAGCTTGCTTTTTCTRAGTTGATTCTGAAAATATTATATGACGTGCAACTGGCGCGCCCCAGGATGAAAGGGAAATTC
SNPM01063	LG6	[C/T]	CATTGTGCACCACCGAATTCCACCAGACCCAATCCGACGAAGCCAGTATACGAGAAGGACCGAACCATTGGACTCGTCCCAGCTCCATCTCCACTTCTCCATAAACATCAAAGGCTGGTC[C/T]AGACTCCACGCAAATTCTCACCATCGGTCATTATATACTGATGGATACGTTAAGAACTCTCTACTTCTTCGAGAAAGAGAGAGAGAGGGAGGGACAGAGAGATGGCGATGGCAAGCAGAT
SNPM01093	LG6	[A/G]	CTCTGATCACGGGTGTCACTGGCTCACTGGTGATTGATAGAGTTTTCTGCAATCATGTATCTGATGTCAATGCTTGATGAGCGTTTGCATGCTCAGGTCAACCTGCACTCATTAAGATAA[A/G]GCCCAAACTTACGTTAGCCTTATCATTGGGTTAAGGCCACTGCATGCCACGTGGCTTAATAAATGTCGGGGTAACYACACGCACACATAAGAAATCACYATGTAAGAAATCTAGGTTATA
SNPM01143	LG6	[T/C]	GAACCGGGGGTCGTGCGATGGTGGTCTCTCTCTGAACACTGGATAAGCTAAGAAGGAGAAACTACGTGGCAGGTTTTGGTTGGAAGTTAGTTTTAATGAGATTTTTTTGGCGGAAAGGAC[T/C]GTGGGGGTAAGTGGATTCTCGTGTCATGGCTCAATCTAGTTGCCACACGCTATGGGTTGGGATCATGGGATGGCGATGCGTGTGGATAGCTGATATTAGGTATGATGGTTGTGCAAATGC
SNPM01217	LG6	[A/T]	TAGACACTATAATATCGTTCTAGATGAGCCAAAGATGCAAATTTTGAAGTAAACAAGTAACCTTTTTCAGAGATCTATCATACAGAATGCATCGAAAGTTCAAATAAAATCCGGAAGAGA[A/T]GTTTTACCTCGAAGCGAACCACTCCAAGTATCCGAAACCCCTGAAGAGCTGCTCCCAAGCGAATCAATCGACGAAGGGGCCCCATTAACCCCAATGCCCTTCCCACGTKTCACTTCCAAA
SNPM01218	LG6	[C/A]	GCAGGAACATACTCCTCTCGGAATGGTTCGAACCCTCGGCGGCGACAGGCAACACCGCCGGAGCCCAGCATGGCATCACAAAGGGAAATCCCAGCCCATTCGGTACCGGCGCGCACCGTA[A/C]ATGGTGGTGAGGATACTGCATTGCCATCGCCGGGAACGGATGCGAGCCGTACGCCACCGGATTAGGGTTAGGGCTAGGAAGTCGAGCAATGCCGGCGATTCGGTCGCGGCTCCGCCTGTC
SNPM01285	LG6	[A/T]	GAAACAATGTGGTTTAGGTTCATGGTCTATTTTCAGGACAGAATATTGCCTTTTGGGGGCATAGTTTGCTGTCTCCATATCTGTTGTGGAATTGGCCTTACTCCTTTTGGTATCTATTTC[A/T]CATATTTAGTCAAAAATCTATTGATTTATGAAATACAGTAATTCGGTGTTTCGTCCATATTTATGAGTTAATGATACAAAGTTCGGAAGAATATCTAGCATCCATTTTTGTGTCAGAACA
SNPM01286	LG6	[C/T]	ATTTAACAATCAGGTTCATAGATCCTGGCTTAAGTTTTGCTGATATGCATGATAAAATTCTATCATCTTTAGTTATATTAGTAGTATGTATATGTTGGGTCATTTTTTGAGTGTTTTGGA[C/T]TTATGGAGTCATTTTTCAGGAACATATATTGGCAGATACTTATGGTAATCAGAGATATGAGACTGCCAAATTGTACATTCAGTTCTAGCTAACATTGAGCAAAATTAGTTCTGATTCTTC
SNPM01354	LG6	[C/T]	GCCAGATGATGATATTGACTTCCACGCCATACACAAAATAGATTCAAAAATTTATATGCCGTGCATGGACCAATTTTCACTCAGAATAGGCACTTGAAGGGACAATAATATTACAGACCA[C/T]TCCATTAACCTATAAAGTTGAATAAACAAATTTTTGATAGAAATCGTTAACACAACAAGGATGTTAATGATGGCACATGTCATTACTCATAATAATGTATTTCTTTAAGTTCATGAAGTT
SNPM01440	LG6	[G/T]	TTATTACAAATTTCGGCCTAAAGTAATTTTCTTCCAGTGATGCTCTCTTTGTTTTAATTCTAGTGTCAACTGCTTCAAGGCCTCAAAATCACTGAAGGATAATGATCTAACTCTAGCTAT[G/T]GTACATTTGTTTTACCAGGAGGGATCCAAATTACAAGAGGATGGTAATAGCTTGTTTCATACAGGCAGTATACTTGCTGGAACTCGACAGACAAGATAAAAGGACTGAGGAGAATGGTCT
SNPM01479	LG6	[C/G]	CCACAATTTAGTGATTATGCAAACCATACTCTCACAGATAGTTGACATATTTAAAAGTCTATCAACATTTACCAACAAAACTACATGCAGGTGCCTAGAACATGCAGAGGTTGCAATCCA[C/G]TCAAAAACTTCCATTTCAGATACTACCTCTATAGATTCGATCCAGTACACGTGGAACAGCACAAAAGACAGTTGGTTTGAGCAATCCAATATCTTCAACTAATAATTTGACATCCTGAAG
SNPM01584	LG6	[C/T]	YCCTTTGAAGATTATCTATGTAACCTTCCACCCCCCTTGTTCCAAATAGTGCATGGCTTTGACATAGGTTTTTTTTTTTTTTTCCCCTTCCGGCACCGGAGCCAATTCAAGACGGCAAGA[C/T]CCAAGCAAACTGTGTGGTCCCTACCTGGGTCCTTAGTCAACCACGTCTTTCCTCTCACTACCATATTTGCTTCCTCTCGCTCTAGTCCTTTCCTTCTGATCTCCGCGGGTTTGCAGCAGC
SNPM01615	LG6	[C/T]	CCTAAAAGAGCATTCCAAACACCAATRTCCCTTCTCTTCATCTCATCAAACACTTGTCTAGCCAATTCCRAGTGCCCACTTTTCGCATACATGTCGATAAGAGCAGTGCCCACATTGATC[C/T]CCCTTTCGAATTGCATGGTCCTTTTGCCAACGTACCCATGAATCTGCCCCCCAAAACAAAGATCTTTCGTTTGAGCACACGCCGTAAGGGCAGTGATAACAGTCACATCGGTCAGCTCGA
SNPM01638	LG6	[C/A]	AGTGCATGCTACTTTTTCTGAAGTTCCRATACTAGAATTGATAACATTCTCATGCTGACTCTTGTTCAAGTTATCTTGATTATAGAGGATGGCGATAGCATATCTGGCAAATAGACCACC[A/C]AGAGAATGTGCCAAGAAAGATATCTTTTTCAAGCTTTCTGTCTCCCGAACCACATTCAATATCTGCTCCAGAATGCACCATTATCACATCAGTGGTGATACATATTAAAAGTCAAACCAG
SNPM01715	LG6	[C/T]	CATTGAGTTATTGATCTTGTAAATCATAGCCCTCATCRTAGCYACTAGTTACCTCTAAGAAACCATGAGGAAAAGTTACAAGATAACGATTTAGTAGCAAATACAGAAACATTTTGTCAT[C/T]GGTATGCAATAAATTAGGGGTCATAACCTTTAAACCTAGAAAAGATAAATATATAGTATATTTGGAAGAGAAAGTTGGAGTTATTCAGTCAGTCAAATTTGCCCTAGGTAGAAAATTAGT
SNPM01722	LG6	[T/C]	AAGTAGTTAAGCTCATCATTTCCTTCAGCTTCTCTGTTTTCTTTCTTTGGAATTTTTTATCTCGTTCTCCCATTCCTCTGTTCTGTAACTCCTCCTTGTTACCTTTCTTCTTGTAAATTC[T/C]TTTTTGGTGACACCTTTCTTCTTGTAATTACTTCGAAAACTAAATAAAGGACAGGTGGCTGCTTTGCCGGCCTCCTTTATCATCAAAAAAAAGGTCCTATTAGGAAATTAAGACCCACTT
SNPM01769	LG6	[C/G]	ATCAAATTAGGATTGAATAACATAGAAGCTGGATTGGAAATGGATTTGCTACACGTCGACCCTCTCAATGGAACCCAAATACAAAGCAGGTTAAAAAAAAAACCTCTCCGCCCAAATTCT[C/G]GCCGAATCTAATACTTATAAAGAGACTTCCATCCCGGATTCTGCGCTTATTTTGGGCGATCAGGCACGGACAGGAACGGCAACAAACAAACATCCTGGATATCTCCACCACCCGTACAGT
SNPM01863	LG6	[A/T]	CAAGATCTTGTCCTCAGACTCAGAAATGTAGAATGTGGTGAAGTTGAGCTGCAGCTGCAATGGGTCAGCGTTCCAGGTTCCAGGGGCTGATAACTTTCCATCTGGTGTTAGGAGAACTTG[A/T]AATGTTATGGATGGCCTTAGCCTTCATTGGAACATCTTGAACAACCTTATAAGTTATGTGGGATGTCCTTTCTGGGTACTCGAGTTTTTGTGTATGTAAGCACTCCTGGAATCCAACTCG
SNPM01879	LG6	[A/G]	CTCGGACCTGCGGCCGAGCTCGGTGATGAACTCTGCGAGGACCTTGTCGCCGCACCCGACGTGGGACTCGAGCTCCGTGCAGATTTTGGAGACGAGAGAGAGGTACTCGAGTTTCTTCAG[G/A]CCGTCTTCAGCAGCCGGCGCCATGGGAGGCCGCAAAGAAGGAATTAGGATTAGGGTTGGTAGAATCTGGAAAGCGGAGGAGATGGGAAAAAGCGGGATTTGAGGGCTCGGGCGTGGATCT
SNPM01886	LG6	[A/G]	TGGAGAATGGAGGAAAGTGGCTTGAAGTAAACATGCATGACTCACGTATATGCAAGCCACAAAAATGACATATGTTCCCCTACATGTAAAACTAACTCCCACCACATGACAAATATTAAG[G/A]AAAATAAAATAAGCTAATAACATGACAAAATATCAATGGCTTCTATATATATGATTTAGCAAATATAACCTGGGCCTGGGGTAAATTTCCCTCAAAATCATKATTCAGCAATGGCATCAA
SNPM01927	LG6	[C/G]	GACGGTATGCGAGAACTTCGCCCTCCTCACCCAAGAGGAGCTCTCCTCCTCCATTATTACCCCCGAAATCCAAGCCGAAACCAATTAAATTCCAGCCGCAAAGCCTCGAACGCAAGAAAC[C/G]CTCATTCAGAGAAGCTGGGGAGAGGAGAATCCAGATCCCAGAAAACGTTGAAACCCATCAAGAAGGCATTTGGAACCCAGCCCCATCGGCCACGTCAACTCCTTCAGGAGCCAACCAAGG
SNPM01948	LG6	[T/C]	CTTGCCTGATTCACTTGCAGCACTTTGGGATCCAATGCTTCATTATCAGCCTTGAGCCTCCTGTGTCCAAAATCTAAGAATATATCTAAACCAGGATTGCACAGCCCTCTATGCAGCCAA[T/C]GCCTCCATTGAGTCTCCACCCTGCATCCATCACCACCTCTCAGAAAACTTACACCTATGGCAAACTCAGAGACACCATCACATATGCAACACCCTTCTGCCGCATATATCTTTGACCATC
SNPM02011	LG6	[T/C]	GTCTCCTTCAGCCTCTTCTCCATCACCTCCATGTCCTCGCACTGCCAAATTCGTTGTCAAAAAACATAGACATAGGTATAGATGTAGATAGGGAAACTGTTAGCTGATTCAAATGATGGA[C/T]ATGACCATCCCACCTGAAAGGAGACGTGGTTGTCCAAGGGGTCGAGCTTGTCGGGGCGAGCGTCCATAAGGCTGCCACCATCCTTCTTCTGGATTAAGTGGATTCCGACGCCGTAGTTGA
SNPM02016	LG6	[C/A]	TTCCTATGCGGACGAAGCGCCCGGCCGTCAACTCCGATCATCCGATGGCTCCACCTGGCTGCTTTAACTCCATTTGGACCGCTTAAACCAGGGGTTCTTCGTATCCCGAAGGTACACTGT[A/C]TGTAGTTCGTTTTAAAATGCTGGGTTCCAGGGGGAAAAGGCGGTAAGTCTAGTATCCGCCCTTCGAATCCCAGAAAGCGGAGAGAGAGAGAGAGAGAGAGGATCCGAGTCCCAAAACAAT
SNPM02163	LG6	[T/C]	GGACCATAAAAATGTTGACCACGATGGTTCACTGGACCATAAAAATGTTGATCATAAAAATGTGGACCAGTTTAATCTGCCACTTTAACTTCCCAACACTTCCATCAAGAGCCCCAGTAA[C/T]GGCTCACACCTGTCTCCCTCTCTCTTACAGTGTCTTTTGCTCCCTTCTGGTTTGGCCATGATGATTATTGATTTATTAAAAATGTAGGATGATAGAGTGATTTTTGTCAAGTAAGACATT
SNPM02182	LG6	[C/T]	GGGCAACTGGCCAAAGTTTCACTTGGTGAAAACCATATGAGATGCCTTTTTCTGTTCTTTTCAGAATTTTGGGCCTGGTATTTCTTCTCAGCAGAATTCCTGTCCTGCCAAGGGAGAATC[C/T]TCTTGCCAGCCTTTCAGAAAGCCGATGTTCTCTAGACCGGTTCAGACAGAATCCACCTTATCGATATCAAGAGATAATTATTCTGTGAAACAAGATTTGACACTATCTTCTAATGACCAT
SNPM02320	LG6	[C/G]	TAGGTCCAGGCGTAGACTCCACAGCATACCAAATATCGGGCAGGTGCCTAATTTTCAATGCACCAATATCATCCTTGCCTGGGTCACACGTCACACATAGTTCTTAATATTTAGCATGCA[C/G]TACAGATAGCTTCCTAACAGAAACGACATTAGCATTAAAATCTAAACTTAGCCACCCTATATTTTCCAGAAAGGACATCGCAGTTCACGGGAGTAGTTTAGGTATAATACCATGGCCCAT
SNPM02387	LG6	[C/T]	ACTCACGCGATTGGCACCTCGGGCCGTGCCACGCTCATGCCGATACCCGCTTCCCGTACGCCGGTTTCTTTCTATTTTCCCCCAAAACATCACCTCTTCCTCGTGACTTTTCCTTCTCTT[C/T]TCGACTCCTTTCTTCCAATTTCCTCTAGATTCCTGCTAGAGACCCCAATCTCCGGCCCCTTGCCCTCTCCAATCCCTATCCGGTTCCGTCAACGGTTCCTCCCGATCGGTTAATTCCTTC
SNPM02417	LG6	[A/G]	GCAGAGGATTTTCTTTTGCTTAAAAAGCAACTTTTCTTTTGTATGCGATTGGAATCTGYGGTGCATTTACTCCCCCACTCCTTTTTCCTGATCCCCTGGCTTCTTTTCAAAACCAATAAT[G/A]TAGCCGTTGTGATGTTTCTTTTTTTTTGGATTGCGGATGAGTGTTATTTCAAATCTATAAAGATCAGCCTCTGCGACTCCTGGCCGTCTAATCTACAGTGAGTCTACGGCACCTCGTTGG
SNPM02418	LG6	[A/G]	AGTGCTGGTCCCAAGCAAGGATGGAAAATGTGGTTGGTTGGTCTTAGATTGACAGCCAGTGATTATACTCTGTCAAATTATGAAATGGATCCAAATTCAACTTGGAGAATTAGAATACGT[A/G]AAGCCAACATAATAATTTGGACAAGGCTTGATGGTTTTCGGGGGCCATAAAATAGAATCATGAAGAAGAATACTCACCATCTTCATCGACTGGTTCCTGTTTGTCCTCCAAAAGTACCAT
SNPM02494	LG6	[A/T]	CGCTTTGCCCGTGGGTGGATGGAACGTCTCCCTCGCAAAGCCGCGAGCCTTCGCTCGAGGCTAAAAAGGAGTCACGCACATGCGCCTTGCTCGCCGGTGGGGGCGGGTTGAGGTGCGGGG[A/T]CTCGTCCTTCCTCGGATCCCCGCTCCCATCGTACCACGGTAATTATTATCACATCCACCAAACTTTTTATCCCATCGCAAACTCTTATATCCATCCAAGTAGTCATTCATTTCCCGTTTC
SNPM02634	LG6	[A/G]	TTAAGGCTAAAAAAATACCCCTTCCCAATCACCTCAATCCCATCCCCTCCCCTTCTCCAGCATTTTGCATGGAATTGCAAATACCCATCCCTACATTTTGAATTATTGCACTACAATGTC[A/G]CTGTTGCAATGCAGCCCACCCTCCTCCCAATTAGGATTAGGACTTGTTAAGATGCTTACTTGTCAGCTGATGTGGAGGTAATTTGCCGAAAATACCTAGTTGTCAACTAACATGGAGATA
SNPM02635	LG6	[A/G]	GCAGCTGTGTAGGATAGGAATGATATACGGCTGCTACATAAAATGCGATAAAGTGGACTAGTAGATTGTATTTTGCTAGAAAAC[A/G]TCTTCTTTCATTAGGATTGATCTTTCCATTAATTTAAGGCTAAAAAAATACCCCTTCCCAATCACCTCAATCCCATCCCCTCCCCTTCTCCAGCATTTTGCATGGAATTGCAAATACCCA
SNPM02654	LG6	[A/G]	CTGGCACAGCAATTAGTTGCATTTGGAAACAATTTGTTCGAAGCAAAGTTGTTGACAATTGCTGTCTGCTGCTTTGTGGTCTCAGCTATTAGCTTTGTTTTTGTTGCCTTTACATCGTAC[G/A]GCAATCTCTTTGATTTAAATCTAGAGCTGTCTCATCCACTGTTTCTTTCATWGACTTGTTCCTTGCTTTTGGATTATTTGTGGTTCTGACCAACAAAATTGGAAGTTCTGATGCTCTATT
SNPM02659	LG6	[C/A]	TCTACCTACATTTTAACGTCGCTTTCCGATCTGCAGGTGAAAAATTCTTACCACCGCGAACCCGAAGCCMCGCTTAAGATTTTTTTTGTGCAGTCGATGTTTCCCCCATCATGGCCGCTC[A/C]ACGGGATCAGAAACAGCTGTTTTCCGTGACCTCGTGGACCCCACCCAGAAAAAAAARAAAAAAAAATCACACACGTTGGTTGGCTGTCAGGCGTGGTGGCCCACCTCGTCTCTTTGCCAT
SNPM02669	LG6	[A/G]	TTTTTAATATATTAGGATAAATGTTGTGTTTTTTTTTATCTGATTGCCAAGGCAAGACCAAGATTGGAGGTTGGAATGCACTCTGTTCAAGATTACTTCACGATCTTGCAATGATTCTAT[G/A]AACATGAGTATTTCACAACATAGGCAATGAGTACAATAACTATCTTTTTGAATTCATATGTTATACAGAAGGTTAAGAGAGCTAAACTATATTTTATAGATAAAGGAAAACAACTTTGCT
SNPM02710	LG6	[C/T]	CAACTCCAACAGTTACTCTACCATACTCATTCTTCACTAATCACTGTCCTTCCTACCATCATGACACATGAATTCAAGTTCTCATTTATGTTAACTAAACAATCACAACTAACCAAGATC[C/T]TATAGGAACATCAAAATAACCCATATTTCACATACTCTCACCTGATCACCATTTGTCGATGACTGACCCCCTGCATCATCCAATGTTGGAGCAATTTGAAGTTATCAGATGACAATGTCG
SNPM02735	LG6	[A/C]	ATATCATCCTAGACAGGAAAAACAAATTAGCATTTAACATCTGCATAAATACCAAATAGAAGGTCTACCACTTGCGAAGGCCAGAAACCTGTGCAATCCACTACTAAGCTTTACATCTCT[C/A]TCAAAAATTCATTGGCAAACTGAGAAAAAGAGAACAATAATCCCAGCCCAAAACCAACACAGGAAGGGGTAACGACAACATAAATCAACATCTAAAATTTCAACTGACAGAATGATACAT
SNPM02748A	LG6	[C/T]	GTCAAAACCGACATAGCTTGGAAAAGAAACGGATGAAGGAGAGGTAAGGAGCTTTCTCCAATGGAGTCCGTGTCTCTTTCAAGAATACCCCTCATCGCCTCCTCCAAACCGCTCAAACCC[C/T]GCCCAGATTATCGCCACCTCCGTCTTCCCTTCCCACTATACTCCTCCTCCTTGAAAGCCCGATGCTTTGGGAGTCTCGACTCTCGGAGGTCCCTCGATCTCTTCTCCATCTCCTTCGGTG
SNPM02780	LG6	[A/C]	GGAGGAGGGGTSGGCGCAGGTGGACTAGGCGAGAAGGAAAAAACRAACARCAGCTCCGGGCCGTGCGCGACGAAGTATGATACTGCTTTATGAGTCTTTGAGGTCCACTGGATCTCTAAG[C/A]CCGGAAAAGCCGTGAGATTTTGCCACGTCGCTCCGATCGGAGTTTGGAAGTCTATCTAACGTGTGATTAGATCGCTTGATATCAGATGGTCTTGGAAGTTTTCAGAGGATTAGCGCGTCC
SNPM02863	LG6	[G/T]	CTGGTTCAGTCAAAATAACACAACAAACAATTAAAACCGACTAGTGCGTTCACAGTCATAAATTCTAGTATCAGTTCCAAACAGATCAATTATACAAGTTAAAGGATCAGGCAAAAAACA[G/T]CAAGCAATTAGAAACCTGGAGTGCTACTCAGGAATAGCAAATTCCACAAAGAAACTGGACTGGTCAGATACCTAAGGCATTGCCTGAAGAAACTAGACCTTTGCCCAAAATGTTACTTCC
SNPM03081	LG6	[C/A]	GCATGATTCCTCGTTAGCGTCGAGGATTGGAGAGGAATTGGAAAGGGGGCTTCAGGATGTCGATGGAAATGGATTGGTTTCATTCGGGATCGGAGACATCCGCGAGCTCCCATTCGAGAG[A/C]TGGAGAGGACAAGAGGACTAGATTGGATGGGACAAATTATTAATTGGATCAGATCCACAAGCTTAACGATGGACCAATTCTGAAATAAAAACGTATATAAACATATCAGATCCAAAAGTG
SNPM03138	LG6	[T/C]	CAGAACTTTGGAGGAGAGGGTTGATATTATGTAAAAAARGGCAAGAAATGGGGAAATTTGAAAAGAAAAATTGTGAAAATTTGACCAAAACGAGCGGAGCACTGGAGTAGGGGGCAAGGC[C/T]ACGGTATCGGAGCCGTTGTCGCGGAGCGCCATTTCCTGAGGCCGATTAGAGAGTGGTTTCGAGTCCGGGTGGCGCCTTCCCTCGTCCGGCGTGCCGGGTGGTGGTCAAAAAGGCGTGGCC
SNPM03186	LG6	[A/G]	TCTCTCTACAGACCAAAGGAGAGAGGAAGAATGATGGCAGAAGAGAGTTCAGAGGAAGGGGAAGAGGGAGAAGAAGATTCAGATAATTTGTCCATTTCTATGGTCATTTCTTCTGCTGGT[G/A]GTTATGGTGCCTTTTGTTTTTGCTAAGTTTCCTTTTACTTAAGATGCATTGGTACTGCTATGTATCTGCGAGTCATAAGGCTCGTTAAAATTGGGGTTGTCTCCTTTCAGTCATAGGTTA
SNPM03192	LG6	[A/G]	GCAATAACTATTACCTAATGCCTTTGGTCTTGAATAAGAGATTGAAGGCAAATCAGGCCCAAACTCTTCTCTAATCAAGCCTATGACTTTCAAATACTTTGACTCGACTCCTCTATATTC[A/G]CACATTTCATGATGCAGTATGTGGAAACAATTCGCAAGCTACTAAATCCTTCATAACTATCTAGATGGAATTTCATGGTCTAAGCTAGTATTCCATATCCTTCACCAGAAGGAAGGAGAT
SNPM03198	LG6	[C/A]	TAAACACGTTCGACGCTCTTATAAAAATAAGCTTATTATCCTAGTTAAAGCCGATTAACGGGGAAAAGGAGACGTTGACAGCCTCGACGTTCATTCAACCCAACGTAATTTAGGCTTAAG[A/C]ACGAGTTTTACCCAGGAGTAGAGCTGTCGGCAGAAATATGGGTATCCACGCCGTATAAATTGTATATAATATCTGATTTGCCGGAAATACTCAATTTTTTGAGAATAATAACTTTT
SNPM03209	LG6	[A/G]	TGGGCAAGGTGGATGGTGCATGCAAGGAAGGGAAGGTGGGGGCAGGAAGGGGCATTGTTAAATTTATTAGACATCTTAAATGGTTTTTATGATAGACACAAAAATAAGGGCAAAAAAATG[A/G]CATTGGAAAGTAATATAGTTTGATTAAATGAACCATGACTAACCATAAAATGAGAAATACTATATTTTCCTCTAAGTTAAATTTAAAGAATATTTAATTAGAGAAATAGTGCCCAATCAA
SNPM03304	LG6	[A/G]	CAGCAAACTACAAAGAGAAGGGACTTCAATCATAGAATTTATAATTTAGCAGCATTATTGACAGACTATGCAAATGACATAGGCTCTAGTCACAAAACTGGTTAAATATTACAGCCTATT[A/G]CTGAAGAATGCATATACAATTTTCAGAAATCATGCAAGCCTCAGTGATGGAGTTATTCTTCATTATTCATTTGAAGAAATAAGAATATAAAAAGAACCTACGTCCACAAGGTTTCTTGTG
SNPM03383	LG6	[A/G]	GTGAAGCACTTCAGTTGTGGGGACCAATTTAAGTGATTAATTATTTTGATTAGTTTTCTGCTTATTTACTTAATTGCAGTTCCAAAAGTACTTATCTTTGCTTTATTCCTAACCTAAGCA[A/G]TTGGTCCCACAACTAATCTAATTTAGAATCTAGTTTTTGTTTTTATCTCTCCATAACACCAAAGGATTAATTGATCACCTTATCCACAAGTTTTATAAAGACAATGGCAATTCTTTTTTC
SNPM03403	LG6	[A/G]	TTTAAGCTCGACTTGGATTGTGGATTGTGGAAAAAAAAAGGAAAGGAAACCGAAAAGCAGATTTGAATCTAGTCCATTTTGGCATTAGTAGTTGCATAATCTATATATGATCAGACCCTT[G/A]TTTTCTTAATTTTTTCAGTTTGTTTCCTCTAGTTTCATTGCATCCAAGCAGTGACCTGGAGGACAACATTCAAGGTTCGATAACAAAAGTACCTCAATGAGACTATTAATTTGATWACCA
SNPM03414	LG6	[C/T]	ACCAACCTCGCTTAATGTTTGATGAACTGTCATTTGTTTGCTTCATCTTCTTCATCAAACAAGGAATGAATATGTCACAAAAACATTAAAACAAAAGTCACCAAGTTAGGGTGTCATACC[C/T]ATGTTGTGACATGCTTGTCTTCTGCCTGAACAGGCTTCCTCTCATGCTCTTACTTCCATACTTTAAAGGGTAAAACAAGTTATATATTTGCCATGTTTTGGTGGATAAAACAATTTCTAT
SNPM03488	LG6	[C/A]	ACTGAAACTAATTTGGGTCAACCAGCTAAATAATGGTGGAACAATTAGGTAATTGGTTAATCGAATTATCAATGTCTCGTCTAAAACTATTGACCCAATTATGCATGTATTTGGAAACAT[A/C]TAGTTGCCACTTGTTTTTCATCCAAGAGGTTACTTGGAGGTAGTTTTTTTTTTTTTTTTTTGGGCTGAAATCAACTACCAGGAGGTAGCTTTTCGTGAAGAAAACCATCCAAAGAAAGTT
SNPM03570	LG6	[A/G]	TTTTCAGTAGTACCATAGCTATGGACAAAAATTCTTATAGCTACATGGCAGGTGGTAAATATTTGTAAATATACGTGTCATGTCTGAGGCTGCAAGTATCCAACTTTTAACGCCACTTTC[A/G]GTTGGATAGTTGGGATGTATTCAAGAATTGATGTTAGGTCTTGATCAAATCAGCAAATCAACTACGATGAATTCTGGATTTGTGGTGATAATATTGTTCCAAACACTAATTTGATAGATT
SNPM03591	LG6	[C/G]	AATGTATTCCTGACATTGTTTATTTACTTGGTATCTGCATGCCACTTAAGATACTAAATTAATATGTGGTGACATTATTGAAGGACAATGTGATTTGTTTCCAAACTGTACTCCAGCATT[C/G]TGAAAATAAGGCAGTATTATGGAGTATTCTCCTTTCTAAATAAGTGCAACTTCAATGTTACAAGAATTCACAGTTTGGAGCGTCTATTTGAGACTTTCAAGAGGTGTAAGAGGAAGAACA
SNPM03599	LG6	[A/G]	CTTTGGAATGGTAATCCAGCGCCCCCGGTAGGGATCGTATGCCTCCCATTCAAGGACATTGCAGGAGAAATAGACCCAGTGCTCGGTGATTCCCATCTGCCGTCGTAGCTTATAAAGCTC[A/G]CCGCTCCGAAGCAGGGAGCGGAAGCTCCGGTTCAGGGATGCAATGGCACCATAATCAGAGCGAGAGCATCGAAGAAGGCAGTTAATTGTGATATCCCTGCCAAGTGGGTTAATGAAGGAA
SNPM03600	LG6	[C/G]	GGCATGTTCTGTGTCTGTGATATCAGGGGTATCAGGACACTCCGGGGACTTTTTCCTCTTACCCCTATCACCTTGCTCTTGTTCTTCCAATTCCTTGCTCGGTGGGCGCTTGTTGTTCGA[C/G]GACTCAAGGAGGTGGCGAGTCATGTAAATCCACTTGGATTCTTGATCACAGGAGCTCGGCACTGCTCTCGAAATCAAGCAGGACAGGCCGTCCAACATATCACCAGCTCCCAAACCAATT
SNPM03683	LG6	[T/C]	ATTCTAGATCTCATTGGGCATCAGCAAGAGAGAAAAGGATGCAATTATATAGATAATGCACTATGGTACAAGTGATTCGATTTTTAACTTCATAGCAAATGGACAAACAATATCCTCTAC[T/C]ACCTTTCCTCGAAAACCTAGTTCAAATTATGTAAATTCAAGCTTATAGATCAAGTGTCAGCGCAAGCAGGTATGAAGTGTTGAAGCAACAACAACATACATAACAAGCTAATTGTAAGCC
SNPM03689	LG6	[T/C]	TTTTTTTTTTTTTGCTTTTGGGGTTGGGGAGGGGGCGGTTCCCATCAGTACTAATGCTGAGAGACGCATAAGGTTTATTCCGGGGATAACTACAAACCGGCGATGAAATAGGTTTTGGTA[T/C]AACTACTTGCGTTTGTTTCAAGAGACCACACAGCCGACTCGCGGCGGGAGGTCGTACGTGTCACCAGTCATGTGACGTTGGTAAATGGAAAAAGTAGAAAAAAATAAAAAAGTCACGACC
SNPM03703	LG6	[T/C]	CAACATCCCTCTCCGGCATGCGATCAAAAACCTGCCTCGCCTCCTTGATGTGCCCACATTTTGAGTACATATCCACCAGTCCACTAGCAACAAACATGTCATTGTGAAGCATGGCCCTTA[C/T]GGAAGCAGCATGGACCTGTTTTCCAAAGTTCAGAAGCCCAATTCCTGAACATGAGCTAAGGATAACAGCCAAAGTGGTTCGATCTGGCTGGACATTTTGAAACTGCATTTTTCGAAACAA
SNPM03798	LG6	[A/G]	GCTTTCCATCTCCTTATCATTGTAACCATCATTGCTAGACGGATGGCTTCTTGGTCTAATTTGTTAGAATGGAAATCCAGCATCAAACTTCTGTTTCCGGTCCATATCAGCATTTCTAGC[G/A]TATGGTTTTTCTTTCTTTTAACTCCCTATGAAAGTACAGCTGGTCCTGTAGATCCTTTTTTTTTTTTTTTCTTTTTTGGATAAGAAGTAGATCCTTTTCTTTACTGTCCTACTTTAATGA
SNPM03823	LG6	[C/T]	GCTGCAGGTCTTGGTCTCAATTCAAGCTTTGGTTCTGAATTCAAAGCCATACTTCAATGAGCCAGGATACTCAGAAACTGCTAACACACCCCGTGGAGAGAGAAATTCCCTGGCTTACAA[C/T]GAGGAGGCCTTCTTGTTGTCCTGCAAGACAATGTTGTACTCCCTACGGAAGCCTTTAAAGGTGAGGACTATTCCTCATCCATAAAACCTCATGTTATAAATACATATCCAAATATATAAT
SNPM03903	LG6	[C/T]	GGGGGGGCTTCATCATTAGTAAGATCCTGGATTCCTTCGAGATTCCTCAATCTCTGGGGAGGGGGAATGAGATGGCAAACAGCAAAAGTGGCCTCGTGCCTTGATGCATGCCCTCCTTTA[C/T]GAGAGCACTCCATAGCCTCTCTTTCTCCCCACTTTTTACTGTGCGTAAGCTTGTGACAGAGAAAGACCATRGATGAATGGGGGCCGGGTACCCTCCTTTCTTCCATGGTTGCAATGCGAA
SNPM03904	LG6	[A/G]	ATGGCAAACAGCAAAAGTGGCCTCGTGCCTTGATGCATGCCCTCCTTTAYGAGAGCACTCCATAGCCTCTCTTTCTCCCCACTTTTTACTGTGCGTAAGCTTGTGACAGAGAAAGACCAT[A/G]GATGAATGGGGGCCGGGTACCCTCCTTTCTTCCATGGTTGCAATGCGAACACGAGTTAAAAGTGAGAGAGAGCCCGATTCTCTCAAGTAGGGCAACCAAGAATTAATGCCATAAAAAATT
SNPM03978	LG6	[G/T]	ACTTTGAACGAATAATTCCCGTACACAAATAATGCCCATGGTCAATATTGCAGGTCATTCACACCCCCAAGACTGGTAGGCCTGATGGCTAAATGGACGTTGTGAGATAAAATAACGCCA[G/T]ACCAAGAAGATTTGTTGGAAGGATGCATCTGACTGGCCAAGGGTACTTTAATAGAAGATGAAACCAACGTCTCGAACAATAGAATTCAAAAGAAAAATTTGTGGCAGAAGCCCTGTACAG
SNPM04029	LG6	[C/A]	CCCCCGCTCTTTTTCTTCCCTCTCTGCCCCCAACGCTCCTCGCTATTATACTTTTTCTCTTCCCTTTCTATCCAACAAACTATTCTCCCTCTCTTCTTTACCAAGAAAACTATTCTCTCT[A/C]CTTCCTCCGTTTTTGGTCCTCTCCCTATGGAGGACTCCGGCAACAAGAGAAGCCGGGAGGAGTCGGAGGAATCTCCGGAGGCGAAACGGCTCCACGCCGAACTACTCTTCGACATCCTCG
SNPM04080	LG6	[C/A]	CCGGATGATTGGCCGCCCAAGAAGAAGGTGGCGGATTAGGGTCATTTCAAACGGTTGGTTTTGAGCCATTCAGAGCGCAGCAGAGTCAATGGAGGAGATGGCCGTCCAGAAGCAAGAAAC[A/C]ATATATAGATTAATTGCTGAATCAACGCGCGAGCCAGCCAAATCAGGCATATGTCATCTAGGATGTCATTTCCACCAAGCGTAGCACGAGGAGTAGAAAGGGAGACCGGCTCAGCATAAC
SNPM04085	LG6	[A/G]	GATAACGTAAAAGAATTCAAGCCGCCTCCACATCATTTTGAGGTAGTCTTGGCTCATGAACCTCTTCTCAGCAGTAAAATCCACCCCTTCTGTGGTCAGAAAATAACAATGAGGGTGCAC[G/A]GACTTGCATCGTTCAAATGCCTTTGGATCCATGGCTAAGATGACCAAATGATTCAAAAGTTGCTCTGTTTGTTCACCAATGCGGAAACTCTCAAAAAAAAGATCAAGGACAGAATTTGGT
SNPM04170	LG6	[C/T]	GTCATAAGGCTCATGATCGCCTTCTTCCATTAAACTTGTATCTCCATTCTGGAATTTCAGAACTACTAGATGAAGCAGAAAAGTTTCTGCTCACCCAAACAAAAGTTTGTTGCTATTGTG[C/T]GATGACAGGTTAATTCTTTATAAGAGAACTCTACCATGTTTGCACCAACCCCGTTAGCCGCACCATAAAGCATAGACCTGCGTTTTTTGGCACCATAGCTGGACCTCAGTAGTTTTCTAT
SNPM04261	LG6	[C/T]	CTTCATATCGCATATTATTAGAAAGAAAAGCAAAAGATTAATTCGCAAGAAACGCCATTATTCTCTCTGGCGGCCTCCGATCACCCTCTTAATAAATTGCCCGCCCATCTGAGACATCTC[C/T]CCATCCCACAGCTCAATGGATGCCATGCACTGCCTCCGCATGCCGCACGGGCCAGCGGGAGGGCCAGACCGCTCGGTACTCTCCCACTCTTCGCGGAGGAGTCCCCTCCTCCACCGCCAC
SNPM04356	LG6	[A/G]	AGAACCCCTTCTTCCTCTTCTCCAATACAAGCCTGTCCACTTGGGCTTGCAGGGCATGGCACTGGACCTGGAGCCTGGCCACATCCTCCCGCAGTTTACGCATCTCATGCTGCTGGGCCA[A/G]GACCTCCCTTTTGGAGGGGACCCGCATTGGAGGTTCGAGGGCCGGGTTCGGGCTCCGTGGCCCAGTAAACGACGCACTCCATTCGGTGAGCCGGTGGAGCTTGCAGCGCTCGGAGAAGAG
SNPM04366	LG6	[C/T]	TTTTTTAATTTAAATATTAAAAATTTTTTATCGAAATTATAATTTGATCTGAACTTAATTTATAGATCATTCTAGTTTCAACATCTCTATTTGGGATTTTTAGATATCTGTTTTTCTGCC[C/T]TCGTGTATCAGAACGAGACCACGATGGACATCCAACTGGTACGGTGCATCAARGCCGATTTTTGTSGGTGTTGACGGTGCCCGTCCCGTTTAGCCTCGCCGCGCGCTCAKTGTTGTGCCC
SNPM04394	LG6	[G/T]	AAGATGGGTGGAGGCTGTTTGCCAAGTGCTCTGCTTCGATGGGAGATTGGAAGCCAAAACCACGCTCGTCTGTGTCTGGGACCTTGCCGCTCACCAGGTGTTCGGCGTGGTTTAGATCCG[G/T]CTCCCATAACACGATAAAATGTCACGCGAAGAAAGCTATAGTTAGTGGGTACGGGCTTTACCGGAGGTAAAAAAAAATTAGAGTGCTTTGAGATCTATTACAAAATACCATCCAAGGGTT
SNPM04399	LG6	[C/A]	CCGACTAGCAAGGAAGACACATTTCAAGATCATTGGGAACATTTTCTTCTCCATAATCACCAAAATCGCCATCCTTGCACTGGCTTTTGCTGGCCATCCACTTCTCTGGGCAGCTGTCCT[A/C]GCTGATGTTGGCACATGCCTACTTGTAATCTTGAACAGCATGATGTTGTTACCAACAAGAACCCAAAAGGAGAAGAAATGCTGTGGTTCTTCGCACAAATCGCTTGTGCAAAGGCCTACA
SNPM04414	LG6	[A/G]	GCAGTTGGAACATAAACAAATTAATGCAGAGGATAGAGCTACTCCGTGAAAAGTATCATCTTCCTTCTAACAACTCTGTACAATATGAAACCCAATTACTTGGTGCGGCTGACCAAAATA[A/G]TAACTAGTTTCCAAAACCGTGGAAGGTGGAGGCACATGGGATACGAATGAATTAAATTAATCTCATAAAATGATTATTTTCTATAAGGCAAAGGCTCATTAGCTTTAAACAACACTAAAG
SNPM04509	LG6	[A/G]	TATATGTATATATAWTGCGCAATATTAAAAATAGTTGCAATCCAAAAAATGAAAAATGGCATTCAAAACTAATTCTCCATTCTCAAACATGATGCAAAACTTTAAGGTGCGAATCTAGGC[A/G]CTCTAACATCAACCAAGTGGGTTAATTTTCCAAAAGATTAAAGCCATGCCAAAGTTTGTGTCATGCATGACCTTGCCCTCAAGTTAGGATTAACAAAGTAAAACATGATAATTTAAAAAA
SNPM04545	LG6	[T/C]	AAAGTCCAAAACGTATATTTCACGAGTTTCATTGAAGTCATCAACGAGATGTATTTTATAGCTCACCTTTTACCAAATAGTTTTAGTGCATAATTTTCCCTTGGATGTCACGTTGCTTGC[C/T]AGAGAAAATACTAAATTTGCTTAAAAATTGGCAAAAATTCTGTATATAAGGCATGACACTCAACTTCCACTGGCAATCCTCCATAACACAAAGTAATAAAGAGCAATCTTTTAGTTTCAA
SNPM04549	LG6	[A/C]	ATTATTCTGCTGCAAATCTGGGATGGGGAATGAAAAAGACCCACCGGGGGGGGGGGGGGTATTAAGAGATGATTGTTGTATTGATGCAGGTGTAAAAGGTTGTCTCAAGAGAGATATTAT[C/A]AGGATTATCTCAAGAGATATATTATATTCCACAGTGTGAATTCGCATATTGCTTCGAGACATCATGTTTAATTTTGATGATAAGTTTCAAGGACTTCTATTATATTTTTTTATGATTATT
SNPM04686	LG6	[C/G]	CGAGGACCCCAACGGACCGCAAGCTCCCCAAGTCCGGCGGGATGAGACCAGAGAGCATGTTGTGGCCTAGATTCAAGATCATGAGGTAGTACATGCTCCCGAGTTCCTTTGGAATCTGGC[C/G]CTCCAGCTCATTGTAGGAGAGATCGAGAAAGATCATGGAGCCGTTGTTGTTGAAGGTGTACTGGGTCCTCCCCATGTAGACCCTGGTGAAGTTGCAGGACCGCCAGCTAGGCAGCCGGCC
SNPM04723	LG6	[G/T]	CATTACCCTTCACCCCGAGAGCATCGATGGGAGGCCAGGGACACTGGTGATAGAGTCATTTGTGGTGGATGTGCCCGATGGGAACACCAGAGATGAGACATGCTTTTTCGTGGAGGCCTT[G/T]ATCAGGTGCAATCTCAAATCATTGGCCGACATATCAGAGCGCTTGGCGGTGCAAGATCAGACAGAGCCTATTGATCGRTGATTCCATTGATTCATCTGCGGAGTAATGAAAATTGCCAGG
SNPM04753	LG6	[A/G]	ATGGTAACCTGTGAGCTGCTCATGCTCATGGTTACCCGAGTCAGAAAAGCGTGTGCAGATCCAGATGAGAGCTGGAAATGTTACTCCCAAGAATATTTTGAAAAGTGCTCGGGGAAGAAG[G/A]TATTGGAGCGAGATTATAGAGAGATTTGCTGAACGCCAGTGCGGTCGTTGAGTTCCACTTTATTCTTTGCGAACCTGGAGTTARTAGATTTGCCCTTTCCAGCTCYAGAATGCAATTTTT
SNPM04770	LG6	[A/G]	GTCTATTGCTGCTCTCCACCACAAGCGYCTTTCCTTTCCTTTTTCTCCTTTTACGCATCTCAATAACTCTTACATTGCCTACATTCTGCTCTCTCGATTCGATCCCTTTCACACAAGAGG[A/G]TGGTGGTGCTGATGTGGTGGCCATGCCCCTTTTGCAGGTTCCACATTCCTGCTATGGTTCGGGCCCACCGCCCGCCTCACCGTCGCCGACCCGGACCTCATCCGCGAAATCTTGGTCTCG
SNPM04810b	LG6	[A/G]	TCGCTTCCTCTCCCTCGCTCTCCAATGCTCTCGCTTGAAGAGGAGTAGAATAGAAGGAAAGAAAGGTGGGTCTTCTCTTTCCTGGGCTTTGCTTATATCTCTCTCTAAAAAGAGAGGCAA[G/A]AGCTCGATCTCCGGGGATGACGTGGCAACCCCCTGCAGCCTATCCTCTCTCTAGATTCCGTCACCCTCCTCACGAGAGAGTTTGCACACTTGCTTGGATTTGCTTAATTGCTCGTTCCGT
SNPM04856	LG6	[C/T]	CAGCTGGCTTTTTTGAGGAGGGCATGGATCCAATGAGGTATACCTGACCTGGGTCTTCTGGAAATATGCAACTCCTTTCTCCTTGTGCCTAAAAAATAACAATGTACACATACATCAAAC[C/T]GAGAGATAGACCTTGCAAAAAATGGTGCTTTACGTAGACAACTAAAAAAATGTTAATGGTGATTTAAACGTGAGCATGGTAATATTGCACCCTATGTGGCAGTCCAGGTTCAGTGATACA
SNPM04857A	LG6	[T/C]	AAAAGTATTTCAATCTCTCTGTCCATCATTCAGTTTTCTTCTATATTTTTTTCCTAATTTTCTGGCATTCTTATTTTGGAAGTGGACCAAACTGATTAACTTCCGTGGTGTATGAAATAC[C/T]CATTGCTAAATATTTAATTACTCTTACATGCTTGTTCTTTTGGATTCAGGTCAAATGTTCAGAAGTATAGCCTACATTTTTTTCCTGTAACTACTTTTGAATCATTGACCCTCCATAAAA
SNPM04921	LG6	[T/C]	TCCCTACTTTCTCCTCCTATCCTATGTTGTGTGTATTACTAACATTATTGTTTGATCTATCCATATCCTATTGTTACAATTAGGTGAGTCATATACCTTCCTAAACAAGAGCTCAATTTC[C/T]TTTTCTGCATTTTAATATTTATTATTAATTTGCACTGGTTTTTATGGTAGATGTAATTGGGAATTGTTGATGACACAGATTTAAGCATCTCCTGGATAAATAAAATGCTAGTTTTGGTGA
SNPM04958	LG6	[A/G]	AAACTAATGCATATCATTTTTGCATATTTAGGGAACCAGATGGACCTGGATGAACCCTAATGGTTCAGACAGAATGTTATGTAATGAATATTAAACTCAACTAGATCGATGCCCAAAATG[A/G]ATCACAAATTGCCATGGATTGTAATCAAAGACTCAAGATGGATTAAAAAAGCTTAACTTTCAAAAATAGTTCACTCTAGGCACTCTTGAGAAAGCATGACTCTGAAAGACTAAGTTTGGG
SNPM04978	LG6	[C/T]	ATAAATAGGCCAACAAAGCGGAGGAGTCGATACATAGGCCAACAAATGGTGGACTCAAGTGCCTATCACAAAGTAAAATAATAAGCAGACTGGGCCCAGCTTGACATCTATCATCGCCAT[C/T]GGATGATAAACAAACGAGCGATTCAGAAGCAAGCTCGGCGCGAACCAAAACCCTAGAGTCTAAACCCCTCAACCCCAGCAAGGCAAGGCAGACTGAGCAGTGAACAGCGGGACGGGCCAT
SNPM05010	LG6	[C/A]	AGAAGGAATCAATCTCGAATTCTTTCAGATTTTTGGAAGAGGCCTCATCATTGGAGTTGGGGTATTCGGAGATCCAAAAGAATGGAAAGCAATTTTAGGAAGGGGAGCTTTGGGGGGAGC[A/C]TGCGGGGAAGCATGCGCCGCACCGTCTCCTCGTGGCGGGCAACCTCCTCGGCAAGTGATATCTTCGGCCGGTCCGGAAGGGAAGAAGACGACGAGGAGGCCCTGAAATGGGCCGCCATAG
SNPM05023	LG6	[T/G]	TTCACCTGCTAGCATTTGTTGGTGATTTAAAAACCGATAAGTTATTTTTGCAATATTATTTTGTAAATACTTTGCTCATTAGTCATTAAATATTCTTTTGTAAATACTTTGTTCATTCTA[T/G]AAAAATATTTTTAGCTATTAAATTTTTAATATTTTATATTGATGTCAGATTTTAAAATATTTTGCTAGTCATGAAATTGGCAAATGAGTAGAACATATTCCATATTTCAAAGGAACAAAG
SNPM05051	LG6	[A/T]	CTACACAAGATGTTGAAAACAAGAGAACATGAACAAACAAAGCAGCTCTCAGAAACTCATATTCAAATCACACACATGTGGCCTTATGTACATCTTACAGTCATGGGAGGGATATGGGTC[A/T]GGTCTACAGACCCCAAGCATCTGCTGTCAGTTTCTTCTCTCTCAATCCTCCTCCTTTCACTCAGATCAGGCAGGTATTTGGCTGCCCGATCGGCAACTCTCTGACAACCTTATAAATTAG
SNPM05057	LG6	[A/G]	TCTATTTTCCCAGTGCTCATGCCAGGTGCATTTATTGGAGAGAATGAGCCTATGATTAATTACTGTTTGGTGGTTGGCATTTGATGCATTGATGTCATGTCCTAACCTCAGTTGTTTTAC[G/A]CTTGACAGGCCCTGTCACATAGATTCGGTATTTGTCAGAGACTTCGTCCATGTGGTCCAAGAGAACATGTCCTTTGTCATTACATCTGCAACAGTAGTCAAAGCTTGATCACGGGCTTGG
SNPM05061	LG6	[T/C]	CTGGCATGGACATCCAACAAAATCCATGAGATTTCATTCAACTTAGAAATCACTCAACAATCTATTAGGTATAATTGTGTGGGACATCCATAGTAGCAACACCTACTTGCCACAATAGAA[C/T]AATACCTCGAGAGAGCCCTTTCGATGTAATGGGATAGAAATCCCATGAAGGTGGAAAGCAKTAATGGTCTCAARTCATCTTTCTACTCGATAGCCGCATTTCATACAACAAACAAATATC
SNPM00010	LG7	[C/T]	CAGCCAGACCATCCTCCCGGACTCCGAGGGCGCCATCGACGGCCACCTGAGGGAGGTGGGGCTGACGTTCCATTTGCTCAAGGACGTGCCGGGCCTGATATCCAAGAACATCCACAAGAG[C/T]CTGGTGGAGGCGTTTGTTCCTCTGGGGATAAGCGACTGGAATTCGATATTCTGGATAGCGCATCCCGGTGGGCCGGCGATTCTGGACCAAGTGGAGGCCAAGTTGGGACTGGAAAAGGAG
SNPM00061	LG7	[A/G]	CAATGTAATCTTTTTTACTGCTTCAAAGGTTTCTGTATTTGTTGCTTCTGTTTTGTCATACATTTAGATTTTGTTTTGTTGGTCACTGACTGATCCCACCCTTTGTGCCAACTTTGCTAT[A/G]TGTTCAATTTATCCCATGTTCTTGATCATCATTTATTTTTACTGCAGTCCATCAATTCTTGTTAGCGATATCTTGTGGCAGTATGATGAATATCAGTCTCCCATATCATCACATCATATC
SNPM00099	LG7	[C/T]	TGCTTCTAATAATTTTCACAAAAGAACAGGCATGATATCTGCTGTGGGTCAGAGCCCTCTCAACTCCAGCTCAGTAGCTACTTGATGGACCACTTAATGTGATGCATGTTGCACATGTTC[C/T]AACTAGTTCCAAGGGTTGGAATTATGTAGTTTTTCYAAGCGGGGACCGAAAAGGGGAAGGTTGCGATGGGCCAGGGCTCTGGTCTCTCTCATTAGGTGGCCTCGGCTGTTGTCAGGCGTG
SNPM00109	LG7	[A/T]	AGTCCTGGRAATACTTCTTGGCAACTTCTTTACTTCRCCCATCAATAGAACTGAGAATACATCTTATACAAGCAAGCATTGTTGGTGAATATCATACATTGTTTACACATGAAATCCTGA[A/T]ATCCAAATCAAGCATCATGATGTGATGCTAACAAGAGAATTCTAAGCAAAAAGGGAAACCACCAAGGAAATGTTCCAAGGAATCATGACAATAAAGCAAAGATGTCAATAAGCGTAGACC
SNPM00119	LG7	[T/G]	CCCTCATTGTGGACAGCAAGAGACCAGGTCTACGGGCACAAAACATATGGATGTTGACTGCTCGGCCTTCCCTTACCCTGACTTCAACCTAAGCATCCACCGATGATACAAGGGTTGGTT[T/G]GCCATAGGAGTAGGACAATAGCCATAAATTACCATCACTTTTTGACATAAACATCTTTCARTCCATAATAAAGTTTAACCCTTGCCGGTTGACTATATTTATATATATTAGGATAAAAAA
SNPM00145	LG7	[A/G]	AACATGTTAATGGTGGCATCAAGTTGATCTAGTAAAATAAATAGATGTTTAGGCAAGTGGAGTCCGAATCTATGAGTTCCCAGACTTGCTTTTTACTTGATTTTTTGCTGACCACATTCG[A/G]ATTAGCTAACCATATGATGTTTCGTTGTAGGATTTCAAGGAAATTACTATTTGTGGGGGGCATTTAAGAGAAGGCAAGTTTCAGTCCATAGTGTACCAGCAAGTTGCTGCTCCRAGGCTA
SNPM00175	LG7	[C/G]	ACCAAATTACTGGAATGGGAGTCACTTATTTCCATTCTCGTTCCAGATTCTCACTCTCCTCAACCAAACATACACTTAATTCTTYTAAAATAGGTACTATTTTTTCATTAAAATCATTAA[C/G]GAGGATTATTTTGCACTCTTTTCATAATCGATGAATGCTTTATCTAACAACTACACTATCTAAAGTGATGCATCACCCTCCCATTAAAACCCTTTGACACTTGATATTGTGCCTGCACAA
SNPM00179	LG7	[T/C]	TACCATCCCGCCATCAATGGTAAAAACCTGCATCACAATATTTATAATTATTTTTGATGCTTATGAGAAAAGGAAAGGCACACAGGATTATGCATAACACTTTGCACATTGAAATTCATG[T/C]AGGGGAAATATGTGAAAATGTGGAACTAGAATGACGACTATTCATGAAGTCATAAGCAAACAATGGATGAACAGAAAGCCTCAGAATCAACTAATCGGMACTTAAAATTGGAAAGGCGAA
SNPM00180	LG7	[T/C]	CATTTTAAATCATACACTTGACGGATCTACATCATCAATGCAAACTCGTGGGTTGCACCCACAAGTTCGGCCATCTGGACTCAAACTCATGGGTTCAACCCATAATTTAAGCTTTGATGG[C/T]ATCGGAACGATAGTTTCGATAATAAATTTGGATCGATTGTACTTTTAAAATAAAATATTAAAAAAATATTATTTTAAAAAAATTTGAACTGTGAGTTTATTTATCTTTCACACTTGAATC
SNPM00247	LG7	[A/C]	CTCTTCACTTCACCTGGTACAAATTCCAGGACTCTGACAAACCAGTATGTTTGGAAAAAACAAGAGAATGCACACCGCACATCTCCAAATAAGAAAAGTTCGAGAACATTTAGATGGCTT[C/A]AAATTGTAGATGGCATCTTTCCCAAATATAACATTTCTCATGGTATGTGAGAAATGATCAAAATCTTCAATTTTCAAAATCTCAGAAAATTATAATAGATAATTGACACCGAAAACATTG
SNPM00302	LG7	[A/C]	TTAGGTCCTCCTCTAGCCTTGTTCATTTTGTGATTTTATTGGGCTAGTTTGCTTAGAAATGTGTTAAATGAATCACTGGCTATTGCACAGTGTTTAGGGGAAAGCTCTATTATTTTGGTA[C/A]AACAAAGAACAATCAATATCCTCTGGTGAAGTTGAATCTCAAATTAAGGGCAATGTGTGTTACAAACTCACTTGATTCTCTTGCCTTAAAGATTCATGTGTTGTGAACTTAATTCTCTTG
SNPM00318	LG7	[T/C]	TGGAAGTCTATACAACCATCTTTTGCACAAARTTCTTAGGCTTTACAGCCAAATTAATGAGTAAGAGAATTCCATTTGTTTTGCCTAGCAATCATTCGAATTCTATAATCTCCACCTAAC[C/T]ATGTTTTCATGATGAACATTTCCTTGTATGACTGATACTTCTATACTTGCTCCTGAATTGCAGGAAAGGCCGAACGGCCAAGCTGCTGCTCAGCCTGGGAGTCTCTCTCCTCACTTCCAT
SNPM00355	LG7	[A/G]	CTCCATGCCAAATTGTCTTGTTCTTGTAGTTCATTAAATAAAACTAAAATATGATTTCWTTAGTGAGTCAAAATGTTGAAAGCACTTCTTTGAAATCAATCACGCCACTCCCACAAATTA[A/G]GAAAGGATAAAACATTTAACAATMGCKAGTCTTGGTTCACTTGRTGTTTTGAGWAACTAGTAAGTGCATTACATACCAAGAAGTATCTAGAGTATGTTTTGTTTCATTGTACAATTTCTA
SNPM00371	LG7	[T/C]	TTATCTTAAGCATGTATACATGATATGATGATTAAAAATAAAAAAGATTATATCAATATTAGGTATAATAGAGGAACCTTATCCATGAGCTTTCTTGTCTCATATAGGCATATATTTTGA[C/T]GTATGATGGACATTGCTTCCGTTGCTGGCGCCCATACATGACCTGGGGAGGTTTGTTTCCTGGTCTTGGCTGCCGATCCAATATTTCCGGCGGACCAACCGACCGGCGATGAATAAAAGA
SNPM00391	LG7	[A/T]	TAGAAAAGCTACAGTGTGATCATGTGAAAGACTGATGTTAGTGTAAAAATTAGTTTGGCTTGATTTGATCTRAATGATAAAATTAGCTGTGTCCTAAGGTTTGGTAAGCATAACCTGCAC[A/T]GTTTGGGTGGCAAAAGCATCCAATAGAGAATTGTGTAATTCTGTAATTAGCTTGTGTCCTCCATGTATTTGTTTTCATTCTGGATTCTAAGTGCTCATTTAATTKTTTCCTATCATTCTT
SNPM00535	LG7	[C/G]	GAAGGGAAAGGAAGAAGAAGAGAGAAGCGCGACCGATCCGATCGATATCTCCCTCTGAGACATGCCGACATGGGATCGAGGCTTTCACGTGGTCCCCGCAATAGAATAATCCACCCTTTC[C/G]TCGCTTAAATCCCTCAAATCGATCCCTTTCTTCGCCCCCTCCCATTCGATCCGTCTGAAAACGTCTCGCCTTTCTCCTTCGATCCATCGATTTCTKGGTGTTTTCGAGCGGTTTGGGGGC
SNPM00547	LG7	[C/T]	TTCAGTACTTTAGTAGATGCTGTTCTCTAGGGTTGGTTTAAGTTCTGCTTTCTCAGACATGCATCATTGCACTCAACAGATTACTTATGTAGCTCAAAGTCATATGGTTGAACTTTTAGA[C/T]AGCTCCTGCATGGTAATCAATTTGTAATTTAAACAAAAGTCTGGAAGATGTCATGAAAATATAGAAGAGAAAACAAGAACATATTACYGAAAAAAGAGAAACATATAATCTATAGGCAAC
SNPM00564	LG7	[A/T]	ATTATCATCCAAGGTTGGCGGTTAGGAACTTTATACAAGTGGGTGCTTTAAATTGAATCCGGGGCACACGTGATGCGTCGACCAGAGCCGGACGGTTGACGAACCACTTCTCCTGTAGMA[A/T]ATTTCACGGAGTGGTCATCGATCAGACGGTTCGTAACCTTGCCACATGCCAACCTATCTCGACGCAGTCCTCGTAGTGGTCTTTTAAGCTGGAGGACGACGGTCTGTGGACCCACGCGGT
SNPM00626**	LG7	[C/T]	TCTTGTATGCTGTTAAATCGAGTATGAGGTAGTTCATTAGTGTACTGGACAATTTCAAATACCCCTAATCCTCCAAATCCTAGGGAATGTGAGATTTCAAATACCCCTAATCCTCCAAGT[C/T]CTAGTGAAGGCGAGATTTGATCCCAGGTCACTTGGTCCTGTTGTTATGTATACTTTACCAACTTGATAAGCTAGCTTTTTCATATAACTTACATTCTTAACCTTCATCATAAGTCAATAC
SNPM00690	LG7	[T/C]	TATTCTATTCTTTTATTTTTTGTGTTTTATTGTATTTTTTTTACTTTCTTGTTTCTGTCTTCCCAGCTATTCGACATGAGCAAGAGCTTTCAATCAAAAAAAGCCAAGAGCCAGTTATTA[T/C]GTTTGACTTGTATTCTTACCTTATTTCTAGTTGTCACTGCCAACCTTTCTATAACTCCTAATCTTKCTCTCTGTATTCATACTGTAGCAGCAACCTAATCTTTAGTTTGTTCTTTCCCTC
SNPM00742	LG7	[A/T]	ATCATGCTCCCAAGTCTCAAGAAAAAGTTTGAGCACAAGAAAGTTCTCTTTTCCTTTTATTGACGATGTTGTTTCCAAAGTGTAATATTAGGGAGCCAAATCTATTGTGCGTAAAAATTT[A/T]AAAAAAAAAATCTAATTACTAGAATCAAGCATATTTATCAATTCCTACAACTATCTATATGTGATTCTTAGTTAGAGTGGCACAGTTCAAAGGAATGCACGCATGGTAAACCAGAAAGAT
SNPM00770	LG7	[A/G]	ATGCAGTGCAAAACATTAATATAAAATAGAACAACATGGAAGCATAAAAATAATGATAAGAAATTGTCATTTATTTTGATCATCTATCCCTTCAATGTCCGCAGATTGGCCTAATGCTTC[A/G]CATGCAAGGACATTGATAAAGTATCATCCACCTTTCCAAAATCTCATAATATACACCTGTAGTATGATACATGTTATGGCTTTTTGGATGTTTCAATTGTATGAACATGATATTTGACTT
SNPM00779**	LG7	[A/C]	TTAAATGCATTGCTCAGGTCGGGAGTTGGGATTTAAAAGGATATTCACAGCAATAACAAAAAAGAAAAAAAAAATATTCACAGGGTTACTGAATTTAAGGGAGATAAATGATTTCCATTT[C/A]TTTTTGAAGAGCGTCCATGACTATGTAACCACATGTCAAAAATGTCTTATTGCTAAGTAGTAATATTTGAGCGGCCTGCCGCTACCATCAGCCTCAACGCAGGAGGGAAGCGTTTCGACT
SNPM00783	LG7	[A/T]	TATCAAAACTAGACCCAATTTAGACCAAGTATCCAATCTCACGGTATGGGGGCCTACTTGTCTTCTCATGGAATGGTACACACAACATACCATCCCATCCAATGCTCAGACTCTTGTAAA[A/T]ATTAATCCCATACATCTCCATGAACGTAGAAGATATTTTATGAGCAATAAAGCCCTAAATAATCCCCTACCCTTGGTGTAGATTTGTCTATGCACCAATACACAAATGGAAGTGGAAGAA
SNPM00807	LG7	[A/C]	GTTCATGAAAAGTTACGTTATGTAGACTTTCCAAGAAGCTGCCATGCAATAGGGCATCATGACATTCTTGTGCTGAGGGGACGTGTCATTGCTACTGTTGGATCCACATGAGAGTTTCAT[A/C]CCCTTAGATGATGAGTGTACCTTCGGGGAAAATTGATATCTAATTTCTCTTTGGAGGTGATATAATATGTAGTGGACTGGTTCATTGTTTTTCGTTCTATTCCATTTTTCGTTTTCATGC
SNPM00825	LG7	[C/T]	GCATCCAGGTACTCCAGACAGATATGTCGAGCCACTCAAAGATTCAAAGCTTTACGGGTCTCATTATTTTATGTCAAGCCCCAGAAAGGGCTTGAACACCCCAATCTGGTTTCTTGTTCT[C/T]CTACTTTGCTCGGCTCTTTCCTTTGTCTTTTGGAAGACTTCCCGTCATGATGAGAATAGAGGAGATGCTTCCATCCATACTTTGTTTGGTGGTCTCCATCGCCGCAGGATCRGCGTGGGT
SNPM00829	LG7	[C/G]	TTATCAATATACAGTGAAATAGTTCGATCTGAAAGAAAACAATATGAAGATTGATACACAACCGCAATGATAAGAACTGCAACTTATTTGCATTTGAGAAAGAAAATGAATAATGCAAGT[C/G]CGCGTAACCTTCTCAATGAGATCAGAGACATTTATATGGCACTGTCACATGTRTCACATGCTAGCAAGTTTATGGTTCTTCCCATGTGGGATCAAAATATTATTTTATCTAATCAGTATG
SNPM00830	LG7	[T/C]	TTCTCCTCTCTCTGATTTCTTTCCCCGCATTCATGTAGGAAGAGTATCTGGGTCATACTGATTAGATAAAATAATATTTTGATCCCACATGGGAAGAACCATAAACTTGCTAGCATGTGA[T/C]ACATGTGACAGTGCCATATAAATGTCTCTGATCTCATTGAGAAGGTTACGCGSACTTGCATTATTCATTTTCTTTCTCAAATGCAAATAAGTTGCAGTTCTTATCATTGCGGTTGTGTAT
SNPM00831	LG7	[G/T]	ATGATGGATGCACCTAGGTCATCTCATRTGTTATTGATGATCGCCCAAGCCTTGGAACATGTATATAATTCCCTTCAGGCAGAGTTATTGTGGAATGATAATAGCTGGCTATCTTTCTTG[G/T]GGAATCCACTGGGAGAGACTCAGGTTCCTGGAGGTCTAGGACTATCAGCAGATCTTGCCTGCGATAATCTCAATGTCTCACATAGAAACGTGGGTGCCTTGTAGTTTCCAATTCCTTGGG
SNPM00838	LG7	[C/G]	CATGTCCTAAAAAYCCCTTTTKTTTTTTTTTTTGCTCTTCTATTAGGCCCACCTTCACTAGTCTTCCCATAATACCCTTCCATAGCCAGCCATGACCGAGGTGCTTCGGTCCCCCTCCCA[C/G]CTCCCTTCTTCTCCAAGCCGGCCTTCGCTTTCCTGCGACCTAAATGATGGCTCACCGAGCCTTTTAAGCGGCGATGGGGTCGAGGTGGGGGAGGGCACGCGGGCGGTGGTAGAGAGGAAG
SNPM00840	LG7	[C/A]	GTCAGAATCAACTGCACTGTGCCCAGGACACACAAGCTGAGGGCCCAGAGACAAGCAAAAGGAGGCAGCAAAAGCAAATAGGGACGTGGCCACGTCAGCGGGGCTTTGAGATACAGGGAA[A/C]GAGCTGAGCTCTTTTGGCCGCGGGCATTGTATCTTCACTCAATTTTCTCCGCTATGGGAGTATGGGGTTGGTTTCCAACGGACACATTCTATTCTGATCGACCGATTTTGGTTGGAAACA
SNPM00842	LG7	[C/A]	TATCTGCTTGTAGATTAGGTCAGTTCAGGTTTGGGAGAATTTGCATTTCACAATCCTCAATTCACTCATCCGCGACAGATTGTGCTCTCTTGATATTGACTGAAGAACCATATTTTCATA[A/C]ATTTATATATTTATGCAGCCATCTATATTTATCTTGAATTATGGAAGGTTTGTCAAAATAATGGTGTGGATCCCTAAGATATATGAGATTAATATATAAATATTATATAATAGAATTGAC
SNPM00872	LG7	[G/T]	CCTGTTTGATGTCAAGAGGATTCTCTTTTCATTAAGAAAAAAAGTTTGGGATACTGAGTGGGAATTCTAGATTTGGTTTGAGATTATGATCAGAGCCAAAAACAGACGCCTGAGGAACTG[G/T]TTCAACATGATGATCTCCAATCAATTTGGTCCACGCGTTCACGGAGACGAGCCCAAATGGTAGGCCACCATTAGACAGTGGTAGTGGAACTCACTCCAACATGATAACTCATCGTGGAAA
SNPM00919	LG7	[A/G]	CCCTTCTCCCCTCYCTCAATTCTTCACCAACTTTGTACWCTCTCTCTCTCTCTCCAATAAATCTATCTATACCTTATATTTCAACAGCAAAATAAGGAAGAAGAGGACTATGAAGGCCAC[G/A]CTGTTTGAAAGCCCCCCTTCAAAAGAGAAGGAAGGATGGGGTGGAGGAGGGTTGCATGAAGATAGAGCTAAGGAAAGAGCCAGTGGCTTAAAGAACCACCTTGAGCTGAGGCTTGGTATC
SNPM00938	LG7	[A/C]	TTCTACAATTCAACAGGCTACTGGGACGAGTACATGTGGAGTGCTGCATGGATGTACTACGCCACCGGCAACAGCAGCTACATGAACTTTGCGACCGACCCGAGGTTGCCAAAGAATGCC[A/C]AGGCCTTCATGCAGATCACAGACCTGGGGGTTCTCAGCTGGGACAACAAGCTCCCTGCTGCCATGCTACTTTTAACCAGGTTCAGGTTGTTCTTGAGCCCGGGCTACCCTTACGAGGAGA
SNPM00976	LG7	[T/G]	TTCGAACACGCGTCATGGTAATGCTGCTTCAGATGGCGCTTGAAATGGCGGTATATGCATGGACAACCACTTGCGGTAATCTGCTCTCGGGGTTTAGTTGAATTCCAATAGACCATCCTA[G/T]TTTAGGGTTAGCATTTGCTGTATTATAAACAAACGTATGCCTAAGGTGGTGAGAAAGGGTGGTTCTTCCCCATTCCCATGTAACTCCATTTCTGCCTTTTCCCTGTTCCATATTGATCAT
SNPM01007	LG7	[C/T]	ATTACTTGCCTTACAATGCTAGTACTGAAATATCATTAGAATTTGTATCCATAAGACTGCATGTAATGCCTATCAGAAGCTTCTCTCCTCAACAAGCACAAACCAAATTGAAGCACGTGA[C/T]TCAAATACATGAATAAATGAAATCTTGCTAGCAAATTCTAAGATAAAATTGTGCTTAGAGAATTATAACCACAACCATCTAAGCTTGCTGCAACTATCTGGAGCCAACAACTCAACATTA
SNPM01025	LG7	[A/T]	TTTTCTATAGTTGCATCCTTTTAACGTCAGGCCTATTATCAGGATTTTTTTTTCTTCTGRTTTCAAATAAAAACCCACTTGACTCCTGATTGCCAGAAACAGGTCTGGGCTCCTCTACCA[A/T]GTCTCTCTTGCTGTAACTAAATTGAGAAATACTTAACTCCTACCAAAAAAAAAAAAAAAACAAAATCACCCCTATCATGCGTGTAGAATTTTGCTATGCTGTTTGTCACATCGTCCCTAT
SNPM01032	LG7	[A/G]	TTGGGTTTCATGCAATTAAGCTTCAAGCGCTAAATTAGGGTTATGGTTTCATGATTATCATCATTTTATTCTCTAATCTTCAAAACCTGTGGCTAGGGCAAGGGCGGGTTTTGTTTTAAT[G/A]GTTTCCTTACTCGCCGTCTCTGCTAATTAGAGTAAAATTGCTTCTTTTCTTTGTCCTGACCTGTTGTGCAATATTTGAGCTACTTATAGAAGTAAAACGAAGTTAATCTCTTTCAGGGAC
SNPM01036	LG7	[T/C]	TCAAAGAATTTTTTCAATGTTTCTGTTGATAACTTCGGTCTTCAGGTCCTCTGTGTCCTTCAGTGATGGGGCTACAATCAGTCACCAGAAGCAGTTACTGTGTTTCACTATACTTTGGGA[C/T]AAAATAGGGTCAATATCTTTGTAATTGCAGAATGGTACAGTGTGCTCTTCTTTTATTCACACCTCATTGTACATTATGTTTATATTAATACATTTATTAGTGGCATTGCCTCTATTCACA
SNPM01047	LG7	[A/G]	ACCCTCCTCCTCTCTCTCTCTCTCGGCCCTTCTTGCTTCCTCTTTTTCTGTGGCTCCTCTCTCTTCCTTGGATTTGAGACAAAAACACAAAAACAAAAGAAAAAATGGAACATGGGTGCT[A/G]TTAGTTTACAGACCCATTTGGATTTGGACTCTAAATATTTGATCCTGTTTCTGGCTTCAAAGTGACAAAGAGGTGTGAGTGGGGGGTGCCTTTGGTCATGGACAAGCCTAGTTTTATGAG
SNPM01153	LG7	[A/G]	TAGAYTAGAAAACAGATTAACATGGACTTCTCTGATTTGGTAAGAGGATAATTATTCAGATTAATCAGGTGTGATCAAGGCTAGAAATCAAAGGCAAAAGGGTGCCCACTGAGGGCACAA[A/G]CAGGAGTAGGGTCACAGCGCCTGACATGATCCATTATCTACCTAAATGTTTATTTATAGATTTTGAGTTGGCAATGGATGGTCCAAATTTTCTGAGCCACACCTAACTTATCCTTGTTTT
SNPM01157	LG7	[T/C]	CCCAAGCTTTTTCCTTCTCAGGGCATTCCTTTTCCTCACGAATTCCATCTGGTTCCTCCTCCTCAGTTGCATCATTGCTTCCTCTTCAACCACAAATCTTCTCATCAAGATGTCGTCGGT[T/C]AACGACTTCCCTCTGAACACTCTCCGACCTTCCACCGAGGTTCTTGTGCTTGTGATTCTATCCGGTGCAACAAAGGATTTTGATCTTGATAGACCGTAGCTTCTTCGCGGCGGGACGGCG
SNPM01162	LG7	[C/A]	GTGAGTCTATTTCATCCACAAATATCACTGCAGGCTCACGACAGCTGGCAACCCCAAAGAGTGCCCTCACTAACTTTTCACCCTCACCAATCTACAGCCACCAATAATATTAAATACATC[A/C]ATGCAAATGACAATATTTTGTGGAACAGTAATAATTGTCCATAGTCTGACTGCACATAAAAGATACTAAACCTGGCATCAAAGAAACACTGACAAATTAGCATGAATGGTATTCATTTTT
SNPM01182	LG7	[T/C]	AACATGATCATGAAAAGTACTGCACTGTCGGTGGCAACACATTATTTTACCCACCGAGCAGCCTAACTAATCATTCTGGCAAATTTGACAAGCATAGATGTTACCTAGCTTTTGTTGTTT[T/C]TAAGACACCTTTTTTTAAAAACTATGCAGGGAAACAACAAAGAACAACATAATTGAACTTCTTCACCGTTTCGTCTATCAATTACTCCATGTCTGAAGGCATGAGTTCCAACTCTCCCCA
SNPM01220	LG7	[C/A]	GAAGGACACGGGCACCAGCCAATTTGTTATCCCAGCTAAAAATGTCGATGTTGTCGTTGGCTCCTAAAGATCTCAGGTAGTTGAGGTAAGAAATGTCATTTGTTGCTCTAAACAGCCATG[A/C]AGCTCCCCATAGTAGCTCGTCCTGTCACAAAATCAGCCAGCTAATGTGCCATAGAAAATTTAGAAGATAAGTCCACCATTTATTTTTCTTTTTGAGTAACAGACCGTTACCTAATTGGAA
SNPM01275	LG7	[A/G]	TAGGAACAAGTTGTTCTTTGGACCATGGTGAAATTTCAA[A/G]TGACCGTTGCTCCAACCACCAAGTCTTCCACTAAGCATAAAAGAAAATATAAGTCAATATGGATTTCCACCTCGATGCCGCCACAGCTAGTCAAAGTAAATGAACGAGGAGGTAGAAAAA
SNPM01315	LG7	[C/T]	GACTTSATAATTTTTCCTGTCTGTCCATATACAAATTGCAAAGAAATGGAAAGCATTCCCAAATCCCCTTTCTACTGCCATCCAATTTTTCTCTGGTCTCTTCCTTTTTATCCTGTGTTG[C/T]GGAAGAACTTTTTATAAGGTTGCTTTTAATCTACAATCATGGCCATTCCTTTTCAAAAAGTTTCACTTCCTCTTTGATTGCAGATGGTTTTATGCTTCTTATAATGTACTCATCTTAACT
SNPM01322	LG7	[C/G]	TTCGGAGTTCCTTGACAAGGGCGAAATATGGTGATCGGAAATGTTGCTCCGCCTTTGGTTCCTCTGTACAATTGGTCAACCAAGAACGACCCCAAGCACCAAACGGAGGATTGTAGATAC[C/G]AAATCATGTTCTCCGGGATACTTGGCTATCATCCTTTCCTCTTAATCATGTACCTACAACAATTGGCTCTGGTAGAGTGGAGAATCTAAAGGGTGATTGATTTGTTTGTAAATGGCGAAA
SNPM01350	LG7	[A/G]	TCACCATTCCAAAACTATATACATCAGTTCTTGTCCTCAATTTCCCTGTCAACATAGCCATAAAGGATGTTCTATGCTTCAATATTTAGAGATCTAATTGCAATGTAAAATCTGTAGGTA[A/G]AAACTGCCACCAGACCTGTAGCATAGTACTCAGGGTCGACGTAAGCACGAGTCCCCATCACTCTGGTCTCAACGTATGATCCAATTATTGGTCCATCTCTTGCCAGGCCAAAATCACATA
SNPM01380	LG7	[C/T]	AGATTTGAGAAGAGTCAGACTCAATCCACCGATAGTAATTTATTTAGGAGGATTGATATAGTTAGCTCCATATGAATTTTATAGTTCATAAGACATGTTGTAAGAGAGAATAAACAAAGA[C/T]ATAATGCACAATTCCTCATGCAGTTCATACCATGAATTTTAATATTTTTCATTTTACATCATTGTATAATTTCATTAATAGTTGCAAGGGCATGTTAAATGATTTAAGATGCTAGATATC
SNPM01484	LG7	[T/C]	TTAATGCAAAAATCTATCCATCAATGCTTTATCCATCTTTTTTTGCATCCTCCCAAATTAAAAGGATGCAAATTGATGGGCTAGGGTGGATGGACAACTCTTTTTTTTTTATCCATCCTT[C/T]CTGTAATTTTTTTGAACCAAATAGTGGATGGAGGCCATCCATCCTTTCAATCCCATCCATCCATCCTCTCATTATCCCAATCAAATACATGGTTAGTGATATTGTGGAGAGGGATGGGGT
SNPM01501A	LG7	[T/C]	GGAGACTCAAAACACGGGGAAAAAAGTCTCGACCAGTGAAAAAGCCGGAGCACATTACCAACATGTCCATAATCAGCAACTAAGAGTGGGAAAGCTCTGAACTTCCAAGTGGAGGCTTAA[T/C]ACACAATGGAAAACTATATCAAGAAACCTCCACTCAAGTTTACATTACCATCCCGCCATCAATGGTAAAAACCTGCATCACAATATTTATAATTATTTTTGATGCTTATGAGAAAAGGAA
SNPM01512	LG7	[A/G]	TCATGTCAACTTGTTTAACAACTTACTCTAATAAAAGAAAGATAATCTTAGGGACATCTGACAATCAGGGTTTGTGAGGCTGGGAAGGTGAGAAAGGACTCAAGCATTGCAACAACTCTT[A/G]TATACGAACCACGGAGTAATGCTGTCAAACCTGTGAATTAGACAGGGAAGTGGAATGGAGTTCTGGGAATCAGTTTGRGGCATGTGTTCTTATTTGCTTGGTTTAATGTCTTTGAGCAAT
SNPM01518	LG7	[T/C]	ATAGGATAGTGGATAAATCAACGGGCCCCACGACAAAACTGATACTCATTACGGTGAGATGTAATTGATGCTACACGCCGTCTAATGATCGAGATGCAGGACGGTGTGTGATCGGTGCAA[C/T]CCGACTCTCGATGACCATCCGATCGGACCGTTTGGAATCTTTTGCTGTCCACGTCCCGGCTGTACTCCAGATGCGAATAATACGTCACGACCCGTACTTTTCGGGTGTTTAATTCGCCAT
SNPM01519	LG7	[A/C]	GGTAGCTAAGGAATTATTTATAGAGCCCCATGAACGAAGTGTTTGGTTCATGGCCGTGACTCCTCTCAGAGATGATGAGAAGATCTCAGAAGAGAATGATTGCACCCTGGGGGCGGTGAG[C/A]CACTCTCGATTGCGATTAGATCACCGGCGGCGCACCCGAATCTTGATCATAGTAATGACGTCATCCGGATCTCGCCACCTCGCCCGGAGTCGACTCGCGATCCGGCCGTTTCTAGCACCG
SNPM01524	LG7	[A/G]	GGCTATAAGCCGTACGATGTTCCGATGTCTGATGCTCCCCAGCGTCCTGATCTCAGCCCTGAACCCGTGATCATGGCCGCTGGATCCGAACCCCATCAACCTCTTAACGGCGATCTGTTC[A/G]CCGGTTCTGGTGTGCCCGAGGTACACCACACCGGCCCCGCCACGCCCGATTACATTTGCATCCTTCATGCACTCCAAAACGTCCGACACCCCGAAGTCCGCCCGACCGAACGCCGTCAGC
SNPM01567	LG7	[T/G]	TCAGGATTTTTTCTGTAGTGATAGATTCATAGATATAACTATCAAATTGGTAAAAACTTTTCTCCGAACACTATATTTGTTGAAGAGAAGATGGAGAGCACGCCTACTCGATTGGTGCAT[T/G]GTGTGCATATCATGTTACATATATTATTCCTATCAACTCTTTTCTTTCATTTTTCTGATTTTTCCATGCCTTAAATAGCTAGCGGCGRCTCCAACGATATTGTCATGATAAATTTGATCT
SNPM01603	LG7	[A/G]	TGGTTAAAAAGTTTGATGCCTTTGTTTTAACCCAAACAATACTGTAAGTCCATAATACCTTTCACCAGAACCCATTCAGCAAGGTTAAGAGAGGCTGCAACATCCAGTGTTCTACAAATC[A/G]TTTTATGCAGATGCATATGCAGATTCTTTTTTCAAGATAAACAAAAATGGGGAATCCAAAATGCGCATCCAGTCAATGCTTACAAATTTTCATGGATTCATCTCAATAATCGTCGAAAAT
SNPM01616	LG7	[C/G]	AAGTAAATTCAATCAGCATAGAACAGCACATACTGACAGTGACCTGGGCCGGAGGGCCAGTAATTTTTAATATTTGAATATTAACTCGATCTATTCATGCAGCTTCTGTTTAGAAACTTA[C/G]TTTTCCTTGAAAAAGATCATCTACTAGTGTCTTCCATATACATAAATACACTTGATCACATATTTGCAGAARCAATCTCAGATATTCAAACTTWGGCCTTTTAACATTGCACAAAAGATC
SNPM01666A	LG7	[A/G]	ACATTAATCAGTCTCACTTATTAGTGAATTACATTTAAAAAATACTTCTAAAATATTCACTATTTTGATTTGTAATTTGATCTGAATTATATTTAGCAAAACTCATAATTGGATATTCTC[G/A]ACTATTTATTTTTTTATTAGTAAATTATATTCTATGTTATTGTTATATTTCTGCTAGCTATTTTGTGTCAAAATTAGTACAAAGAAGAAAGATATTATTTTATAGTTTTCTAAATGCACT
SNPM01668	LG7	[A/G]	TTATAGCTTGTCACAGTGGATGCATTCGAGTTCCCGAAGACGCCTTCGCCATCGATGATGTAGACGAAGGCATTCCAAGAATCAGGGATGCGCTGGTGGACCTGTGCTCCCGGTTTCAGC[A/G]TGAAATCCAGATACATTGTCGGAGTTCGGGTGTATACCGGTGATCTGACTCCAAATGCTTCCCCTGCGATAATTCGGACATCGACTCCATCTTTCTCAATTCTGCTTATGTCATTGCTTT
SNPM01678	LG7	[A/T]	GTAATCAAGCAACTGCAGTTATAACTTATAATAGATAGGCAATGGTTCCTTTTCCTCCATAAAAGGTGGAGAAATTTGTCATTCTCATCAGCACTCTTGCTATGGAATATAGCATACAAA[A/T]GGATTTCAGCATCATATCAAGGCTTTTCAACAATAAGGAGAAGATACAGGGGAGGAATGATGGAGCTATGCATAGTTGCAGTAACAAACCTTGATTTCCTTTACCCCTATCTCCTCATTC
SNPM01683	LG7	[A/G]	TGGAGCCTAACATCCTATAAACAAGTGCGACCCACAAGTATGCTACTTTCTGCCAATCTTGCTTGGACCTGCTTACTCGTCCAGTCGTCCTTGTAACTAAGATACTGAATTCGAGCACAA[A/G]GCATTCCACATACTTGTTGACAAGGTTCAATATTTTTACTGTCGGTCGAAGGACAAATGATGAAGAAATGCAAACAAGTCATGCCCTAACTTCCTATATCCATTGACACACCTTCTGATT
SNPM01701**	LG7	[C/G]	GTACAAATTTTTAAAGCATCCCAAAAAAAAAAAAAATTGCATGCTCTATGTAGGCGGAGGAAGGAAGATTCCTGGGAGACTTCCTTTTCCTCGTTTCCGACTAGAAAAAGAGGTCCTAGG[C/G]CATCCAAATCCTAGGTCTATAATAGCCTCCTCCCTCTCCTAGCAAATTTGCCCCAAAATCCCATTCCTCGTCCGTGAGAAATCCTCCAGTTTTTCCTTAATTTTCTGTGGAGAATCTTCA
SNPM01710	LG7	[A/G]	TTTTTTTTTTTCGCGTGCGATGTTGACCATTGGATTGCTCAATGACACCTGTGCGCACATAAAAGAGAGAATTTGGAGTGCATTGAGATCTGTTACACCCGTATGATATATGATCTAATT[G/A]TTGATATTGTGAGAGAAGATAATCATTCTTTCTAATAAAAGATATATTATCTATCTAGATTCATTTTTATATTCGTATTCATCCATTCAGATATAAATAGTAATTTGAACATCTAATTAA
SNPM01728	LG7	[C/T]	AAAGTAGCACTATAGAAGTTGCTAACAGAATGGAAATTGTTGTACAGATTTTGATATCACAAATTTCTAGCTGACATAAGAAGCACATCTGGAAACAGAGAAAAAAACATATGAAAAACC[C/T]TGTCAAAAAACCATTTATGATTTAAATTTTGATCAGTCTATCCAGATTCCCAGTTATTTTCTCAAAATACAAAKATGTTTTCCGCAAACCGGAGAAAATGAAACTCAATCAGTTTTCAAA
SNPM01729	LG7	[A/C]	GGATTTGGCTATCGGCATGAATATCGAGATGTCTAGGGAGCCAGATGTAGTCGTCATTGTTGCTGAAAATTGTTTTTGAAAACTGATTGAGTTTCATTTTCTCCGGTTTGCGGAAAACAT[C/A]TTTGTATTTTGAGAAAATAACTGGGAATCTGGATAGACTGATCAAAATTTAAATCATAAATGGTTTTTTGACARGGTTTTTCATATGTTTTTTTCTCTGTTTCCAGATGTGCTTCTTATG
SNPM01794	LG7	[A/G]	TAATATGGGCATGTCCCCTTGTCCAATCTTTTGAAAGATCCCATATCCATCACTCCTGGACACTTCTCAACGCCCTCATTATGTGTTTAGGTAGCATTGAGCCAAGATACAAATTCAATG[A/G]CCATTACCCATTAGACAAAACTTTACTGAATTTATAGGTAAATCTTTTCATATCAAGTACTTATTTTCCCTCCATATGAATCATTTCTTAATCTCTATTGACCTTCCTCCCACTGTCCAT
SNPM01798	LG7	[C/A]	TTCTATTTGCAGGTGAGAGACTGAGTACGTGCAACAGAAGAGTTCACAGCCCGGACGTTCTGCAGAAAGTTTGAGCACAACATCCGGCTTCATACGTGATTCCAAATTGCTCACAATGTC[A/C]GTGGTGAATTGTTTATGCATGCATACGTGGACAGAAAATAGCATTTCTTTGTTACAAAATATAGCGAAATCAAAGGGCGTATCCCCCATGACATTTTTGATGAGAAATTTCTACAAGTTG
SNPM01845**	LG7	[A/G]	CCACCAGCTCCTCATGGGAGCTGAGAGAATTGGTGCCACCTYTTGAGTGGCTGGGGTATATGGGTAGCGGATCTAAACTGCTGTGCAGCAGAAAACGAAATTCTTTTACGGCACTTCAAC[A/G]TTACGTTTTGTGCCTGTCTGTAATGAGCTTCCATGGAGGTTGATGAGCTTTTTATGTGACTGATTAGCGTCCTATATTGTATGTTTTCTGAATGATGAAATATAGATCGAGTAATTTAGT
SNPM01850	LG7	[C/G]	GCACCAACCACCATGACGTGCCCATCGATGAGAAGTATGTGCATGAAATTCTCTTCATAGTCTCAAATGCTCCCGGGTCGATCACCTTCCTTGCTAGAAGGATGTCTATGAAGCTTGAGA[C/G]CGCACGAGACCCGGTGGTAGCTCTCAAGACCCTTGTCCTACTCCATCGTCTCCTTCGTGGGGGTGACCGCTACTTCGAGCAAGATTTACGCAACTTGTGGTATTCCAGAGACCTTCATCT
SNPM01928	LG7	[A/G]	GCTAACAGGATAAGATCTTAACGTCGGTCAAGGCCCTCAAGGGATATGGAAAGGGGCACGTTGGTCACGGACGTCTGAGTGAGTGACTACGGCAAGCAAGTCGCCGGATTGACGAAGTCC[A/G]TCCGACTTCGAATCTTCAAATGATAAGTTGATAGATGCGTAGTGGTGCGGCTTTGGATTGGGAGTCTGTGGACGGTCATGGCCGTAGTTTTTGGACCGTAGTCCTTGTGGAATCCTTCTC
SNPM01950	LG7	[A/T]	GGATAATTGCTAAGATGCTCGTTTTTGAAGCCTAGGCTTGGTGCATTGTGATGGATGTTTACATGGAGTTTCTGTGCATGATGACTGCATTGCATAGGTAAGCAGGCTGGTCTCTTGTGC[A/T]GGTCATTTGACATGCCATGTCATTGAAGCTAGCTTGATTTATCACCTTAGGACCATTTAAACCTTGGTTAAAGGTACTGTTTTATTCAAGTTCTAGTTGATGCACATTGAATGGTTTTAC
SNPM01981	LG7	[A/G]	AAAAATTTAAGGAAGAAAGCATGACCATAGCTGAAGAATTTAGATTGGCATCATAATCAAAGTGATGTGATCTTCTTGAATTGGTCTGCATGGGATAAAACATGAGGTCTCATTGAACCA[A/G]TTAGGTTTAAATTGGAGAAAATGTTAAACACTGCATCAAATCTGATTCTTACCAAAAGAAATCATCAAAAGAAACATGATGGGCAGAAATCTGAAAAGAGAACATGCCATTGCAATGATA
SNPM01982	LG7	[T/C]	ACTCGATGAGTCAAATTATGGACTCGAGATATAGACTTGCAGGTCAAAATCAAACCATGTGCCTGAATTATACAGCTGGCCGAGGAGTGGTTCAAGGCATCAAGATTAAGGATCTTAACG[T/C]AGCCCATTTAGTCAAAATGATCAGATTCACTTCTTTATCTTAGACTGTGGAACCAATTCTGGTTGGGCGTATTAGTTTTGGAGAAAATTTGAAAACTCAAAATTCCCTTTATCTATTTCT
SNPM02052	LG7	[T/G]	GAACTGTCATGGCACGACTCACGTGAAGATGTCCAGAGAATCGAATTGCAAAGCTGTGCGTGGATGTCTGACTTCCACTGGAGCGGTTCAATGTCTACATATCTGTCTTTTTAGGATACA[T/G]AACATTTTGATAAGTTGTGCATATATTTCATGATATATTGTTGGGTATTGATGATCGTATACTGTTAATATGTACATCAAGAGATGAATATTAGTTCTAGCTCACAACCAAGTCGAGTCC
SNPM02105	LG7	[A/G]	AGCCGCCGCGCCCTCACTGTCCCCGTAGCCCTCACGGCCCTGATTGCCGTGGTCGGGGGCGGCGGAAGCGTCGTTCTGGAGGAGCACCTGCTCCAGGCTCGTCCGAAGACTATTAACAAT[A/G]GCTTCGTTGTTCTTGGCGACGTTGAACCACATCTGGTTCTCGGCGCTCATCTGCCTTACTTTCTCCTCCAGCTCCACATTCCGGCGGGTCGCATCCTCCAGCTCCGTCTCCTTTTCCCTC
SNPM02184	LG7	[A/G]	TTTTGAAGATTGATTAGCAATTGACAAAATTTTACATCCAAGTTGAAATTTCTGCTCAGTTTTACAGATTTAGTAGGGTTGGGATTTGGTTCTGGTACTGGTTCTTACTAGTGTGTGAAT[A/G]CATCAATTTGCTCTTGTACAGTCTGAATTGAGAAAAGGGCATCATGATCATTTTGTGATGCTTCAACCCATTGTTGGATCCCTAGGATCAACTTATCAYACCCATTTTCTAACTTCAATG
SNPM02196	LG7	[C/T]	ATTATGGCTTGCATAGAGGATCTAATTAATTATTAATCAGTGATTCCTACATTTATCAGCTTTAGAATATAACTGGCGTTATTAAGCCAAGAACTTCATATATGCTGCCTGATAGTGATA[C/T]TCATCAACTAATTCTGGTACAGAATTCTTATATTGTTAGAATTATGCCCCAAGATCGTCGTAAAATGACTTCAAGGAGTTCGTAAACAGAATCACAAGTCAATTACATATGAAAAAAAAA
SNPM02200	LG7	[C/A]	AAGAGAGTAGACTAGAAAAGAAAAGGATAGCTCAAAAGAGGATGTTGAAAGGTGCAGCAAGAAGAGGAGGGAAAGAACAAACTAAAGATTAGGTTGCTGCTACAGTATGAATACAGAGAG[A/C]AAGATTAGGAGTTATAGAAAGGTTGGCAGTGACAACTAGAAATAAGGTAAGAATACAAGTCAAACRTAATAACTGGCTCTTGGCTTTTTTTGATTGAAAGCTCTTGCTCATGTCGAATAG
SNPM02269	LG7	[C/G]	GCGGTTGCGTTCTTACTCTGCTCTCGGTGTCCACCGTCGGTAGCTGCCAACTGTTACGGTGCACCGCATTGGCGCAAACAGTTCTTGACTCGTCTTCTTAGCCACGTCACCCTACCCACG[C/G]TCAAGTCGGTCCAATCCAATTGAGCGCGTCCACGTGTCAGACGGTCTTTAACCCACGAATAGCAGGGACAGGAGCCAACAATGCCATATCTTTGTATGACGCCACGTGTTCTGTCCGATA
SNPM02296b**	LG7	[C/A]	CCTTGGAGGTACCGACGCGTACCGGAGCGGTCCGGAGGTGGTGAGAACAAGGAAGCGGCGCCATCGTCGACCGATCGAAGCTTCTTCTCACCTCACATCGAGCTCCTCTCCCCCCCGCCT[A/C]ATCCCGCCATCGCTCCAGCCAAGAAACAATCCGTTTCCTTCGATTTTTCTTTTCGCCCGGACTCGTACCTAGGAAGTAATATAAGCCCAGAGAGAGAGAAAGGAGCRATTACGAGAAGGA
SNPM02343	LG7	[A/T]	TGGCTTGTGCTGGAGGAGGCGGAATCCAACCTGGTATCATGAAGTAGTTGTTTGCAGATGGCACCCATTGCACCTGGTTCAGATATGGTGTGGGCATCAATGGAGTAGATATGGGGTTAG[A/T]CTGGGGTTCCATTGCCACTTGCTCGGTTGATATGCTGATTTTGGGAGATGAGAGCCTATTCAATTTTKCATCACTCCCCTTGATCWGGAGGAGCCTTCTCTGCTGCTTCTCCTTCATCTT
SNPM02375**	LG7	[A/G]	GCTCGAACAAAATTCTCTACAGCAGTTTTTAGATACTCTATTATGAACCAGAATGGCCAAGATCTCTGTAGGAATCTAGGATGTTCCATGTATTGTGAGGTAATCCTCTACCATCTCTTT[A/G]TTTTCTAGTGTTCTGGAGTATGCTTGAACTTCTGTTTTGACTACTTAGAAATGTTCTGATTCTTCATGACTTCTCACCTTGTTGGGATTCATATTGTGATAGGATGTTGCATTAATTTAT
SNPM02384	LG7	[A/T]	ACCACCTACAGGACAAATCATCAGTTTCAACAACCTCCCTAATTTGCGACAACTTTGGACAAATGGCTCACTAAGGATGCCCTGGACTCTGATCACACATCAAGCTCCTCTAGAAAATGA[A/T]ATTCCATAGAAATATTAAAGGGAAAACATGTTACTCTGTTAATGCACGAAGCTATAAACATATGCATGCATKCTCTTCCAGAAAAAGAAAAGAAAAAAAGAAAAAGTTCTACCACATAAA
SNPM02385	LG7	[G/T]	AAGGATGCCCTGGACTCTGATCACACATCAAGCTCCTCTAGAAAATGAWATTCCATAGAAATATTAAAGGGAAAACATGTTACTCTGTTAATGCACGAAGCTATAAACATATGCATGCAT[G/T]CTCTTCCAGAAAAAGAAAAGAAAAAAAGAAAAAGTTCTACCACATAAAAATGAAGCAACAAACATGTTTACTATCAWAWTAGTGCACAAAAGGCTTACAAGTATCTGTGTGCATGCCTGA
SNPM02473	LG7	[C/T]	TGACCGACGTGCACCACCGGCAGCCTACTTCGGTAGTAAAATTAATGCCACCTTCGGGATGCCCCATAAAAAGTTTTATGCGAGATCAATGCCCACTCCGGACGTCGCCTCTCTCTGATC[C/T]GAAGGCGTCCACACTAGAGCTGCATAGCTATATATGTACGTCGCATCAGACCAATGCCCAAAGGAAGACATGGCGTGACCCTCAACGCTTGGTATATATATTGAATGTGCAAATGATATA
SNPM02477	LG7	[A/C]	AAGTTATACTTCATTATTGTGGAAGATCTCCTAGATTTTTGGAAACTTGGAACCATATCTATATGGTGGTAGCAAGAACTAGGCACCACACTCAATTTCATGGCCATTACTGGAACTCTT[A/C]AAGCAGACTTCATGTACATTTTTGTGTATTTGTTGGTATAAAGTTGACTTTGAATGATACCACTACAGCTCACAGAGTCTAAAGAGAATTATGAGGAAAAAAAAAAAAAGTGCAGAATAG
SNPM02549	LG7	[A/T]	ATTGATAACAAGAAGAAAACTTGATTGTGAACTATAGATTATGGGTAAACTAATAATGATCATTGGCTACATATGCTTACAAATCTTTGGGTGTCCTTAATTGGTGAGAATTGCTATTGT[A/T]TTGATGCAGTCACTGACAATTAGCCAAGGCAAGAATGTTTTGATCAGTGGCATAAAAATTCAGAACAGCCAGAACTTTCAGATGTCAATTTTTGGCAGCACCGGCGTGACGGTTGAACGT
SNPM02560	LG7	[A/G]	TGTTTCTTATTTAATCCATCGTGTCAATAGATGGACAGGGCTTCAATTCTAGGTGATGCAATTGATTACTTGAAGGAACTGTTGCAAAAGATCAATGATCTTCACAATGAACTTGAGTCG[A/G]CACCTTCCGGCTCTTCATTGCCTTCTGCAGCTACTGCAACCTTTCACCCTTTGACGCCGACACTTCCAACCTTACCATGCCGTGTGAAGGAAGAGCTCTGCCCGRCTTCATTRCCAAGCC
SNPM02561	LG7	[A/G]	GGAACGATTTTGTTGCATGGCAAGAAGTTTGTTACCTGTGTTTTCATCTCTTGCTCATTGTGTTGTGATTGATTACATGATAATTTGATTATCTCTCATGCTTCCTTGCCAAGAAAAGCT[A/G]CTAACTTGAATACGTATGACCAAGATGAATCCTTTCATTCGGGAACAAATCATGCTATCGTGTTTTGAGTAGCAAATCAGATCGTCATGCGTGCCTCTTTGTTTCTCCTGTTTTTTTTTT
SNPM02562	LG7	[C/A]	GTTGCATAGTGGAAATAATGTTATAAATAACCAAACAAAGCCGAACTATCACATGCAGGTCTTGTTCTCATTAGTAGGCCATTTAGATTATTCATTTGCTTCAGCATGGCATCCAGATGG[A/C]CAGACATTTGCCACTGGGAATCAGGATAAGACTTGCCGTGTTTGGGACATTAGGAACCTTTCATCCTCGGTAACAGTCTTAAAGGGCAATTTGGGTGCAGTTCGGTCCATCCGTTACTCC
SNPM02593	LG7	[C/A]	CCATTAATTAATCACTCCTATGATCATGGTGGCCAACTTGGAGTCCAAGGTGGGCAGGCAGATATTTTGGAAATTTGTGACACCACCTACATAAATGTTTTCCTTGTTGAGTGAGAAAAC[A/C]TGCCTTTGTTTTTAACATACTAATAATTGGATTTGGCCAGGGAACGTGAAGGAAGATTTGCATCCAAGTCCAAATCATTCGTGGACTTGTTTATTTATTTATTATTWTTTTTTTTTGGCT
SNPM02614	LG7	[C/T]	GAGTCGGCAGCTTTAGCTTTAGCCTTAGCCTTAGCCTTAGCCTTAGCTTTTCGGCCGGCCTCAGGGCCTTCGAGGAGGCGGCCCACTTATCATGACACGTGGCACTGGGAGCCTCCCCCC[C/T]CTCTACGTTTGCTTTGTTCCTCACGTCTCTTAATCTTCGCCAAAACACCTAACGTTGATCGTTGGCCACGTGCATGTCGGCATCCACCCACCGGGAAGTGGCGTCCAGTGTACCTCCACG
SNPM02625	LG7	[C/T]	CCAGCACAGGCCAGAACTTTGTAAGTTGTTATGGACTACAGAATCGCATCTCAAAACTTATGTCAGATGTCCTCTAGGAAGCCATGTAGGAAATTGTAAGCAAAGTATACGTCACACGCT[C/T]GGTCCCATTTGGAAAGGAAAATCAAGCACTAAAAAGAGGAAATAAAAAAGGAGTGGTTAACARTAACTACATCTCGCCCTACAAGAATGGAGCCAGAAAGGATCATTATAACAACTAACA
SNPM02626	LG7	[A/G]	CAGATGTCCTCTAGGAAGCCATGTAGGAAATTGTAAGCAAAGTATACGTCACACGCTYGGTCCCATTTGGAAAGGAAAATCAAGCACTAAAAAGAGGAAATAAAAAAGGAGTGGTTAACA[A/G]TAACTACATCTCGCCCTACAAGAATGGAGCCAGAAAGGATCATTATAACAACTAACAGACAAATAAAACCATTCATTCCTCAAGTTTTATTGGAAAAAAAAAAAAAAAAAATCCTTTAAC
SNPM02629	LG7	[C/T]	ATGAGTGGAATGTGTCTTTCTATTTRTTTTTGAATGGTAAGATCAACACTTACAAATTAAATTGTTCTGGCATTCAGTGAATTTTCCTGCTAAAATGGTGGTGATTACATGCCCATGGAA[C/T]GAAATATCTTGAATTTCGATTAACCTTCAAATCACAGTGTGATGAATTCAGACCATTTCTTAATGATGAACTGCTGAATCCATGGTAAAACTTGCATACTTTGCTAATTTTTTAATGTTT
SNPM02650**	LG7	[C/T]	AAGATAGACCCTTTTTTTGCTTTACGATAAAGTACCCCATCTTTTATTCCCCTCGGCAAAGCATGCTTGCAATCCAGAGGTAAGACTTCAAAACCCTGTATCCTTCTCGCTCAGTTAT[C/T]CCTTACCAACAGAATTCTAAAAGCAGATTACTGAGATGGTCATGCTGATTACACATGGAGGCAAATTACATGTCTACAGCAACCCTTTTATCCAGATTATGYGCAGTTACTTTTGATTTG
SNPM02651**	LG7	[C/T]	TCCTTCTCGCTCAGTTATYCCTTACCAACAGAATTCTAAAAGCAGATTACTGAGATGGTCATGCTGATTACACATGGAGGCAAATTACATGTCTACAGCAACCCTTTTATCCAGATTATG[C/T]GCAGTTACTTTTGATTTGTGTCATCAACTTATCAATTTAACAAGCAGAGCTACTCAAAATTATTAAATCGAATCCATACAAAAAAAAAAAAAGAGGAATTCTTATTGATTAGTCAAACAA
SNPM02680	LG7	[C/T]	TTATGTTTCATTTACAAATTGACATGCAGATAGGGAACCCACTGCTGAACTATGGGATAGATACCAGTGCAACCTACTCCTTCCTTTGGTCGCATGGGG[C/T]GATATCTGATGAGACGTTCCATGGTGTCTCTCGCTGGTGTGACTTCAGATATGGCTACATGGGTGGAGAAGCAGCARTAGAATATGAGGAGAGAAGGGAAGGGAAGAAGGAAGGGTGCAY
SNPM02698	LG7	[C/G]	GTTTTGGTTGGTGGAGGTGGTCTTGGTGGTTCTTCTGAGAGTTGGGCTCTGGATAACTTTTGCACCAAGAGCTGCCCCTCTAATTGTGGTCATGTAACAATTGTGAGCAATCCTTCTCTG[C/G]TTCTTATATGCTTAACCCTTGCATGATTAAGGCAAATTAAGAGGAAAACATATAATTTCTTGATTTACTCGTTACACTGTACTTGAATGTTTTACTGTTACCTGATCAAGGTAATATTAA
SNPM02719	LG7	[C/T]	ATTGAGCCATGTTATGCATTCATATAATATTTTTTAATTTAATTTTTCTTACGAATGTTATAAATCACGACATGATCAATTTTATCATTAATGACTTTTTTCACTATGTCAAATAATCTA[C/T]TTAAAATATAAGTATTCTGTTTCTATGAAAGAATATCATTGCGAACAAAATTGATAAAAGATGATTATTTTTATGAAGACATTCTTTCCAATTTCACACACAAATACCTAATCATGCATA
SNPM02782	LG7	[A/G]	AAACATTTTCCCACTAAATCATTAGAACACAACAATAACATCATGCTTGCTTTGCAACATTTCAAGGTCTATGTGTTAGAGAGAAAGGAAAAGACCTCCAGATCAAGAATGTGCCTATTC[A/G]TAAGTCTAGAGGTTCGAAAACTGGGGATCAGAACATGATCTTCTTGAGAACAATATGTTGGTAGAAAAGCCACCGTTCCCTGTGGTGCAGTGTTTAGCTGAGGAGCCTTGTCCAATTGAG
SNPM02854	LG7	[A/G]	TCATATGAATTGCAAAAAATGATAAATGTTTTACTTAGTGAACTCCTATACTGACTTWATTTCTGTTTGTATTTAACATATAATCCAGCTTTCATTTCTCAGCTGCAGTTACCAACTGGC[A/G]AAAATATAAGCTACAGCATCAGCAGCAGATGCATCCATTCAACTAGAACAAATCCAGCCACTTTAAAACAGTATCACTTGTAGCTTCATGCAACTCAAGCTGCAACCTTTAGTGCAGGAG
SNPM02894	LG7	[T/C]	AGGGTACGTTAACCTATTGCTTTGTACATGATGAGTTTGATATGAACTGAGAAGTGGAGGCCAAGGAAGGGAGAGAGTATATAGGAGGAATATAAAGAGATGGATGTTTTGTGTATGAAT[T/C]AATTAACTTGAGATTAGTTGATTAGAAGATGGGTCTATCTTCATTTAGAACTAGAGAGATTGATTGCAAATCATGAAGACAGAAAAAGAATGATAACAAATAAGGAGGCTTTTCTGGTTG
SNPM02913	LG7	[A/T]	TTTCCAACCAACGGTATGAACAATAAAAGGGGCATCCGGGGAGCTTCCATCTATCTGTCTCTCTCACTTTGGATAAACTGTCTTTGCAATTGTCCCTGATTAAAAACCCCCCACCAAGGC[A/T]GGGGGTTTAACCGGGCCATCGACTTTGATACCCTTCCCGGTCTGGGAGTTGAAAATTTTCTATAAAATTCTTCACTCAGAAAATTTCCAATGGACTAGTATATGCTATGAAATTACTATG
SNPM02960	LG7	[T/C]	AAAATACGATGCATCACTAGGGTTCTGCAACTTCTTCGCCTTGACATACTGCCATATCCCAGCTATAATTCTAGCTCGTGTATCAACCTCAATGCCAAGAACCTCCATCAATGCAGGCGA[C/T]AGTTTAAACTTCTCTGGGTTATAATTCATCTCCAGTCTTATACTGGCAGTGAACTCCTTGTCTCCCTTCCGCTTGATCTCAAAGCCCTCATGTGGTGCTGGCGAGCGCGAGTTCTCCCAT
SNPM03008	LG7	[C/G]	AGACACATTGTCTCTGTGGGTGAGGATTCCTATGTCTACATATGGAACTATGACAGCTCTGGTAGTCTGTCATCAAAAGGATCCAAATCAATACGTGCGTGCGAACTCTTCTTTTCGGAG[C/G]GTGCATCAGTTGCAGTTCCATGGCCTGGCTTGGACCATGGACAGGCAGGCTCAGGYGGCAAAACTCTTGATGCTAGTTCCCTGCAGCAGAAAATTTTGGAGGCATCCACTTGCCTGAGGG
SNPM03022	LG7	[T/C]	CGTGGATTGCTCACTCGTAAATGCAAATTGAGGTTTGCTGAGTGACCACATAATCTGCAGAATATCAAAACCTTTCGGCTTTACTCCTGCAGTTCTTTTGTGGAAATTTATACTTCCAGT[T/C]ATTCTTTTAGGTGTTTTGTTTGCTGCAAGTGGTGCATGATTTGTGATGATTCACCAATGGGGTGCAGGATGTTTAAAAGCCAGTGTATCGACAGTTGTTGGTCTTTCTGTGAATTTCAGG
SNPM03050	LG7	[A/G]	TTGACAAGATGGAAGGGTTGTAGAACAAATCTTTGGAAAGGAAAGGGTGAAGAGACGAGAGATGACAAACATAGAGCTTTAGGAAGAGGGCTGCTAGGGTTTTTCTCTGGAAAATGTTGT[A/G]GCTGGCCATGTAGTAAATGTTGTGGCTGGCCATGTAGTGCGGAAAAACTAGAGGGGGGAGGCTTGAGGGAAAAGGAAGCCTAAAATTTAGTAATTGGTTTTACATGATGGTTAGTGCATC
SNPM03066	LG7	[A/T]	TCCAGTCTGATTTTGTTATAGATGCCTTTTTCGTCTCTTCATTTTATAACGGAATAAAGATATTAATAATAACAGTTGGTTTTTTTACCCCTTGATTAGCACTTATATTGCAGTCACAAA[A/T]TCTGTGTTGTTAGTTATGAACAAGAATAGTTGCACCATTTTGGTCAATGTAAAATTTGGCCCATGTTCTTTAGAATTCCCATTGTAAATTCAAATTGGCATTCGCTTATCCTCTCATAGT
SNPM03126	LG7	[A/G]	GTTCAAAACCAGTATTCCCACACCTCCTTAACCAATATTTGACAAACCCTCGGCGGCCGATATAAACTGATTGCCTCCTAAACAAGATAACCTACATTCTGATAACCAGCTACACTTCGT[A/G]TATTGGTTGTCCAATGGTTTATATTAGCAAAAAAGAGAAAACTTTGCTTCTCGGCTTCCCTAGCATCGTGCCCTAACCCCCTCTCCGCTCCTTCGGCTCCCGTTCTCGATCACCTCCGCC
SNPM03182	LG7	[C/G]	CATTTTGAACTCAAGTAGACTTGCAGTCTCAACTGTTTTTCCCAGTGTGTTTTAGCTGGAGTATAAACATCTATAAAGACAATGATTTGCAGGCTTCCATGAATACATAGATGTTTTAGT[C/G]AGTCCAACACAGGAAGGAAATGAATCGCGCTTGTTGGTTGAACTAGATTTCCAATCAGAGTTCCAGATGGCAAAAGCTTGTCAGAACTACCATGATCTGATAAACCTCCTGCCTGAAACA
SNPM03284	LG7	[C/T]	GCGTCGCCTGGAGCAGGCCACCAGTAATCTGACGTGTCGTGTTACTATTGGCCAGATCAACGTGTTCTCTGGTGTGATTGGACGAAACAAGCCACCAGCGATGTTTTATTGCGGTCGCTC[C/T]TGGCTTCGCATGAGGGTGGAATTGGAAGGGATAGCAGCCGACGAGCGGTTTCCATCGGCCCATCTCCGCCGTTGGTTTTCTCTCTTGATATCTCGCTCCGTGTCTGGTTCCGATTCTTTC
SNPM03344**	LG7	[C/T]	AATCACGTGATAGTGGGGTGGGGTTGGTTTGGTTTGGTCTGGTCATTAGCATTGATATTTGATAATAATAATAAATTAATAATCTTAACCTCCTTGGCCCGCGGACAGCTTTGGGAGGTG[C/T]AGGTGGGTGGGGGTGAAACCGAAGTCGGCATCTTTCCTTCGCGGTCTAGTTTTAATGCTTGCAAATGCCCGTGCCTATCTATTATTTATTGCTGCCAATTCTCAGCTTCTCATAACTGAG
SNPM03362	LG7	[T/G]	TCAGGTCCCATCCCATCTTCTATAGGAAATCTCACCCAATTAAATGAGCTTTACATGGAAGAGAATAAATTGAGCAACAATATCCCTGCAAGCTTCGGAAATTGTATAAATCTGAATATA[G/T]TAAACCTTTCTAATAATGCACTTGTTGGACCCATACCAAAGAAACTTGTTGCTCTCTCCTCACTGACACGGGCCCTGGATCTTTCACATAATAATCTCACTGGGTCCATTCCCAGGGAAG
SNPM03401	LG7	[A/G]	GTGCAATAGCCAGTGATTCATTTAACACATTTCTAAGCAAACTAGCCCAATAAAATCACAAAATGAACAAGGCTAGAGGAGGACCTAAGAAGCCCTTGATTATGAACTTTTTAAAGATAT[A/G]GAAGACCACCAACTGCAACATCAAGATGAAACTTTCAAGGTTAACTGATCCATCTACTTAAAATCTTAATTAAGAGATATCTAGCCATGTCATATTATGTAGAAGCCATCCAACAAATAG
SNPM03427	LG7	[C/A]	TCCATGTACGTGACCCCTGAGAATACGCATCGCGAGTATATAATATACTGCCTCCATGCATGTTCAGATCAGGCACCCACAGTACATAGGCTTCTTGTGATGGCAAAGGTTAGATTGCCA[A/C]AAGCTCAAGCTTTGGGATGATTACCCTACGTAAACGCGTCACGAGTCAACTACGTACATGCACGCAAAAGTGCCTATAAAAGGAAGCGCCCCACCAAGCCACACCCATCATCCAAACCCA
SNPM03454	LG7	[A/G]	TTTGAACTAGTCGTACACCTGACATCCATATTCGGCAGCCCAGGCATAAAAATTAGATGCTTAAGAAAGGATCAACATACAGAATATTTACATGTGGGAAGAGTTTGCAATGATATTGAC[A/G]GGGCATACAGTGAAAGAAAATAACAATATTTTAAATAATAACACATGCAGAYAAAATTATATGCTAATAGAAATTTTGACATGTAAATAATACTACCTACCTACCTCTTCCAAAATTCTG
SNPM03466	LG7	[A/G]	ACAATTTAATACTTTCTTGCTGACTCTGTTGTTAAACAGTTTTACCAAAGAAACTCAACCGGGCCTGGCCTTCACACCAATAGAAGATGCAATTAAAGACTCTGAAGGAAGCCGAAAAGC[A/G]GAGGGCTTCCTCTGTCAGCATCAGCTACAAACTTAATTTGACTAATCTCTATATTAGGCTTGTGATTCACCATGTTTATAAGCTAATAAACGTTGTAAATGCCCAATAAAGTCTCCTTTT
SNPM03494	LG7	[A/T]	TACATGTATATATGGATGCAAAAATTTAAAAATGAATTATTTTAATGAGGCACTAAGAGTAATTTAGTGGGAGCCCAGTCAAAACCCAAGCGATTGTCCCATGGACCATCCCGAAACCCC[A/T]CCTTGCCCAGCTGGATCGCCCAGCTTGCCCAGCTGTTTCTTGGCTGGGCGGTCCAGCTGGCAACATAGCAACAAGAAGAAAAAAAAAGGGAAGGAAAGACCCCGGCCACTGTGATTGCCA
SNPM03516	LG7	[T/C]	TTTTATATTCTTTCCTATCAGACATTAGAGTCACCTGATTCAGCTTTTCCTTTGGCAAAAATGACCAAGTTTCACATCCTTTAGCATGTGATTGTGTTATCTTAATGAAATGTCCATGTT[T/C]TTCAGTTAGCTCTAACAACTTAATAGTTCATGTTTCTCATTAATTAATAGGGTCAATTTGCCGAAACAGTCGAAAATCAATCAAGGATGCAGTGGATCCATCCACATATGCTGCAGGTTT
SNPM03560	LG7	[C/T]	ATTCCATTTTTGACAGATCGAAGCAGTCATGGTGGGGAGCGTGGGGCAGGCATCCATGGATCTGAGGGAGAAGGTGGAGCCGCTGCCGGAGGAGTTCGATCCGAAGGAGATCTCGGGGCC[C/T]GCGGATTCTGCGCCGAATGGAATCTTGGGGAGCGGGGACGGGAAGAACCGGGAGATCGTGCTCGGGAGGAACGTGCACAAAATGTGCTTCGCCATTAACGAGCCGGAGGCGGACGACGAG
SNPM03582	LG7	[C/A]	TATCTGCTTGGTTTGTTATCACTGAAGTGCTGCAACAGTCAGCTGTCATTCTYCACATGAAAACAATAAATGACATACAATTATCATGAATAAGATATTTGGATATGCTTAGACCACAAC[A/C]TGAAGCTAGCCTGATCAATACGAAAGAAGTCTCGATCAATTTCGCTGGAATTAGCAACCAGTACAACTCCAGGCCAGCCTGCATCTACACTACTAATTATATTCATCATCAGGTGACTTT
SNPM03606	LG7	[G/T]	AAGTGGACAACCCCATAACTACCAGTGACAAAGAGCATTATTAATCTATAATCCATGAATATTTCTTGAATAAGTTGTGAATAACTCATGAAAATTGTAAAGTTCATGAACAATGATTGA[G/T]TCAATAACATGTGAAAACTCAGAGAATTATTTCATCTAAGGAAAATTGAGAGTATTATTACTATTTTGTAGAGGACAGGCCTTGGTGCAATTGCAAGGTTGCTTCATTCTAACCTGGATG
SNPM03657	LG7	[A/T]	ACAGTATTTTTTTTAAGTCACTGTAAGTTTGTAACACTTATATACAASACTGTTAGCCATCTTTACTTGTACCTGCATGACACATAAACACTGAAATGTGTGTAAATGCAAATAGCCACC[A/T]ACTTATTTGCACAGCTGACAACATGGGTGTCTGGGATTTGGAGAGCTAAAGTTCACAAGAAAGACAAAAGCAGGTGCAGCACCTGGTGTGTTTTAGCAAGGTAACTTATCCAGACATAGT
SNPM03695	LG7	[A/G]	ACAAACAATAAGATAATGTCTATTAACTTTTATTATTACAACAATCATTTTTTCAACTGGAAACAGCAGCCATCATTTTGCTCCAAATAAGTCCGATCTATGCTGCCCTCGGCAAGAATC[A/G]CTGCAATAAATTAAAAAGAAAACAGTGATGGGCATTAGTGGAACCTTGTCGTTCTGTTGGATGAATAAATCATCTCATTAGATAGCTGCAAAAGTTTGTTATCTGATGCGTTACCATCAC
SNPM03714**	LG7	[A/T]	GGGATTCTAAATCTTCCCATGGTCATGGTTAATTAAATGATAGCAATAACAGTGCATGAACACCATGTTAGCTAGCAGAGTTGGTGATCCTACCATGCACCAGTTATCTTGAGAATAGGT[A/T]AGAGAGAAGGAGGGATAAAGGAAGAGTAACTTGAAACAAACCTTGGGAATTTGTTATTCTTCACTGCCTTCTGCCCATACTTCCTCCATCGGTACCCGTCGTCGAGGATGTCGACTTGGC
SNPM03724b	LG7	[C/T]	ACTGATTCAAACGTTCGTTCGTAGGCACATCTTCGTGCTCAAAAATTTATGGATCATAATGTACTAAAATGGTGTAACAAAAAGATATGGTTATGTCTGCCATCATAGCATTTCTTCCAC[C/T]ATCTAGGGATGGTTGATATGATGATTGTGAAGCAGATCTAGCGAGTTGGATTCCAAACAACCCGACAGYAATAGATCAATTTTGCACCTTATGATGCGAACCAAGATAACAAAAATTATA
SNPM03738	LG7	[C/A]	ACCTCCATCCATGTGCAAGTCCATTCAATATGTGGGTTTCCATCACAATAATGGTAATAATATCCATTACCAAAATAAAATCTATCACGAAGTAAATCTAAATTTCATTTGCACCTTGGA[A/C]ATTATAGAAAGAAACAAGTTAATGATTGCTTCATCAAGAAGAAACCATAAAATCCCGTAAGTATTGACAGAAATTGCAAAAGCTCCCCATCAATGATAGCATTTTTCTTCAACTCCCAGG
SNPM03739	LG7	[A/G]	TCCCCATCAATGATAGCATTTTTCTTCAACTCCCAGGAGAATAAATTATTACGTGTTAATGGCTTTCATAGCTCGGTAGGTTGGCACTTACTAGCATCATCAATTAGGACTGCTGCTCCC[A/G]TGCTAAAACGACGCTACTTAACGACGCTACTTAACCCAGTCCAAATCAATAGTACCGATGCCCATTTTTAAAGCATGTTCTTCTCTTTATATTATCGATGCAACATAACATTTGAAAATA
SNPM03759**	LG7	[C/T]	ATAGTTGGAGATGCGGTCAAGAAGGCCTGGAGGTGGTAGTGGAGGAGGAGGAGACGGCCGAGATGTCTCCCCCAAACGCTCCACCAAGGCCAACATCAAGGACCACCGCTCCGATTGGCG[C/T]CCCCGTCGCTCGCGCCACAGCCTGAGCCCTCCTCCTCGTCCCCGCCGGTCTCGCTCGGTCGAGCGGAGGGACTATGGCTCCAGGCGCTCCAACTACGGGAAGCAGCACGCCAGGCGATCC
SNPM03780	LG7	[A/G]	TTGTTGGTTATCAGTTTCAATGAAATTAAGATTTTATTATAGCCCTTTTTTTTTTTAACTTGGCTTCTGTTTTTTCTGTTCTGCAGCTCACGCGTGGTTGATTTGATCCGTCACATCCAC[A/G]GCACCCAGTAGAAATTTTATGTCTTTTTTGGAATTCTAGTTAATAGGTGGTTTGCGTTTCCTGATAATAAATGTTTTAATTGTCTATGAACCTTGTTTTATTTGTTTTGATTCTGGGAGG
SNPM03807	LG7	[A/T]	ACATGATGTATGAGTAATATGTTGGAGCTAGATATTTATGAAGTTGGAAAACTAAGACTTTGAGTGACAAAACAATCATGAATAAAATCTGAAAGCAACAATTTATAAGAAATTAGAATA[A/T]AGGAGAACATGGATTAGAGGCATGCTAGGTTTTGCCCTAAGAGTGTTATTGTGCTTCTCATGCAAAGTAGATGGCTGTAACACTCAATTGACTCCTTGAGTTACTCGAAATCAATACTTT
SNPM03810	LG7	[G/T]	AAATAGTGAAAAACCAGTGTTACTTGGTGTAGTGTCACAAATTTACGAATATTACCACTTCCAGGGGAAAAAAAATGACAAGGAATATTTACGTACAAGTATAATTTGTGTGCATGCAAT[G/T]GTATATTGCTGTACTAGGCACATGTGAATGCATGAGATATTTGGTTTTGTAAGTGAATGGTTGAAATTAGACAAATTTTATTTTGATTATAGTTTATACGCTCCCATTTATATTAATTTC
SNPM03822	LG7	[C/T]	GTTCCGTTTACTGAAACAGTTTGGTTTGGTGTGTTCAGGTAAACACAAAGAGATGTTCAATAATTGTGAGTGGAGTCCAATTCGGCTTCCTTGGCTGCTTGAGTACTGTTTCGACCTTTA[C/T]TGCCGAAGTGTTTGCCATGTGGGAGAGTGGACACAGAGGGAGGGCATATACTTACACCGCCATCACCATCCTTCCATCATTTGCATTGGGAACTCTTATTTACTCCGTTCCTTTATGGAC
SNPM03859b	LG7	[C/A]	TTTACCTGCACTGTTAGAAATTCAAACCCATGTGTTAATCAAAATTGTTAAATAACCAATATTTCTTGCCATTTTGTCATGCAAACTTGTTGGAAGAGGAGAAGAAAATGTCATTACGAC[A/C]GTCAATAGTCTGGCTATACATCTCCCGATATGAGCAAAAAGTACACTTAAAAACATAAGCCTCCTGCTCTATGAACATAGCCGAGAAACTATGCACCGAATGCACCACATTTCATTGATA
SNPM03866	LG7	[A/T]	TTTTTTTTTAATTGCTTCTCGGTAAAGTTCTAGACATTTTTTATCCAGTCATAAACTTATCATGTTTAAGAAGCATGGTCCGAGTAATTGTCATTATAATAATTTCTTGAATTAATTTTT[A/T]ATTTTACTAAAGCTTTATTTTAAAAGTAATAGCACCTTAATGATGGTTTTTAGACCATCAGTGATTAATAGCTACAGCACCATTAGCATACGTGTATAACCCCATGTCATTTTGGTCCAT
SNPM03868	LG7	[A/G]	AGGCTTCTTCTTCTCCTCCTTTACCTCGTCCTTGCTCTTCATATAAATGTGACCATGATTAGTGGTAGCAGGAGAAGAATAACGAGGAAGGGAGAAGGGATTTGGGGCGATGCAGCGGTG[G/A]GAGGTTGAGAGGGGTGGAGGAGCAGCAGCCATCGAGCTCCCTCCCCTGAGTTCTCTTAGTTCTGGTGGGTGGAGGAGACCAAGGGCTTACACCAATGGAGGGATCCGGAAGTCTTCTGGT
SNPM03931	LG7	[T/G]	TTCTTCTAAAAAGCCCAGCATTCCCCTCCTCCTCTACCGTCAACTTTCCCTGATCAGATATCTCTGGTATACGAACTGCCACAGTCCCATCCTTTGGTCCAACATGGCTTGGTCCAGTTT[G/T]ATGGCTGTCTGCTCTTTGCCCAACCCTCAACCTTGCCTCCTGAACCCAGCCTACAAGGCCTTCTTGAATATGCTCATCAAATATCACTTTTTTGAATGAACTCCCCATCTTAGTTATAAT
SNPM03957	LG7	[A/T]	CAAGTAGATCTATTTGATGATCTTCAGTACATCATGACATTCTTTTATTCAAACCTCTCTTTTCTTGAATTATGTGAGTCTTGTTCTAAGGTTTTTGCCGGTCATTCCCACAGTGGTTCC[A/T]GTGATCCATCCTAGTTCTTTATTTCTCAAAATCTCTGAAAATTATTTGGACAGGGACAAGCCTTCTTGTACACCAATTGTACCTTGCCCATGGCTGATGACCAGGACTCTTTGGTGGCTT
SNPM03960	LG7	[A/G]	AGCAAGRCTCGTTAAACTCCCTTGCAATTCCATCACTAGACCCAACTCCTGTAAGCCAATCTATCAATGCCTGCTGTGACATCTCTTGATTTGGTGTTCCAAGTCATCAAGATTTCCCAA[A/G]TCTCTGGATTACCTTACCAGACGCCTAATACATGCCATATGCCCTCCACTGTTGCCTTGCATCTTGGGCATTTCCTTCCACTATATCTCCTTTGATTCAAGAGTTCCTGATATCATTGTT
SNPM03989	LG7	[C/T]	GAATGGGAGGAGAAGGTGGAGGAGCAAAGAAGGGCACGGTTGTCGGCACGGACAAAACTGGAGATGAGGAGGGCATATCCACCACTAGCACTGCTGTGGAGGTTTTATGGTTGGCGTGCT[C/T]GGAGATGACATAGGGCTGGCAATGGTTCTTGGAGAGGTTCGATCTTGAGGATATTGTGGAGGTGGACAGAGTTGAATCCATCGGGGGGCCATGATTATAAGAGGGTGCACGTCGACTACA
SNPM04019	LG7	[G/T]	AGGCTGCTAGGGCTTATGATTTGGCTGCTCTCAAGTACTGGGGTACTACTACAACAACCAATTTTCCCGTAAGTTAATTTTCTCGATCATTTCATTTTGATGACATTGCAGCTAAAAATC[G/T]ATTATGCACATCAATTTCTCCTTTATTTTACTTTTACCGTTAATGCTCAAATGCATATTCTTGCCTGCGCATGCACACATTCATCAGATTAGTAACTACGAAAAAGAGTTGGAGGAGATG
SNPM04057	LG7	[A/G]	ATCAGCCCTCATATTAGGAATTCTGAAGTGAATACCAGTTCCAAGTCTCCCAGAGTTCTTTTCTTTTTCCTTTAGGAAGAACTTGAGGAACACATTCCCATGATATTATAACACATTCTC[A/G]AAATTTATTGCATTTTAGATCTTGGAGAAAATGCCAGAATTGAACAAATTGGACCACCTGAGAAGGTGATCAATGCTTTTGGGCCAGAAGTTATTGGTGAGAATGTAGAAGGGAAGGTTC
SNPM04065	LG7	[T/C]	GCATCCAACATAGAAAGCCCAGTCTTTTGATCTTCTCTCTTTTCTCTAAAATTGYAAAGTTTGGTTGGATCGCAGCTCTAATCAGTTGCATCTGGCGTGCTTAAGGCTACAAAGTAATCA[T/C]AAAATATTGCACATAAATATGCATCATATCCACTGCTGTGTATCCCATTCTCTTTGAACCTCTTTCTGTATAAACTTGAGAAAAGGATGCAGACCATCCAAAAGGTATGTAATATAAAAC
SNPM04131b	LG7	[T/G]	AGATTCTTTTGTTAGTAAGTACTCATGAACATTCATCTTCATGATATGCATATATTTCCAATGAGATGCCTTTTATGCAAGTTTCTCACAATGTTATATACTGTTGAATGATTGAATCCT[G/T]TCGTTCACATTCTTTTTCTTCTATTTAGGTGTTGATTTTAAGGTAAAGATGGTTAACATTGGAGGGAAAAGATTGAAGCTTGCAATCTGGGATACAGGTGCTTACTGTGTTCTTATTTTC
SNPM04183	LG7	[A/G]	CATATATTTCAAGAAAGACTAATACTAATCGCCACAGCATAATCCAGTGGCTCAACAAAATAAAAGTGCTCCGCTGATAGCATTAAGGAGAAGAATCTCCATCATTCAACACTAAATAAC[A/G]AAGAAGAGAGAAGAAAATGAGAGGAAATAAAGAAACTCCCCAAATTTATCAAATAGTATATGCAAAGGACCCTAATATAACACAATCTTAAAGTGAAGCGTCTCCAAAAATAATTTAAAC
SNPM04184	LG7	[C/T]	AGTGGTACGCAAAACCCAAGGAATGATTGGCTGGAAAGCTGGAACCAAATCTCTCACTTGGTCTTATCTTTGTCTAATGAAAGGAAATCATTCCCCAAGCCCAAAAAAGAAAACAATAAG[C/T]GACCACCATATAGCGGAAAAGCTTGTTAAGTATTGAAAGTTCTTCAAATCATAAATCAGCATCATCAATTGAGTTATTAGAATTCTTAACATGATAAGAATATTGCACAGAAGAACGATA
SNPM04201	LG7	[T/G]	TGGAGGAGATGAACGGTGTKCTAGCAGAACTTGCAACCGTACGTGGCCGTTTCTATTAGGTCAATCAAAGCTTCAATTTATGAGCCCTCCACTACTCGCGTGCATGTATTTATATGGGAT[T/G]TAAATTTATTTGATATGCTAATTAACACATTCGGATTGCTGTCAAATAAATATTTTGGCATGATTTTTTTCTTTATTAGTGGCTGCTAGATTGGTTCCATCAGAGACGAAGGTAAAACCT
SNPM04274	LG7	[T/C]	TTCTCTGGAGCTGCGCATTGAGAGCAGTGACCGCAATCTCCATCTCAGACTCCCTCTCCTTCAGCAGCATCAACTCTCGCTTTGTTTCCTCCAGTTCTGCCTCCAACTTCTTCAAAGAGC[T/C]GAAGATTATGAGCTCATCTTCCCTTTCTTGATTGAACTGTGATGCAGAAGAAGTATAAGAAGGTGGTGAAGAAGATGCTGAGTAGATAGGCTTTGGAGCTGGCAGTGCATAAATTGGCTT
SNPM04324	LG7	[C/T]	ATAACATCTTTAGCATCCTATTGCATAAGTGATCTGACTAGACACTTGGGTACTCTTAACGATAGAATTTTGATGCCTCCTGTTGCATAATGTCCAATGTGTC[C/T]ATTTTGGCTGGCTGTCTCCTCTCTAACAATGATAGGAATTATCTATAACTGATATCTGTTCTTTGTTATACACTTATGCCACATGACTTTTGTTTCTCTTTGTTTTAGATTTCTAGGATT
SNPM04325	LG7	[A/G]	AGACCACCTCTGCCATGACACACCTCAACCTTTTTTTCTTCTATTCATCTGTTTTTATTTTTGGCTTATTATATTGTCGTTTGAGATGTCTATGTGACAATAGATTGAATTATCTTCTTA[A/G]TAGCAGAGCTTTTAATATTACTATGGATTGGAGTATTTTGTTAAGACTGGAGCTTTCAGTATTAATTCTTCAACTAGTCAAATACCTTATCTAGCTCTTTGGCCTAAAATCTGTGCCTTA
SNPM04343	LG7	[T/C]	GCTGCTCTCTCTCTCTCAAATAATGTTACTTGTCGCGCTGCACTTGGTGAGAGGTTCGGATCCAGCAATTATGAGGAGGATGCGAGCAGAATCTTTCATATCCTTGAAGAGACGCAGAGG[T/C]TGCTTGGAGGGTTCTGCACGGCAGATTTCTTTCCATGGTTGGAGTGGATTCATAAGCTGACGGGCTTGCAAGCAAAGCTGGAGGGCAACTTCAAGGACCTGGATGAATTCTATGATCAGG
SNPM04377	LG7	[C/T]	TATGAGCTATTGGAGAGTGGTATCTCCACTGCTTGGTCGAGTTTGATTAGATGGAGAAAAGATTAAGTCTGGTGGCACAGAATTAAATTACATCACTCAGAAATGTGATAGGGTTTGGAC[C/T]TTGACGCATGGTAAGATTGCTCCATTCTAATCTGTGTTCCATGGGTTCGAAATATGGGACCAGCCTCTTCGCATACCCAAACCCTGCAATATTAGGAGCCTTGCGCACTAGGATGCCTTT
SNPM04378	LG7	[A/G]	AGCATGCCAACCCTGGGTGGGTATTTCGTGCCTCGGCTGCAAGATTATAGAGTTCTCAGAGAGCCTCTAGATGAGGAGGTACACAGCAAATTGACACAAAACATCGGATGAGGAGGTCTC[G/A]ATCGGGACGCTCCATTGTGGATTCCTGCTGTCTGAAATCTCTCACTGCTACCTTTTTGACTTCGAGAGTGGTGAGACCTGAGAGAGGCTTGACTTCTTGAATGGTTAGGAAACCCTATAC
SNPM04429	LG7	[A/T]	ACATATCAATGAATACATCGCGAAGGTTCCACCTGAAAACAAACAAATCAGTCTTCCTCATATATTTCATCAATTTGAGCAATAATCCTACAAAATCACAGGGCTTTGCCATTTGCAGTA[A/T]CTTACCATCTCCATTGTCATTGGCCCAGAGGACAATGAAGACATATTTGATAAGGGGAAAGAGTGTGAGAGAATATATGATGACAGATAGAGCTCCAACTATGTCATCATTGCTCGGTAC
SNPM04430	LG7	[C/A]	TAACAAGGCAGATTCAAAGCTATGTTCAAAGAGTTTACCTTTGCTTAGTCCTGCATCAATCTTCCTCACTCCATCTACTGCTGAGAGAACTGCATCATTGAAGTTTTCTTAACAAGTTAG[A/C]AAAATTGGAATAGAATTAGAAATTAAAATTAAAAGTTATGAACCAGTGAGAGGTATAATGAAGAGAGGAAATTCATTGGAACCAACCTGAAATACAAGGTGTTAGGATACCATCTCCAAT
SNPM04479	LG7	[T/C]	GAGCCTCCATCATACCCTCCGCCCGGGCCGTTCTCCCCCGCCGCCRAGGGCGACGGCGGCGGACTCCACGTGAGTGAGGAGGTACTCGTAGATCTTTTTTCTGAGCCGCTCAATCGTCTC[C/T]GGCGGCACGCCGTCGTCGTCCCTGCCGCCGCCGTCCTCCCCCTCCTCGCCTCCCCTCTGCCCGATGCTGTCCAGCCAGTCGTTCACCTTCTTGAGCTGAGACAGCATCCCTGCCACCAGA
SNPM04552	LG7	[C/T]	GCTATGTGTTGCAACACTCTTTTTGAGCAATACTGCAGTAATGTGACATCACCAAGCTTTGAACCCTTAACCTTCCATTAGGAAAGGAGTGCCAACCAGATGAGATAATAGCTGCTGGCC[C/T]AATGTACAGGAAATAGAAACCATTTATTATTTGACTCCTGATAGTGGCCCTGCATGAAATACCTCAAGGAAGACAMTGTGAATTGAGTCATGGGTTAATGTAGCATCAGATGCTGTGCAG
SNPM04553	LG7	[C/A]	ATTAGGAAAGGAGTGCCAACCAGATGAGATAATAGCTGCTGGCCYAATGTACAGGAAATAGAAACCATTTATTATTTGACTCCTGATAGTGGCCCTGCATGAAATACCTCAAGGAAGACA[A/C]TGTGAATTGAGTCATGGGTTAATGTAGCATCAGATGCTGTGCAGTCATTAGTTCACCTGAGTTATGGACCCTTAAATTATTCTTAAAAATGCAACAATTTTGGGAAATTGTTACAAGTAA
SNPM04571	LG7	[T/C]	CAGACTGTTTTTTCTTTTAGAGAACAAGGAAGGGTTCAACTTCAATTTTTTTTTTTTTTTCCAGCAAGAAAAGCTAGATTGAACTGTTCTTCAATATGCTAAAATGCTTAAATTTAATTG[C/T]ATATGTGAATTTATATTAGACATATGTTTTGAAGTATTAAAATGAAGTTATAATAAGTACGCCTTTCCCTTGATCATTCTTTTCTGAACTTGAGTCCTTGTGAACTTTGAGTTATGTTCT
SNPM04582	LG7	[A/G]	CGTAATAGTCATTCTGGTAAAAATCCAGACAAACTCAATTCCGTTAAAGTTCTGAGAAATAGCAGTCGCTAACATACGATCGGTGCACTACACACAATATAATTTTTTCTCCTTCTAAGT[G/A]TTCTTGAAATACAAAATGATAATATAATAAATTCCAATAAAAAAGAAAGCTTTCAATAGACAAACTTCTCTTACATATTAATGGCCAAGCAGAAATTTCCATCATTCATGTCAGCATTAT
SNPM04597	LG7	[A/C]	ATGCAATTAGAGGTAAGTTTTTGTGTCACCTTGGCCCACAGCTTGCAAAYGAGCTCAATCAATTAGTTGCGGATTAAGGCCTCATAAGTTTTCACTTGGCCAGAGCTTATGAATACCTAA[A/C]CCAAATTATGTCAGGGTCAAGATCCAAGAGAAAAAGTCAAATAAAGCCCATCTTAATAAGGCCCAAAATATTTAGGAGTCGAGCAAAAAGGGTATACCAAATATGGCCAGAACCAAAATA
SNPM04606	LG7	[A/G]	TATACCATAATTTGAGATCCTTCCCATGTGCCCAATCTGTAAAAAGAAAATACCACCCTTCTCATGTACAGCATTCACTATTGGTTTCCATGCTTCCACCTGCTCTCTAGTCCAAATACC[A/G]GGGATATCTTTATACCTTCAAAACAGAAGAGAGATAAAGGAAAAATGAATAAGATTCAGGTGGAAGATTGGAGCCAATTACATGATCAGGACTCAGGAACAAATCTTGAGACAGCATTGT
SNPM04625	LG7	[A/G]	CAATGATAGTCCTCTCTTTGACTTCCATTTGATGATTAGTTAGTCCTTTGGTAGGTCAGTTTCTATGCATGCTTATGTATTTTTTTTAGACATAGATTAGGGAATTGGGAATTGAAATGG[A/G]CATTAAATAAAGGGGCCAGTTATAAAGTTGCAAGGCTCCAAATACCAAAGCCACTTCAGTTTGGTGTTGCAAATTGGTTTTAAATATTAAGGTGCAAGAAGATCGACTCAAAGAAGTCAG
SNPM04638	LG7	[A/C]	TGTTGTTTCCCCCACCTCTCTCTCGTGTGCAAGATGGAGACCAAGGCTATGTTGGCTCAGGCTGGTAGTCAAGCCCGGCTTTTAATATTTGTTCCAGGTTGAGCTCGGGCTCTGGACCTC[A/C]GACCCAATCCAGGCTGGGCTAGGTTTGGGCTCTGGACTTTCGACCCAACCCAAGCTTGGGCTGGTCTCAGGCTGGGAAAAATTGCCCTGATAATAGGATCCAAGCCTAGCCTGAACCCAA
SNPM04776	LG7	[C/T]	AACAGATTATGAGTAAAACATGGAGCAAATAATACAAGCCTTAACTTGGCTAGATCGCCTACACCAACAAACTTCATATTACTGTTGTAGGAAATAGCTCAAGTATCTTTTTCCACAGTT[C/T]GATGGAGTAAGCAATACCATTAATAAAATCACACACATTGTTCCAAGCAGGTTCAACACTAAAAAGAATGTCTTAACCAGAATTGCAAAATAATCCTYATTACAAAGACATGTAAAGATT
SNPM04802	LG7	[T/C]	TTACCTGACCAGGGAATAAGGAAAATTGGGTCAAGTTCTGGAGATCAAGCCGCACATGCTGCCCACCAGACTGCTCAACACTGCCACAAGTTTTTTCCATGATTAGCTACGACTGAAATT[T/C]CAATGCTTATCAAAGGGCAGACACTTTTAAAAACTCATCATGAATTCAAACTACAGCTAGGTAGGCTCCTATGGAGAAAAGGTACTTGTACCTGCATTGCAGCAAGATAGATTTCTCATT
SNPM04879	LG7	[A/T]	TAGTGATTTAACATTTTCGGTTGAATACTTAAATTTCCTGAGATGTGATAAATAAATGACTTGCTTTGTTGTACATTGAGATAAGAGGCATTCCCTGCCTTAGAAATTATAGTCAGTGAA[A/T]CAAAATAAGCATGGCCTTTATATGAAGCACCCAAAATAATGGCTATGAGGAGGCATGCTTGCCTTGCAGCTAATCGCATACATGCGGCTATTTTACCTGAATTTTTTATATGTATATTCC
SNPM04928	LG7	[A/C]	TTTTTCAATGGAAACATGTCCTTTCACTTCAAAGCATATTTTCCTCCTTTCTAGATGGAAACTATTCCAGCCCCTAGTCAATGAATCCCCTAGCAGACAAAGACCAAGAATGATAGGAAA[C/A]AATTAAATGAGCACTTAGAATCCAGAATGAAAACAAATACATGGAGGACACAAGCTAATTACAGAATTACACAATTCTCTATTGGATGCTTTTGCCACCCAAACWGTGCAGGTTATGCTT
SNPM04967**	LG7	[A/G]	GAGCATCCAGTTCCTAATAGATTTTACTCGGCAGTAAACCACCAAAAAGAAGTGCAAGGATAACACAAGGTTGTAATCTGAGAGGGAATTTTAAAGCAATAAGAAAAAATCCTCATGAAT[A/G]CAATATATATCTATATATATAAACTTAAAGCTAGATTGTAACCTTACACATTAGTTCTGATGCAGCACACAGCAACAGTTGTAGACTTGCAAAATTTTTGATGCTCCCTAGTTCTATATA
SNPM04990**	LG7	[C/A]	CCCGGACACCGTGGTACACCGGGTGACGCGTCTCCCGGAACTTCTTCCTCCCTGCTCGGCGCTTCGGCGACTTTGCGGGCAGTTGCGGGGAGGTGGAGGAGAAGGACGGGGAGCTGGTGG[A/C]TGGGACTTCATTGGATGAAAAAGAGCTGGACGAAGAGGATTCCTCGCAGTCCATGGTACTGCTATCTCCGTGAAGTAGTGGACTGAGAGAAGAGAGAGCGGAATGAGATGTGGTGTTTGA
SNPM04991**	LG7	[C/T]	ATGAAAAAGAGCTGGACGAAGAGGATTCCTCGCAGTCCATGGTACTGCTATCTCCGTGAAGTAGTGGACTGAGAGAAGAGAGAGCGGAATGAGATGTGGTGTTTGAACTGAAGACCGGAG[C/T]CCGATGGTTAACCTTTTAGGAGGACTCGAGGAGAGAGGCTATATATTTATAGACTTTTCGTTGTCGACGTGGCACATCGCAGTCCACGGCGGGCCGCCCGCGCGAGGGCCGGGTATGAAC
SNPM04996	LG7	[A/G]	CAACTTCCACCAAAAAAAGCAAAAAATTACTCATTTCSTTTTGTACATGGCTAACAATATCAAGCACTTAAAAGACTTTAGCACACAATCACTTTAATATGTGCTAGTGTGCTAAAGAAC[G/A]TATAAAAATATCGACCTAGAATGCTATTTAAAGATCAACTGCTTAAGTGATCAAAAGTCCATATTAAGGTAGTAAAAAGGAGGTTAGCAAATGTTGCCAATATCTTAGTATTATATGTGC
SNPM04997	LG7	[T/G]	GGAGTTTGGTGCAAGAATGGCATCCAACAAGCGAAATCCAGTGTCTTTTTGTGTCCCTGAGATCCAGTGGTCCCGAAGTAAGATTCATTCTTCCCACTGATATGATCTGTTCTAATTTTC[T/G]GTCGACAACATTCTGAATACAAGTCAGTGGGCAATGGTGGGACTAGAAATACAATACCCAAACTTATAAGCATTATAACCAGTAGCTTTGGTCCTTTGCTTAAAAGCAAATAACAACTTC
SNPM05068	LG7	[A/G]	CATTTATCCACTTTACCAACACAGCCTAAAAGAAAAAGGCACCAAATAACAGGGTGCAAATCACGAGGCACAAACATGATTCATATTGGGCACTTTCTCCATCAATTTTGGCCTCAGAGG[A/G]GAAAGCATACCTTTGGATGCCTAGCATATAAACCACCTTGGAGGAATGTTTTGAGCCTAGGATTTCACCTTGGATCRAGTGTATAAAATCAAGCATGCCTTTGGATGGTCTATATAAACC
SNPM05069	LG7	[A/G]	GATTTCACCTTGGATCRAGTGTATAAAATCAAGCATGCCTTTGGATGGTCTATATAAACCACATTGGACTCCCTTTCTACGTATTATGTCATTTTAATACAAGCTTTTGGAAACTTATAG[A/G]TGTGCCATATGTAATCTAAAAAGAAGAAAACTTGAGTTCCTAACAGAGTTTGGTGATGGATATTTGGGAACAAGCTTCAAGATCCATATCTAAAACTTGAAACTTGAGTTCCTGAAAGAA
SNPM05079	LG7	[C/G]	CAACTCCAACAGGTAGAACAAGAAGGACGAATACCCATCGYGAACACGTCCTCAGTCTTTTTTCCATTTCTGTCTATCTTTCTTCTTGATTCTTTTGTTTCCTACTGATTTCTTTAAGGT[C/G]ATAGAAGTCTTAATGAGTCCCTTTAATTGTCACAGGAAGCGAAGATCTCGAAGACAATCTCCCAATCCGATCCCTCCTGTTGTTCTTTGTCTTGATGATGATGAGGAAAAGACTGTTGAA
SNPM00013	LG8	[A/G]	TTACATACTTATGGTATTGGCATTCAAATTGCGAGTTTTTKTTTTGAAATGCTTCCTATGTCATTTTCTAATCTTTTTTGGTTGTTGGATGAAGGTGGAAAGGCTGGCAGAAAGGATGGT[A/G]AAATGGTTAAAGGTTGGTGGATATATTTTCTTCAGAGAATCTTGTTTCCACCAGTCGGGAGACTC
SNPM00066	LG8	[A/T]	AAATGTCATAAGCTTCTTATGATTATCCCTTTAATTACAGGGGTGGCAAATATGAATTATATCTGTTTTCTTTCTTATTAAAAATTATATTGATTGAATATTGCACCTATTTCCTTCTTT[A/T]TCCCTTTTTTTGGATGAATGCCCCAGGTAGAACTTACAGCTCCACCAGAAGTGGCTAATGAATGCCCACTCAAGTCATTTAAGTTCTATCAAACAAAGGAGATTGGGACTAATAGAAAGG
SNPM00130	LG8	[A/G]	TAAGGGGTGACACGGATGACGGCAACCCACGCGCCCATGATAGCCAGGTGGGTCTTCAGCTGCTTGTACGCCGTGGCCTTGTCCGGCCGCCGAGGTATTGCTCCCAGGAACATCTCGATC[G/A]CTCCACTTGCTCTCGCTCTGGYTTTTTCTTTCCCTCGGCAAAACCCTAGCGGTGGGGAAGGGCTGATGAGTCTGGGTATATTTATAGGCACCCGAGAACTCGCACCAAATGGCTTTGGGT
SNPM00155	LG8	[C/G]	CAATATGAACTTTGCTCGCAATGTTCCTGCAGAWGTTTGAATTAATTAGAAAGAAAGGGAGATTACAATTTGAAGCTAGATATTGTCGTCCACTTAAGCCGTAGTCTCAATCCAGCTTCA[C/G]AAGTAGAACTCCTAGGTCCCAAGTTCCCACCTCATCTCTGCCCTGTTTTCGGTAATGACCTCATCTCAGCCTATTGGAGTATCAGCAAAAAACTGACAACTACCGGCATTATTGCATCTC
SNPM00157	LG8	[T/G]	CTATCTCGGTCCAACAAATATCTTCGAGTATTGAGCCTGAAAAAAAGCAATCTAATTTGCTGGTAAATATGCTTTACATCACTGTCAATCCTTCATCGATGTTTTTCGGTATGAATGGAC[T/G]ATATATCATTTGGTATGGTGTGGTATTCTGCTGCCAAAAAAATTACCTTGTAA
SNPM00173	LG8	[A/G]	GCTGTCGACACCACGAGGGCCTTCCACCTTAAAATCCAAATCACCGAGATAAAATATCTGGTACATATGCGCCACCGCAATTTGCTCATATAGCGGCACCCCTGCAAAGAAGAACAAGAT[A/G]AAACCTTGATCACAGCCAGTCTTCCCATGAAGCGTCCAAAGGCTTGCCTAGGGTGAATCAAGAAATTATTTCACCAAACTGCATGCACCGGGTCACCCATATTCCTATGGGCCTCGCTGA
SNPM00200	LG8	[A/T]	TCAGCATTCCAGCCTTAAGTAGGCTTTGCTTGCTGACTAGAATCAAAAACTACAAAAGGAATTTTTTCAATCTTATATTGAGTGCTGTTTAGGTAGTGAAACCTGAAAATGTCAATAAAG[A/T]AACACTAATAATTGAAATACATGTCTCCAATCACTTGTTCATGCAAGTTTTCTTGCTTTCAGACAGAGCCATGGTGAAGGCAACCAGCTGCTTTAGAAAAGAAATGGAAGTTGAACAAAC
SNPM00217	LG8	[T/G]	TATATATTTTTAGTTGAACAATTATATTTTGAATTGTATGGAGTGGTTGGYTCTTTTAGTCTCTGGGAGCTTGCTATTGTTTCTTCTTCCTCCAACTCTTGGTCCAAAATTCATTGTCCC[T/G]GACCTGAAGCAAACTTTTAATCTCAAGGCTTCTTTTGGTCTCAAAGAATGGGCTGTCCTGTTATCCGTGTTTGGGTGTTTTCCATGTGATGACAGGATGGGGATTAGTGGTGGTGGAAGT
SNPM00224	LG8	[T/C]	CAAGCGAGCATTTGTTCGACTGATTGGCGCCTCTTCGCACTTTCCTTGCAAGAATAATTGCGGACATCTACATCAAAGTGACAGTGAAAAATCTTTCGGGATGAAGATAAAACTTAAATC[T/C]AGGGCTGCAAAATATTCAAGCTATTCATGTATAGCTTGAGATYGGCTCGTTAGCAGCTCGTTTGAGCTTAGCTTGGAAAACAAACCGAGCTCAACCTGAACACAATTGGCTTGCAAAAGC
SNPM00235	LG8	[C/G]	ACCAGCTCCCTAGTGTTGTATCTCTTCTTGATTTGACTGCATTTGTCATGTCTCTCCATTTGTGTACTRCCACATAAGAAACTCCATCATGAACCCAAAAGCAATGCATGTCAGTTACTG[C/G]AGAAATGACATTCATTTTGCGGAAGCACTTAAAGAGATCGAATGCAAAATACACTCTGGCCCTCTCTTTGTACCTGTCACCACACCCACCTCAGAGTCATATTAGATATGGTTTTTTTAG
SNPM00257	LG8	[A/C]	GCTGGGAAAATAAATTCACAAGGACCATCAAACTTGCCCCAATGTATGGACTACGAGCAGCAAACCAGACATGCTGCCTCACTAAACAACAAAAACACC[A/C]ACATCGAGCAAATTAAATAAAGAAATCGATGTCTAAGATCCCACTGGTCCCATGAATCACCCGTCGACGTGGCCACTCGAGTTGGGATCCACCTCCCCGACAAGAAAATACAGTGTTCCT
SNPM00316	LG8	[C/G]	GAGAAGTGACACCATCAAATCAAACCTCATAAGGGAACACTACCCTCAGCACTGGGACCACAGAGAGCTCACTTGCAGAAAAAGAAGGGAACAGAGAGGGATGTAGAAAGAGATGGAGAA[C/G]GATTTTGGAACTATGGAAAAGAAAATGGATTACAATGTGCCTTAAGTGCTTGAGAAAGGAGAAAACAGGAGGATTTAGGGTTTTTAAGGTTTTCCCATATTGATCTCAACCATAAGATTG
SNPM00326	LG8	[T/G]	GTCCTTTATGGCATGCCACTTGGTATGGTGCATAATGAAGTTGCATGTTTTCTGGCAATTGGTCGATCGGAAGTGCATAACTAAGGGATAAAAAGGAAGAATGATCAGTCTATTTTGTGG[G/T]AAATTTGGTCTGTTGAATTGATTTAGTTATAGATTACATTCCCCTCTCTTGATAGGAGAGCAAGCTGTTTCCCATGAAGTGGTTGCAATGTTTTACTAAAGAACTTTTCTCGTCAATGTC
SNPM00339	LG8	[A/G]	AACCTGGGATGTTACAGCACTATACCTTTCTGTGGTGTGGACCTCATCCATGAGTTTGTCACATTGGGTTTACCTTCAAGTGAACTCCCTATTTTTCAGTCTGAAAATCTCAAATGTCAT[G/A]CAAAAGAAATCTCTCAACACAGTGCAATTGAACTCCTATTGTAACTTTATCAAGATCTTTCTGTTGCAACCAAAAGTTGATGAACATGTGTTTCAAAATTTGTCAGTCTAATCAGTGACT
SNPM00353	LG8	[A/G]	CATTGGAATTTAGCAGAGGAAAGATGAACTTAAAGAAGGAAAAAAAAAAATCAAGAAATATCAAAAAAAGCTAACGATCTCTACAGGAAACTCCAGACTCCCCCAAAGACATCAAGAATC[G/A]AAGCCGATAAATAGAGGATAAAACCAAGGGCGATTTGAAACCAGAAAGTTAGGAAAGAAGCATCGAGAGAAGAGGAGAAGCCAAGAAACTGTGTCCAGAAACTTGCCACGGTGATAAAAT
SNPM00364	LG8	[T/C]	YAYGGCCTATGCTAGTGCTGATATCAACGGAACCGGTTGCATAATTTGGACGACGGAGCTCACTGATATTAGGGTGTATTCCTTTGGTGGGCAGGATCTCAATGTCCGGCTAGCGGTGGC[T/C]GATTTAGGTATGTACTGTTTCATTTTYTGTGATCAGAAATTGCACAATAAGTAGAAAGATTTATATCGTTGGATCAGTGCAAGCTGGAAATCGACAGATGTCCACATTGTCGGTCCCGAA
SNPM00366	LG8	[A/G]	TATTTTAGATTATTTTTAAATATTGCAACATCAYGAAGTATATGCAAAATATGAACTGGATCATAAAAACTAGTAGTTGGCCAAGTAGACATCGGGACCAAGAGAGATAAACTGATGGTT[A/G]TCTCCGTCAAAAGCAGACGCTATCCTCATAAATGCATGCAAGTTACATAAGTGGAAACTTGTGAAATTTCCCTTCAAGATCACAAAAAATTGTATAATTAGGTGATAATATTTGGTCACT
SNPM00368	LG8	[A/C]	CCACTATGTTTCTGTTTGCACATCAAAGGGTGAAGCTGTGTGTGCTGGCCACAGTACTCAAAGTGGCTCTAGTCACGTTTCCCTTGAATGGTCTGTTTACTTTTCTACAGGAATGCTCCA[C/A]CCATCAGCTCTCTTGGTGGTTTTTCTTGCCTGCAATGTWCCAAAACTCTGACAGAGATGGCCCATAATGTTCAGAATGATTCTACTACTTTACCGTCCAGGAGGTGCTAGACTATTCTTT
SNPM00383	LG8	[C/G]	AGATGGATGTGAGCGCCTTTCTAAATGTTACCATCTCAGCTTTGGATACCCCATGCTTAGCAAAACTGAGGGGTTTGTGGAATTTAACTTTGATACGGAGATCTAGTCATCTTCACCAAT[C/G]AGMATGTATTATATTGAACAACAGGATTACAGTTCATTTCCTACGGAAGATGACTGGCCAAATGACAAACGATCTGGTGCACAAGATCCTCCTTTCCTTTGTTAGCAGTGATTTAGGTGT
SNPM00387	LG8	[A/G]	GCAGTAATAGATGGCAAAGACAAAAGACTGAAAAAAAAAWATAGATAATATATATTTTTGTAGACATTTTCCATGCCAAAATTTCAAATTTATGTTAGACATGTCACATGCACATGGGGC[G/A]AGAATGGGGATAAAATGCTAGAAGAAGAATTTGAGCCCAAATATTATATCTTCTACTATATTCCAATGCGAATTACTCTCTCTTTTTCTTTAAGGAGGCAATAGTAAATCTGTGTACAAA
SNPM00405	LG8	[A/T]	CTACAGCTAAAATATGAATCTAATATCTCATGAAAATTGTCCAATATTGGTGCTTAGGACCATAGTTTCTTAGTCTACTTGGTTATTCGTTGACAAGTCTAACTAATTTAGTGCAAGATC[A/T]TGGTATTTGCCATGTAAGTCCTTTGATAGGCGTATCCTTCGTATTACAATGATAYGTCAATATGTTATGTTAACCCTATGTTAGTGCATTTGGAGGAGAGAAATAATTGGAATTTCTCCA
SNPM00461	LG8	[A/G]	TTATACGCGGAGTTATCCCGTCATTCTAAAATCTGCAAGCTTGTCAATTGAAGGGAGCATATCTTGGTCACACGGCTCTTCACTTGCAACAAGGATTTAAAGATTGTCTTGATTTCTAAT[A/G]ATGATCCTTTAAGCTGCTCTTTATCTTGTCWTTATTCTTTCAATTTTTATAACAAATTTATATTACTTTATTTTTTTAAAACATATTGTTCGATACCATTTTATGTCTTGCTCAGTATAC
SNPM00520	LG8	[T/C]	TTGTCATATAAATTAGATTAAGGTAGCATATTTTGCAAATAGGACTAATAACCGGCCTAAAAGATTTGGTTCTATCTTCTGTTCTCAAGAGAGAATGATTTAATTTCCAATAGGGATATG[T/C]GTTGTTGGAGTACCCTGCCAAGCTTCTATTCACCACTCTTCAAKCTCTACGTAGCAGCATTCAGTCATTCTTCATAGCTCTAGCATTTGGGAGGGACGTTTCTCGGTGGAAGTTGGGCTT
SNPM00549	LG8	[A/G]	GTGGAAGGGCTYGGAGGATTCGTTGAGGGAGGAAATTGAGGATGGTTTCCTGCAGGGACTGGTAGAAGGAGCCATTCATGCAAGTTCCAAATCGCTTGCAGCCTCTATCCGGAGGGTTTT[G/A]GGTAGTTTTATTGAGCAGAGGGCKACTGCTGGTGTTGAGAAGCTTCTCTTTCGTCTTGTAGAGCCTTTGCTGTTTCGGGCACTGCAGGTGTGTTCTTTGGATTTCTGTTTCTTTATAATT
SNPM00572**	LG8	[A/G]	GATCAATCACTGATGATATTCCAGTGGTATTCAAGATATATCTCACCAAACGGGTCAAGGATCTTAATAATTTTTGTTAGCCTGTAATGGCCAACGGTTCACCCCCCCAATCAGTCCCCA[A/G]CAAAATCGGTTGCGGTTCTAACGGGGGATGTGGTGGTGGTGACAACGGACGTGATGGAGTTGAGTGTAGGAATCTCTAAGAAGGCTATTTTTAGGGAAGGATGGCTGGATTCATTAAGCT
SNPM00608	LG8	[G/T]	ACCGGAGAAATTCCTCCCATAATAACTCCTTTCTGGCTGATAACTTCCCAATAAGCGGCCCCACGACTAGGATAGCCAGCAGCCACCACGTTTCTTTTACCCCTTTGGGACCGCCGGTGG[G/T]GTGAGTCAAAAAGGAAAGAGCGCAACCAAACTGGATCTTTTGACCCACCAAATCAGTGATGATGCTGGATCTGGTCATCTGGTGTTACCAAGGAGATGTCTTCTCCAAAGGTTAGCAGGC
SNPM00621	LG8	[A/G]	GAAGCTCTCAGGAAGCTSGGAACCTATTCTCCTTCGCGGAATTTGGAGCACCRAGAATAATCTGACGTGTAGCGCATTGAAGTGATGCCAAGTTACAGAGAATTTTGGTATACACCAACC[A/G]CTGGGGTTGTTCCCCCACCCAAAGAAAACCGATCCTCTTCTACAAACCGTCTAGTGAGTGAATGCATGAGCAAAGATGATGATGCCCAAGATCAGCATCTATCAGTCATCAAGGCCACCA
SNPM00635	LG8	[T/G]	GCCCTTGAGTGATCCATCCAATTGGTCAGGCTGATCACCACTTGGAAGTGTGTCGGCATCATTGACAAGCCTTGCACTCTGCTTCACTGGTGCCTATGGCAAATTCCCGACAACAAATGA[T/G]GTTTCCAAGGTATTCCAACTTGTCAAGCCCAAAATCTATCCAGACATTTTGACATGCAATCGATGGTCAAATGGAAGTTCATAGTCATCCATACATGTTGACTATGAAATGTGCAGAAAK
SNPM00658	LG8	[C/T]	ATCAGAATGAATTARAATAAGAATCAGRATGGCCACATCTCCTGAAGCATTTAGGTCATGACCAGAATCGGAATGGAGATTTGAATCTTTAGAGATACAAGATTTAGGCTTTGTGTTCCA[C/T]TGGACCATTAAATTATTCCTAATTCTATCTTTTTGTTAGTCATTGAATTCATTTTTTATGCAGAATAAGCTTCTCTAGATTATTTGGAGAAGATGGACCGAAGCAAGTTGTAAATCGATT
SNPM00719	LG8	[T/C]	CCTCGACAAAGTGTATTTCAATCCTTGGTCATTATTTTCATCAACCTCTTCTTAGACACATTATTCAACTTGATCACGAGACACTTCCTCATCATGGCTCTTTTTGGCAAACCTCTAAGA[C/T]GGTTTGTCCATCTCGAAGACATTTTTCCTCCCTTTTCTGCACGGATTCTAGTGCTACTTGTAAGCTCTTTAATTTCCCATCCCTCCTGAGAACAAGTTCTTCCTAATCAATCACATATTC
SNPM00743	LG8	[C/A]	AATATGTTAAGGGGCTTGATGATGGATGATTTTGTTAAGCTGGCCGAACTAGAAGACTGTCGTTTCCATACAAGGCCGAGATCAAACATAAGCCCATAAATACCAATAAAAATCTCTTCC[A/C]CATCCCAAAAAATCCAGCTTTTGACATCAAAAGAATAATTCCAACAAAAATCATAGAATACTAACGGAATTCAAAGAAAAAAACTGCTAATTTCTAACGAATCAGACCTGAATTCCATTA
SNPM00745	LG8	[C/G]	ATGTCGACGAAGATGACATTGCCATCAATCTTGGGAACTCATGGCCAAAGTAATCTTTTACCGTAAGACTTTTTAGGCAAGGTGGTGTGCATAGATAGCTCTTCAAAAACCTCTTTGATT[C/G]TGTTCATCTCCTCCTCATTGCTTTGAATATGATCCAACACTCGTAGACGAGAGAGGCTATCAAAAAGAGCATCCAGTTCATGTATGTGGTTCGGAAAAAGCAATAGAAGGCCTCACCAAC
SNPM00765	LG8	[A/G]	ATTATTTCCTCTTTCTGCATTACTTCACTGAGTAGTTCACTGTATATGTGAAATAGACGATCAATAGCTTCTCTACCAATATAATGGCATAGCATAGACTCCTGTATAGCTCTTATTGCC[A/G]TTGCCAAAGCCGCTCCATCCTTTTTAGCATCTCCACTGCCGACTTTGTCTTTGAATATCTTTAAGTATTCAACCGTAAAAGAGCCTTCCCTCAGCACTTCATATTCTATTTCCCTTAGAG
SNPM00777	LG8	[C/G]	ACAGGTCCTACACCTTTGGAGCCCTCATGTTCAAAGATTCTTCTGATGGATTTTTTTTTATTATTATTATTGTGGGAAAGCCTGGATATAAAATCGATAGGTTCCATCAGGATTTAGGAC[C/G]ACTGATTTTGCCAAAAGTAATCATAAATTAGCTCTCATATTTATTGAAAATATTTTTCACTAAATTTGACAATTTCGTTAATTTTATATCATACATGGAATTTTGGAAGTTAATTGGATT
SNPM00884	LG8	[T/C]	TTGGTTATGATAAAATGAAGCTTTAGCCAAAAAAGATAGGCTACAATGGCTTAAAGCGTGTACTTAACCAGATGCGTCGTCTGCACCACATGATAGGCATTTCTGTTATATTACAGGGCT[C/T]GGAACGATTTGGGTGGTCACTAGTTACATTCTGGGCATGCGAAGAATGCAAAGGAATTGGATCAATGTGAAAAAGAGTATTACAAATCAGATAGGTTAGCAGTGATTGTTTGGGTTATAA
SNPM00906	LG8	[T/C]	CAACAGCGCGCTTGTGGATATGTACTTCAAATGCAGCAGTCTGAGTGATGGTTACATGGTTTTCAAGGGTTCGTCCGAGAGGAATGTTGTTACATGGACAGCTCTTATATCAGGATATGG[C/T]CAGCATGGGCGAGTTGTCGAGGTCCTCGAGCTTTTCCACCAGATGATAGAAGATGGTTTTTGTCCAAATCATGTAACGTTCCTTGCAGTTCTTTCTGCTTGTAGCCATGGAGGCCTTGTT
SNPM00977	LG8	[A/C]	GTTGCTTGTCAACAATTTGACTGATTATCACCTCATCAAACAAGTTGCCAATCTTCAAAACACATTCATTGTCCAGTGGCAATCGTATTGGCCCACCAAATTTTCAAGCATTATTGTCAA[C/A]CCCGTCAGTGTTCTCATGAGTGGTGAGCCCCAACACCACAAAGGAAACATGAACAGAGATCACTGAGCAGGACAGCCAACCTGAAACCATCCCATTCAGAACTTGAGTGATGAGCTGCCA
SNPM01012	LG8	[A/T]	CGGTGGTTTCCTGTAGCCAATCGCCGCGAAACCGATATCTAAGGCCATATCGGGCATCTTCTSGGAGAAATTTTTCCTCCATTTGAGTCAGATCTTGTCTCGCTGCTATTATCTGGTGGT[A/T]TTGCGGTCCGTGGAGGCGGTTTTCCGTGCAGTAGCGTTTTTTTCCATCGCCAGAGAAGGTTTTTCGTTTGATCTAGTGAACGAGAGATGCCGTCTGGGACGAGGCTACCGACGTGGAGGG
SNPM01041	LG8	[C/A]	AACTAATAAATTATTAGTGTTCTGTGGTGAACTTGGTCCAACTAATAATATTTTCTCAAATGAGGATATCGGTGTTAGGGAGGATGGTGGCATAGGAATAACATCCATAATTTTTTCCCC[A/C]TATACTTCTTACCATCTTTAAGACTTGGATAGGAGAGGGTGACGTGCCCAATTTTTATTGTGATCCGTCTACCTAATAACTGCCCGGGGCACCGACAGAATCCTTCTCAGGTGACTCCAT
SNPM01129	LG8	[T/C]	GCTCTTTCCACTAAAGCCAACTATCATCCCCCGATCCATAGGAAATGAAAACCGCCATGCACGACGGGAATAGTGGCCGCTTACCAGATGTTAGAAACTCTTCGGGGTACTGCAATGTGA[C/T]CTGCGGTGTACCACAAGCAAATCTAGCATATCTGACACCTTCGTAGGAGCATGCTGTCAGAGAACCAGGCCTTTAATCGTCCTCCACATATTTTACAACGCGGTTAAAAATTGATCTGGC
SNPM01183	LG8	[T/G]	AGTATCTTAGCTAATCCAGAGGCACGGGTAAAAGGAACATAATTTTATCAAAAAAAATCTAAACATTCGAGATCTGCGAAAATAGAAGGTAGTGGCTGTGTAATGCTGAGCAAGTTGGAT[G/T]AAGCTGGAAGGATCCAGCGGCCCACAGAAAGTGGAGATGGCACGATGCCCATGAGGGGGAGGGAGGCCGAGGCTGATCCCAGCATGACGAAGAAAACAACCCATCTCCAGAATTTTTTTT
SNPM01237	LG8	[C/G]	AGAAGTGAATTTAAATGCTAATACTGGTGAGGCTAGATAGCATTTGGACCATTTTATGTTTTCTTTTCTCCATATGTATTGTTGGTCATAAGTGAAGGGCTTCCATCTTCCAAGAACCAT[C/G]CATGTCGATCATGCCTTTCTTGGAATTCCCAAAAAAAAATCCAGATTTTATAAATTCACCATTTTCCTTTTCTAATTTYTTTCTTGGATGATAGGTGAAGATGATCGGAATTACATCTAG
SNPM01250	LG8	[A/G]	TGCATCTATATTACAATACTTTTTTAGAATTTCCTTTGATTTCTATGTCCAGCCAAGGTCAGTGATTCGAACCAGGAGATCAGACTACGATCATTTTGATATAGTTTCTGAGGATGAGCA[A/G]TCACCTTCCTCTCAAACAGTAGGTTCACTACACATAGAACAACTACTTGAACACAATGTAAGTGAATGTTTCATCATTATCTCATATTCAACACCCCCACATAAAAGGAGCTCCTCAACT
SNPM01310	LG8	[T/C]	ACAGCCAAGAGAGAAGAATTCTTGGATAAAAACAGATATCCTAAGGTCTATCAAATGAAGGTAAACTGTTGCTCTGCTTGACTTTGTCTTCAGGTTGGCGTGTACCGGCTGTTCGTTCGA[C/T]GGCAACGGCAACGGGCACTGTCAGACCGGTGACTGCGGTGGTAAACTTGCCTGCACAGCCTACGGCAGCCCGCCCAACACCCTCGCCGAGTTCGCCCTCAACCAGTACCAGAACCTCGAC
SNPM01388	LG8	[A/G]	ATCTCAATGCACTCTGAACTCCATCATTTATCTGCCKATATAGATCTCAAAGCTAGAAGTGGATGATCCAATGGTAGATTCGTGGGAAGGCAAATATTCCTTTCCACTGTCGATGGTGCT[A/G]CACTGTTGATGGCGCAACGGCAGTCCCACCTTCGTATGTGTTGATGCCGCAAGGCTTCTCGTGCCATGGACTGACATTGGGTGCAATGCGGATGCGACCGTGTCAACATGTGAGTTGTGA
SNPM01405	LG8	[G/T]	CTCCAAATGATCAACGTCTATTTATAGCCCATTTATTACTTCTATAAATGATATTTAATGATAATAAATCCATCCATTATAAGGCAATCTTGATATACATCTCCTTTCTAAGAATTTATT[G/T]AGATGCTCAAAAATGAAATTGAAGCACTAACTTAGATAATGATATTTGCCTCACTTGCGCTTGGGATGTCAGTGGGACGTGCTCGCGAATGGTGCTACAATTGAAGAAGCGTGCCAAATA
SNPM01410	LG8	[A/T]	GCCATGGTGAAGRGCAATGACAGAWATAAGAAAAAGGAAAAAGGATAAGAAAACMAAGGGGAGGGAAAGGTGGGAGGAAGAAGAGATGGGGGTTAGTGAGATTCTCACCAAATGGGGACT[A/T]GAACCCAGAAAAAGGATGGAGGGGAAGATGGTAGGGCACGTATATAGAGGATTCAGCTTTAAGCTGGATAGGGAGAAGGAAAAGGATGTGAGGTTGTGCCCACAAGTCAAGGTGCTTCCA
SNPM01551	LG8	[A/G]	TTGGGGGGTTTATAATTGATCAAATCAAACATGATTGAGTTAAGAGGAAACTAGATAAAGGCTATAAAATTTAGGTTCAATTAGAGGGTTTTTAAATCCTTGAGGATCAAGTGGATATGC[A/G]ATGCAAATCTACAACATCAAGCATGCAATCTTTTATGAATGAATATCTTATCTTGATATTCTTTGAATCATGCAATTTTTGACATATTTCAATGATTTTATATCTTATGAGAATGTCAAA
SNPM01582	LG8	[A/T]	GCTTGTTGGTAATGGATAGAGGTAATTGTGTGCCATAGAATATTTGAAAGTTGGTAATCAATTTAATTATGCCAACTTTACCGACCAAGATCTGTGCATTAGGGGAATACCAGTCGTGAC[A/T]AGAGCAGACATGATGGCTGCAGGAGACCACTTCGGGTGAAATGACTTCACGTAAGCAGCAGCGCCAGTAACATGAGGGCAGGCCATGGAAGTTCCTGATACGATGTTGTACATAACCGAT
SNPM01613	LG8	[A/G]	CGTTACAACGAGTGATTCGGATTTAGCGTTGTTTCAAACTTTATCCAACCATCCGACCTCGACCGAGATAAAGCGATATCTCGGTTCGTGTCCGTATCGGGTACGTACCGATATGGCTAA[A/G]TATAAATGCGGCGCAAGCCACTCTGCTTCCCGCCCAGTGCCCGGTCTCTCAGCCAGCGAATTCGAGGGGACGCCATGACGGTGGCGGAGAAAGCCCAAGCCCTTCTCCGGCGGCGGCTCT
SNPM01646	LG8	[C/A]	ATCCAAGTCCATTGACAAGCCCCACACCTTGGTGTGGCTAAGGTAAATTTTGATGGGTCAGTAAAGGAGAATGCAGTCGGGGCTAGCTTTATGTTGAGGGATCATATGAGAAGACTCACG[A/C]ATGCGTTGAGGCATCCAGGTCTTTTCTTCTATCCCCTATTCAAAAAGTTAAGGGCTACTTGGGAAGGGCTTTGTAACGCTTTTTATGATTGTTAGGCAACTCCAATTATTTTTTGTTGGA
SNPM01649	LG8	[T/C]	ATGCAAGTCAAGTTAGCTCGAAGATAGATTCGAGCTGTCTCTCTCAAAAAAATGGAACGTAGATTTTTGAGAAATACTATTCGAGCCGATTCGAAGTCAATCCAAATCGACTCGATGCTA[T/C]CTGATAGCCTCAATAGCTACATCTGTAGATGCCATTTTTC
SNPM01653	LG8	[A/T]	CCTTGGCACGAACCRTATCACCAGCCCCTGAGTATCCACCRATCAAGGAATTCCATGAGACCAGATCCCTCCCAGAACTTTCATCAAACACCCTCTTCGCATCATCCAACAGCCCCCAAC[A/T]CCCGTACATCCGAATCACCACGTTCGAAACAAACACATTGGTCTCGAACCCACGCCGGATCAATTGACCCCTCACCTGCTCCCCCTCCACCAGCCCGAACCCTTCCGGCCCGCACGCAGC
SNPM01670	LG8	[C/T]	ATATATATATATATAAAGTGTGTGATTTAAACGGTAAAACACAGCACTAATCTTTTCTTATTTGACTAAAGAACACGAACACCCAGAAAAGCAACGGTGAAAAGTAAAAAGAGA[C/T]GGAAGTAACAGCCCAGATAAATCCGGTTCTGCCTTTTTAGTAGTCACGGACCCCTCACGCAAAGGAACAGCCCTCACCCACCGGTTGGTCACTCTCACGTGAACCCCTCTGGTGGTGTTG
SNPM01672	LG8	[C/T]	GCAACCATTTGACTCTATAAATCAGGGTTCAAGACTAGCAGAACTATATGGACAAAGGAATAAACAGGAACCAAAGAATTAAAATCTCAAAAGTATCCATGAGAACCCGAGAAGTAGGAT[C/T]GATGCCCGGCACATATTTTTCTTCTCTTAAGTATTTCTATCGATTCAGATTCCTTCTGGGCGAACAACTCGGAATCAATTCATTCACGGCGTTATGAAATGAAACATATAAGAGACAGAG
SNPM01687	LG8	[T/C]	TGGTTTCAATTCATCTCCACATGAGTACTGCTTATCCAATCTCATTTAGTCTTTTATTTTCTAGATCTAGAAGGCAGCCTGCAATACTATATTTGCATAGCAATTATACGAAAAATCTAC[C/T]CTAAGTTTGTCATGTTGCACTTGTGATTGGGTAGGACTTAGTTTCATTTTAAGAAAGCAGATGTGCGTGATGCTACCAAAAAGAAGCAAAGTTGTATGCAAGCCTCCTATAGTAAAAGAA
SNPM01737	LG8	[A/G]	TGATGTCGCAATMGAGAGTAGARTTAAAAAAAAACATTCAAGCCRAAGAGAAAATCTATTAGCTTTTTACAAAATCTATACCAATCCATCATTTACATTTCATTTGATAGTAAAAGTTTA[A/G]GTTCTTTGGCTCTTTGACTTGCCGAGTATAAGTCAAATATTGCATATTAGAAGATTTTATTATCAAATCCATGAAATGTGCATTGGTTGAAAAATGAGTAGTTTTAGTTATAATATGTTG
SNPM01804	LG8	[T/C]	ATTAATATATTATATTGAGATAAGTATTATATATTGATTAAAAAGCCTTTAGTATGTTAGAGAGCAACTTTACTGTATCAATCATTTAGTGATAATGGAAGTTTGATCTGGACTTTGGTT[T/C]CATGATTTTTACCTCCATATTGGAGGATTTTTTATGTAAATTTGATGTCCTCATACTCGGCATGATTACATTTTTACCGGATTTGATTTTGTTGAATTATTACTTGATTTAATTAGCACA
SNPM01818	LG8	[A/G]	AGGGATCAGCCCAGGGGATGTCGTGATYATGGCAGACGCTGATGAGATCCCGAGCCACCAGACAGTGCAGCTGTTGCAGTGGTGTGATGGTATACCACCATTGATGCACCTGGAGCTCAG[G/A]GAGTACTTGTATTCCTTTGAGTTCCCGGTGGGCTATGGTAGCTGGCGAGCCACCGCCCATGTTTACAGGCCAGGGACAGGATACCGGCACTCACGGCAGACAGACCTGATCTTGGCTGAT
SNPM01968	LG8	[A/G]	TTGTTCCACAGAGGATTGACCATGGCCTAGATGAAAATAGAACAATACATGAACCATCATCAATATCTCAAACTACCAAACTCGTGACATTAGCTAGTTCTGAAGTGGTGAACCATCTTG[A/G]GTCTTCACGGGATGGTCCTAAATCATCTGATTTTGTGTTTTCTATCTCGGATCAAGTTCATGATTTGAAGATTTCTTCAGAAAAAATCCCTGACTGCCATACTGAATCACCATTAACAAA
SNPM02004	LG8	[A/T]	AAGAGAGAAGAAAAAAGATAGCCAAAGAAGATGCAATCACCATCAAGACTTGAATCAACAACACAATCCGAACATCTCTCCCAAATACTTCAGCTTATTGGATTTTATCAGGGGAATTCA[A/T]TGGCCATCACCTCCATCAATGCTACAAATCTACACAAGCTCATGTGCATCAATCATCACTGCATGATGAGGTGCACCGGTTCTTCGAACAAACACTGCTGCATCCCTTGGTAGCTCGGAA
SNPM02090	LG8	[A/G]	CCTCATGGGCCTCGTCGAAGGGTACCGCATCAATGGCCTGCCCGGAGTCGGGGAAGGCAACGACCTCTACCCTGGCGGCACCTACTTCGACCCCCTCGGCCTCGCCGACGACCCCACCAC[A/G]TTCGCCGAGCTGAAGGTGAAGGAGATCAAGAACGGGAGGCTGGCGATGTTCTCCATGTTCGGATTCTTTGTTCAGGCGATTGTCACTGGGAAGGGCCCGCTCGAGAACCTCTTGGACCAT
SNPM02176	LG8	[A/G]	CAAAATTTTGCAGGAGGTGTTAAGCATTGGGAAGTAAGGTCAGAGGACAAAAGGAGATGGCGTTGGTTGGTGATAGCAGTTCACATGCCAGATAACAACAAGAAGAAATTGATGAGCAGC[A/G]TGAGCTGAGAACCAAGAGAGTTGCCACTTTGGATCTCAAAGGGGAGTCATGCATGATCCAGCAATATCTAGAGTGTACCTCGATTCAGGTCTAAAAAGGAAGATCTTTTCATCTCCTCAA
SNPM02234	LG8	[A/T]	GGTACCAAGATATATCTGTTTTGGAACCTTGTTTCTCTGTTTTTACAGTTTTCCGTAGGTTTCCCCTACCATGTTACTTGATTTTATTCAAATGCTTGTTCAGGGAGTCATCCTTTACTG[A/T]TCCAAGTCATGCCTGCATCGGCCCCCGCCCTCACATTTGTATGGAAACGCTGCTCAGCTTAGGTCTCTATGGTTATAACAGAAGGGTTCTGATTGTTTATTTATTTTTCTACTGTCCTAA
SNPM02252	LG8	[A/G]	ATGATTGGTATAATCATGATCTTCGGCTTTCTAACGGCTGTCCATCTATGGGCTGACCACTATTATACCCATTATGATGTTTAATTTCCATAGAGTTCCAGTAGAACCACTTTACTGCCC[A/G]TAAATGATTGCCCCATCATGGATAGGCTGTGATGCTTAAAGAAAATAAAACAATTAATTGTGAGTACTTACATAGATTAAGAAATTTAAATAATACATTAGAATGATCTTTTTGAGTTAG
SNPM02268	LG8	[A/G]	TGCCATCCCTACTGCCATTTTTGATCAGGTTGGTAGTTTGGTGCTTGTTCAGACCAGCTCCCTAGTGTTGTATCTCTTCTTGATTTGACTGCATTTGTCATGTCTCTCCATTTGTGTACT[A/G]CCACATAAGAAACTCCATCATGAACCCAAAAGCAATGCATGTCAGTTACTGSAGAAATGACATTCATTTTGCGGAAGCACTTAAAGAGATCGAATGCAAAATACACTCTGGCCCTCTCTT
SNPM02347	LG8	[A/G]	TCGATAGCAACGCGAGACCGGGAGAAGCTCCGAGAACTACGGTTGTAAAACCTCCCCTTCTGCCGCATTAACTAATGAGCACTCCTATCTCCCCCACTCTCCTCTCCAGTGATGAAAATC[G/A]GAGCCCCTCTTCTGCGAATATATAGGGCGCGAGCGCCCGGCAGGAGGAGGAAGAGGGAGTTTTTTATTTTTATTAAAATATAATACAATTTTTAAGTGTTCTCTCAGCTTGTCTGTCGCG
SNPM02359	LG8	[T/C]	TTGCATGTTATAAGTAGGTGAGGTAAATTATGTACCAATTCTCTGGCACTCCATCTCTGTATCTTGATTTAAGAAGTGGTACATTTCATCCTATCTAGCGAGACATAACCACATGGCTGC[T/C]GCTACTGCAAGGGGCCATGAGGTTAGGAAGGTACCTCAAGAAGATCAAAAACGGGCGGTGACCACCAAGTCGGTCGATCCAAATGATAATCCCTCCATGGACAAATCATGCTACTAGGAT
SNPM02400	LG8	[T/G]	TTGGAAAAAGGAAGCAAATACAGGAAAGGCTGCTGTGAGGATGAGGGGTGACACTTCTCTCACTCAAGATGAGATGGGTGAAAGAAGTACCTTTACTACATAATCTTCTCACTCAAGTTT[T/G]GATTTTATTTATTTTCTTACACAATCCTCTCAGATTTTATTGATGGATGAATTTTTCGATGGCTTCTACAAAGTCATACTTGTGTAGAACTACTTTAAGAAGGAGCTTGCATTTTAGTCG
SNPM02408	LG8	[C/A]	GGCATTTGTTTGCAAAGTAATCATGTGGAAAGTGACTTATTGGTAACACGATGCCGTATTCTATCTGATCATGGTGGTCTAAAATATCATGTTCGTTGTCCCTAAATCTAGCATCTTTTA[A/C]GTGGCCATATTGCAATAGCTGAATTTAGTAGTCGTCATTCTGAAATGCTTTCTATGAGAGTCATTGGCCTATTAAACATGTTTAAAGTTATAAAAGCAAGTGGATGTCCAGTATTTTGGA
SNPM02411	LG8	[T/C]	CTGCCGCGGCGATGTCTCCCAATACGAATGCCGGTCCTGCCTCTCCACCGCCGTCCAAGACACCCTCCAGCTCTGCCCGTTGAGTCGAAGAGGAGCCATTTGGTACCCAACGTGCTTCCT[T/C]CGCTACTCCGGCAACAACTTCACCTCTTCCCAAGACAACGAGACGATTGCCTTGAAAAGACTTAGACGASTCTCCTACGAGACGCAGAATGCCTCGGAACCGAGCTTCGCTTCGCTGTTG
SNPM02425	LG8	[A/G]	GGCGTCCGTCAACCATGTTCTTCAAAACCATAAAGGCAAAAAGCTCAATAGGTTCCGTCTCTTCTTCTGCCCACTCGATATGTTTCTACCTGATATTGAGAACTGGATAGCATTTGCAGT[G/A]GCAAAGGGAGTTGAAGAACTAGAGCTGGACTTATCCATGGGATCTGACCCCTTGACTGGTGAATTAACCAATGGTGGTCACCCCCTTAAATTGCCAGATTGTCTTTTTAAATGCAAATCG
SNPM02438	LG8	[A/G]	GATTTGTCGGTTAACATTCTTGATCACGCATAATATTTCATAAGATGTTATTTGCATAAATTTTAATATGGCGGAGCAAATAAATACCTAGCGCACTGAGAGCATAATACTGCTTCATAT[A/G]AGAGATATTCCACAAATATGTTAATCGGACTTTAAGATATATTTATGAGGGATGGGGTGGTGATGTTATGGGGTCTCCTGAAGCARAAGGTGGGGTTTCCCGAGGGAAAAAGAGTGGGTG
SNPM02530	LG8	[A/G]	ACATGAACTAAAAAGAAATATCGATTCTCATAAACTGGAAAGCTTGAGAAAGCACCCGAGCATCAAAGAAACGA[A/G]AAGTGAGCTTTTCTTCAACAACTAACAATTTCCACACAGCACGCACGCAAAAAACAAGAAGCACCCAAACCCTAAAACTGCACCTCCCCACCTAACCCACTGCCCCGTCCAGAAACCATA
SNPM02574	LG8	[A/G]	CAGATCCCCGTTCGGCATATGCTTGTACACCAGAAGCTTCTCCTCCTCTCTCTCCAAACAGTGCCCAAGGAATGGAACCAATCTCCCATGCGTTAGCCTGCCAAATAAATCCAACTCCAT[A/G]ACATATGCTTCCCTCATCAAAGTCTGCAAATTAATCCTCTTCACCACCACCGAAGCCCCATCCTCCAAAACGCCCAAGTATAGATCCCCTGAGTGCCCATGCTTCACCAGGTTCAGGGGA
SNPM02576	LG8	[A/T]	ATAGGGTCAGATATAATAGCTAAAGTTGGTCGCAGAAAAATGTTTACTGCACAAGCGACATACACCTTTGCATAATAGGTGAACAAATTTGCCTGTATAAAAGATAATTTTCCACCCTAA[A/T]ATCATGAATCTCATCAAAGTAGCACATTTTAGAAAGAAACCTTCAGCCAATCCAATCTAAGTTAATATCCTCATTTCTCACAACAATTCATAGCAAACTTATACATGCACTTCCAGTAAT
SNPM02581	LG8	[C/G]	GGGTCATCAAGAGATAGGCCCATTGATCAGATGAATTCAGATCCTTTCTTCTCCAGCAAGCGAAGGGTGCCAAATGGTCCTGATCCCATTCATAACAGGTACCTCTTATCTATATTTGTA[C/G]TTGGAGTTCTTCATACTTATTTTTATTTCTAGTTGTGAACCTGTTCTACCATATCTTAATTTTCATTTCCATTAGCTCTCTATATATGATTGATATGTATGAACCCCTTACAAGCATTAC
SNPM02591	LG8	[A/T]	AACTATTAAGAAGTTTAACAAATTTGCCACTGGATTTTATAAAAGCAAACAATTTTCAATTGGACAACTAATTTTCAATTAATGATTTTATAAAAGCAAGTTGATAGAGTTCCGGCCGCC[A/T]CAAGCGCTGACCGTGGCATGCACGTTTGGGACCGAGTGAGAATTTCCGTGTCAAACCCCACGTCTCACCCCCGCGGTTCATGTGCATGGGACCATTTCCCTGCCTCTCCCTATGACGTTC
SNPM02596	LG8	[T/G]	ATGCGTGACGACGAGATGCTGTGGAACAACTTTTAAATTTTTTTTTGGTCCCTCCCCCATCCATCGCCATACCATTTGGACGTATATGTTTCTAGAGAGATCGGGAATAAAAAAAACTTA[T/G]GGCCGGTGGACCTGTTGGTGAGTGGGGATGTTTGATCATTAGTCCCATCCACATAAAKACCAGTCATTCAGTTTTTCATCTAAAATATCAAAGAAGTTATTATTCTTTTTCTTTCTTTAG
SNPM02646	LG8	[T/C]	GAGCATTATGGATCCAGATATGATAAGGGAAGTTCTGTCAAACAAATCTGGTCACCTTGACAAGCCAAAGCAGAGCCCACTGCATAAATTACTGTTTAGCGGCCTTGCATATTACTCAGG[T/C]GAAAAATGGGCCAGGCACAGGAGGATTGTCAACCCTGCTTTTCATCTAGAGAAATTGAAGGTAATTCAACATTTGCGATCTCTAGGAGTAAAATCACCTAAGATGGCTGTTAATTTTATA
SNPM02655	LG8	[A/C]	GCATCAATCCCTCTTAAGGCCTTGATGATTGGACAGGATGGTGTTGGAGACAAAGATTATTGTAGCAATAGCCTAGAAGCAGAAGGACTCTGCAGAATGGAAAATTACAAAAGGGGCCTT[C/A]AACGGTAGAGACTAAATAATCCGAATGAAAAAATGAGGTGATATTGATCCTTAGCATTCATCTAGTTATAACTAGAGTTATTCAAAAACTCTTTCAAACTAGATGCATGTTAGACTTCAA
SNPM02708	LG8	[A/G]	AAACTCCAATTGCAGCGAAAGCAACAACTAGGATTACGTGATGATTAATTTTGATGACGTCTGCTTTGATAACACTGCTGTTGGAGACTGTCGATCAGCAGTCATCTTCACTTGGAGAGT[G/A]ACATTATTAAATTTTATGTTATCCTTATCTTTTTGGCATCCTCATCCTCTTTACTTGATTTTGAGTAACACAACTAAATGTTGTATCACGTACTGCAGTACTTTGTATGCCGTAGAGAAA
SNPM02709	LG8	[A/C]	TTATCCCTCAAAAAAATACTTATAGATGACCGACTRGTCAAATGTAGCACTTGTGAACCGCGTCTACTTTGTCGTTATCATTCGTTGGGACATTTCCTTGTTTTCTCGTCATGCCATTAA[C/A]GCCAAGATTCACATACCGGATGTATCGTATCATACTTATAATTCTAGCACCTTGAAAAAATGAAATCTAAATACGCCGAAACTTCCGGCGCCGGAAGCGGAAGGCAACCTGCCCCCAGCC
SNPM02743	LG8	[A/G]	TATGACAACTTGGAGATCTATTATTCATTCTCAGTTCAAGTAGCCTTTGAGAACTTGGCCTGCTTCCAGCTCTGTTAATCCTGGCTAATATAATAGCCTCTTCGCTTGTCCAAGGTGGCT[G/A]CAACTTGCAGGAGCATCTTTTTATTTCTCAGAGGAATTACCATAGGTTCTCTCCTTTCTAGCCTACATGACAGCAAGAGCCTGAACTGATTTACAATACATGGAAAAATCAGMGAGAATT
SNPM02755	LG8	[A/T]	ACAAATATCGCTGCTGTTCCAGCTTCAGTCAAAGCCCTCATCCTGCTTTGGAGTTTAAGCACCGTCCGCGTCAAATCAACCGCTTCTTGTTAAATGGACGCCCCTCCCCATTCGCCCAAT[A/T]AAAATCAAATTTGACGCTACAGTCGGGACTCGTGATGGTAGTATTGGCTTTCTGATCTGTGATCCTAGCGGCCAGTTTTCCCTGCTGCGCTGCATCTAAATCCTTGGCACCATGCACCGT
SNPM02774	LG8	[T/C]	TGGTATCTTTGGCCAGGCCAGTTTTGATTATTTGTGAGTGGAGCTGGTGGAGGTCTCTCATGTTGGTGCACTTCGTTTCTAGCATGGAGAGAGGGGTGTGGTCAGTGATGAATTTGGAGA[T/C]GGAGGTTGAGGAGGGTATTGCGAAGGCGGATGGATGCATGTCTTTCTCTTTGCTATATGGTGGGTGGGTTGTGCCATGGTTTGAGGTTACCAAGTGGATAGGATAAAGGTGGCTAATGTG
SNPM02857	LG8	[T/C]	AAAAATGAAATATCCATTTCCTCGTAAAACAAAGGAGCAAGATGAACTTCTTAATAGGCATACCAAGGTGAATCGTGTGCAGTACCTCACAGAAAAACTGTAGGAGAATGATCATACTGC[C/T]TATTATTAACAACAGAAAATAACTTTCTCGAAGACAAAAAATAAAAGATGAAATCCTAAAGAACTTTTTGGCATTCCTCTTCAAGACCATGCTTGTTGTCATTAACTTAGCATTACCATC
SNPM02867	LG8	[T/G]	GCCCATTTTCCAAACAATTCAATCGGACCCATGCAACCTGACCGACTTGGTTGTAGCGTAGCACTCACCTGAGCTAAAGCCGACAGGAAGTAGAGAGAAGGATGCACACATCCCATGTGA[T/G]ACCTTTCTACCATGCACGTGGTCTTACCCCCTCCCTCTGGCCTCTGCCTCTCTTCAGATGGGGCGAGTGGTCTCCAAGAGAAAGCGTAGAAGAAAATTATTAAATATCTTCAGTTTGAGG
SNPM02926	LG8	[A/T]	TCATTATTCTCCGTGCACATCTTGAATGTGTGGACGAAATTCTTTAACCATTCGTCGTTCTTGCCTCTAAGGCTGCAGGGCATTAGACATATTAAAACTGAGTTAAGATACCAGTCCAAC[A/T]GTTAGGTGATTAGACAAAGAGTGGGACAACCATCTAATTCTCAGGAAGGTGATTAGTCCTTGGTTGGGTGATGAGAGAAACTATAAGACAAATAGGCTGTACATTTGATCATCAATGCAA
SNPM02989	LG8	[C/G]	TGTGCCTGTGATAYTTCTTCCTCCTCTTCTTCTTTTTCCCAACCTCTCCATCCTCCTCAGCCAATCCATTATCCCCTCCATCTTCATCCGATTGA[C/G]CCCCCGGCCCGGTGTTCTCACTGCTAATCTCCAGTGGTTCCCCTCTACTACCTCCACCGCTCCCCTCGTCCCCTTCCTCCACCTCCTCTTCTACCACCTCGACATTACGGAACACGCCAG
SNPM02998	LG8	[T/G]	TTCCAGAGCAAGGGAGGCCTCACGGTTGGCACGGCAACCACCCACTACTTCGCAAGCGAGGAGTTCAAGACCAGGCAAAAGAGCACCGATTCCTTCGTCTGCAGTCCCTACGAGGTGATC[G/T]CTGAGGGGGACTACAACCAATCCACCTACTGCCACCTCCTCCTCGGCCTCGCCTTCTGCGACCAGGTCGAGGTCATTGCCTCCACCTTCGCCTACAGCATCGTCCAGGCCTTCACCTCCT
SNPM03010	LG8	[T/C]	GGAAATTTCCCTTGAAGCAGTGGGTTTATACGTGCTTCCTCTCATCTCTAAAGAGTGATTCTACC[C/T]GCACAACTGTAACAAAAGACGATATCATGTACATGGTCGAGGTAGACAACTCAAACTGTTAAATTGAAGCCATTAGCAGAAATATAATTGTAAGTTACTTTTAACAAAGGAAACAATATA
SNPM03091	LG8	[T/C]	AGTTAGGATGGATTTTTTAGCTGAACTTTACTGTTGCACTTCAGTAACTTGCAAGTCAAGATGCAGAGCCATTCTAACATCAGTAAAGGAACATGCATTCAATAGGGAAGATATGGTTGG[C/T]GTTATCGAATTACTATGGCTTTGTGCTTGCAAGGTAAAACATCTTAGCTTCCTTCTTATAGAGCTGATATTGAAATTCTATAGAAAAGATGGAAACTGAATTTCTCTTCAAGACAGTGCA
SNPM03135	LG8	[C/T]	CTTGAGAGGTACAAAGCAAAAGACAGAAGTTGCTTCTAACCATAAAGCTAAGTTAGTTGCGTCGTATAAGGCTTCCAAACATGCAGTTTGCTAGAGGAACTTCATCATGAAATTACAGGT[C/T]ATGAACTCTATCTCAAGACTACCAGGATGTTTTGGCATAATTCATTTAAATGCAACTTCCTCAGTCATACAATACCAAGACAACYAATGGTAACAAGATGAAGGATGTCGATAAAGGGAA
SNPM03215	LG8	[A/G]	GGCGCCGCCCACTCTCCCTCGGCTCCCTCGTCCTCCAACTCCTCTCAGCGGCTTAGGTGAGATCTCTTCTCCTCTCATCTTCCTTTCTTCTTCGTAAGATAGATTTCTGCTTGTAGAACC[A/G]TGGAGCCACGGAACCATGGCCCCTTCACGGCCGCTAGCACAACCGCTTCCACCTTAGCCTCTGCTCGGTTCCCCCTTCATCTCCCCCACCGCTCCGCCTTGCAATCTCATTYCTCGGACC
SNPM03226	LG8	[C/G]	AGGCTGTTTCCGGCTACCAGTCTCCGACCGGCTTCGCAGGGCTTTTCTCACCTTCGCCGTTTCCAGCATGGTGTTCGTTTCCTCTACTGAGCCCGGGATCCATGGCGACGCTGGAGCAGA[C/G]CAGTGGTACTGTGCTTTGAGCATTGGAGCTGTCCTTTTGTTAAAGTAGCTCAGGAATTTAACTGCCACTCTTTTGAGCAGTGGCCTTGTTCTGCTTCTTTGTCAGCCCGCATATGTTTAT
SNPM03249	LG8	[C/T]	CCCCCCTGGCTGCGAGAACCTGGTCGTCACCCTCAACAACCACGACATACAGCTCAAATTCATCAAGGCAATGGAGCTTCTCCGTCAGCCGTTCGCCAGAGTCCTCAGAGAGTTACTCCC[C/T]GACGCCGTCGTCTCCGACTACTTGCTTTCCTCGACCCAGGACGTCGCAGCCGAGCTTGCCGTGCCGCGCCTCGTGTTCCACGGCATGAGTCTCTTCTACCTCTGCGCCTCCCTCAGTATA
SNPM03276	LG8	[A/G]	TGCTAATGGAGTCCTTGGGAAGTCATTAAGCTTCAAAAACTGGGAAAGAGAAGAAACTAAGATTGAAGCTACCGTTTCTTCTAAGAATCAGGCCATGGATGACGTCGAACAAGTGCCTGT[A/G]TCCTTGATGAGCCCAGTGAAGGGTGCAGTGCCTGATGTGAAGTCTCCAGGGAGTCTTCCTGCATTTTCTTCACCCAGGCCCCGGTGCGAGCTTGATGCAGCAGCCACCAAGCTGCAAAAG
SNPM03287	LG8	[A/T]	TAAGGGCTAATTGTGTAAAGCTGTAGAGATTTTCCGAGTTGTTCTAGATCTTGTCTCCGAATTACACGAGTCATGATGTCTCAATCGCTCACGACAGCCCAGTGGCTGCACCCATCTTTC[A/T]TTGGGAGTATCGTACATGTTTAACTTTGGAGAGGTATCCTGCAGGTTCTTCACATGGGCAGCGCTTCCATCATTCTCATGATATGTGAGAGAATTGCCACCATTATTCTTAAAAGGTGAT
SNPM03319A	LG8	[A/C]	CGTCAGCATCGTCAGCTCACGAGGTCGGATGGCATGGACGGCTTGGCTTTGGGTCCGGGAGAACCAGACACGTGTCTAGAAAGAGGCCCATGCAGGTGGGGCTTGATTAGCTTCTACTTC[C/A]AAAAAATTTGGTGATATATACGTTCTTTTTTTGGTAGAATTGGTGATACATTCTCTCCCACGGCCCAGGAACATGATTCTTTATTTTTGGATATACCAACGCCTTTGGATTTCTTTGTAG
SNPM03402	LG8	[A/C]	CCGTCACGCCCACGAGCAAAGCGTTGGTCGCTCCCACTTACACGGTTCGTGATTACCATCTCTCTTTCGAAATTGCAATCAGATAAAATCTCTCACGCCTTCAACCTTCCTTGCCACCTA[A/C]CCATAGAAAGAGTCGCATTAATTAGCCGAAAGAACGAGCCTTGACCCAGACTCAGTCTCTGCGTGCCAATAGATTCATCCATCAGACGGTGACCGATCAACTGATCCGACAAAACATGGC
SNPM03491	LG8	[T/G]	GTATTTGAGACTTGGAAGAATCTCTTTTCCTAAAGGGAAGGCATGCATGCAAGCAATATAATTAGGAGTATGATTTGCTATCCATAAACTACCTTTGTTGATCTCCAATTTTTTCATACA[G/T]ATCTAGATGTGTGAATGCCTTGCTTCAAAGTCTATATCCTGCTTGCCGAAAAAATGGTGTGGGGACTCGAATCATAACACCTGCTGTAAGAGACCCATGCCTGCCAATTGCCGGGCCGAC
SNPM03539	LG8	[T/G]	ATTTGATGGTGTCACTTCTCCTCCTAACCACCCATTCTGGTGGTTATTAAATCTTTTCACCTCTATATTGGCAATGTACCCCCCAATCACTTTGATTTTGGACTCAAGTAGTCCTCCACT[T/G]AGAAGGGTAGAGTTCAGAATCTATTGCAAGTTTGAAAAGAAGAGCTAGAAGTTCCAGAGGTGGAGCCATGGCTGGGAGAAAGCTTACAGGATCTTCTAACATATACAAATTTGGAGCTAA
SNPM03563	LG8	[A/G]	AAATATATCTTATTAACTAGTTTACTAGCGGACCTTCTTTGTGCGGTTGAAATGTGGTGTGTGCTTCAATTGGAAGAACAGACAGGCACCCTAGTGCTCTAGAGATTTTGTTTTTTGGTG[A/G]TGCTAATTTCATTGACTGTCAACTGACATTGATAACTTTTTTAAGTAAGAAAGCAAAAGATAACAACTGAGATATAATTTTATGAATCTTGAGGTACTTTCAGGTGCCTAACAGCAATGG
SNPM03620	LG8	[T/C]	AGCTGAAATTTGGATGGTCTATATTCAATTTGATGAACAAAAATAAATAAATATTAAAAAAATTAAAATAATTTTTAAGGCACCGCCGCAAAATCCATAATTTATATATGTTTATTGGAG[T/C]AGGGCCGATCCAGCACGGGGCTGGCCGGCTGGCACATCGTGGCAGGACTAGATTCCGGCTCACACTCTAGATATGGGCCAGGGCGTGCTAAGGGTCGTAAATTGCTCTCAATATGGAGTC
SNPM03659	LG8	[T/C]	AGAAAAAAARATAAAAAACAGACTAAAGCTAGCATGGCTTCACAACTATTTGGTTAATTCTCAACCAGTAGAGGCATGGATCATAAAGCATCACATAGCCCTTTCTTAACTCCGTTTCTC[C/T]TCTCCCTCTTAACGTATTCTTGATATTCTAGAGAAAGGTCTCCTCCCATACTGAACCCCAGCTGTGATGGGAAGGGTCTGCCATTGTCTTCCTTTCATGTGCCATCGTTGGTGCCATCCC
SNPM03669	LG8	[A/G]	AATATGTGGCCGAAGAGTGGTTCGCCCAAGTCCCCCAAGGATGGGCATATTGTGCCGCTGTCGATTGAGTCAGGTTAGGGTCGGATCATGTCAAGTACGAAGAATACCTTTGCATGCTTG[G/A]TCTATACCAAACCCAACCTAATGCTAGATCATGATTTAAAACTCCTTGACCACAAACATCCATAAAAGGTCTCCAAGGTCAGATTGGACTAGGCTATATTAGCCTAACCTACAAGTCTGC
SNPM03685	LG8	[T/G]	GCTACCAGCTATAGTTGTCGGTGACACCTTGTTGCCTTTTTGGTAAAAGGTGGCACCAAGTTGGTCACACGGAAAAAGACATGCCAACATAACATCTTAGACCGGCCCTTTGCAGGCAAT[T/G]ATTCCACAATCCTCCAGAACTCGTACCCACGGTGATGTGGCCCAGTCTCTTGAATCATTTTCCTGTGCTGCACCTGCTGCCGGTTGCAACGGTTCAACTATTTCATATTGATTTCTATGC
SNPM03725	LG8	[A/T]	GTAATTATAGCACATGCCATATTTCTGGATATCATTCTATCATGTAAGTTCAACTTGATATTTGATGGATCAATGCATAAAGTTAGAATACATATTGATGGCATGTGCACAAGGATGACA[A/T]CATACACATAGCATATAGCATATATATAATGGCAATCACTTGCTGGCATGTGCATTTTAGGACATTTATCTTGAGAATAATTCCACTTGTTAAATTGTTTACATTATTTTTGCTAACTTC
SNPM03727	LG8	[T/C]	AACAACGTGATGGATGGGAGCTAACAGAACCCAGAAAAACAAATTGCATGGAAAGAGGAAYGCTTCATTTTATTGGCTAACAACACCAAAGCTGCTGATGGAGCAATAAAATGTTTGGTT[C/T]TCTTAGAGCTTTCAAGGTTTGGCTTGTTATGTTTGTTTATCTCTAATCTGGGCATTACTTGAAAGTATAGTTTGCAATGATGGTTTTGGTACCCTTATTGGTACTACGCTGATAAAGCAT
SNPM03772	LG8	[A/G]	CTATTTGTACTTAAGATGGAGACGGGGTTCCTCTCCTCATCTCTTATCCTAGGTATCTAGCGGATTCTCTTGTGTTTTTGACCTCTAAGGATCAAGCATTTCTCATTCATTGGCAAATTG[A/G]AAAACTAAGTCCGTTTCAAATTTCTATGATTCCATGTGAATGAAATGAGATGAAACTATGTAGTGAGTAAGAGTGAGGCCAAGAGCGTGCCATGGCAACGTCATCATCTGAACTCTCCCG
SNPM03875	LG8	[A/G]	TTGGCACAGGTCTCAATCTAATTATCAAATCTTGATGTATAAATTAGTTAGATCAAGTCTGTTTTGGCAATGGACTACGTAATACATGATAATCCTCCCCCGGATACTCCTGACTTTCCA[A/G]GCCATGGTGACGGCAGGATTTGATCTCAAATCATTTGGTATCACGACCAAAAACTTTGCTAGTTTGAAAATTTTAAATCTCTTAAATTATATACAAATGTTTGAACTAACTTTTCGGCAC
SNPM04010	LG8	[A/T]	CTTATCTGCTTCTACAAATTAGTTTGAATAGAAAAGAGAAACAGTCTAATCTCTCACTGCAAGAAGAAGTAGAATGAATTGCATCTAAGAACTCAAATAGCCAGCTTTAAATCAAAAAAA[A/T]ATCTCCCTTTTAACCAAATCCTCACTTGGAACTTCTTTATAGAGAGGAACTCGTTTATCACTAATGCACAAACTAGAAACAAAACGAACCTGTTTGTTTCGGATAACCATTTTTTTTTTT
SNPM04021	LG8	[T/C]	GCGGAGTGGGCCCACTCTTCCCGACGGACGTTACCGTGATTACTCATTACACCACCGACATGGACAAAATGAAACGACTCACCGTCCAGCGGGCCGACGTGTCAGAGGAGTGGGTATAAA[C/T]GTGGGCTAGAAGCGGCGTGCCCCTGACGATGCATCCACTTTTAAACTCCCCGTTTGTCTCTCCCCATTCGCCTGTGCTCTCTCTGGTTGCTATATATAAACCCGCCCCACATATTCTCTC
SNPM04032	LG8	[A/G]	TGTGCTGTATATTTGCCTCACGTCAATTGCAATGCGCCGGCTGTTGCATGTACGACTTAGGTATTGATTCACCTCCATGGGACTATTGGATGCCCTAGCATGCTGCACATGATGTGCATC[G/A]CAGCTGAAATCATCTACATGCATCTTGGACCTAGGATTAATTTCAAATGATCATTTGACAGTCTCACCCATATAAGATCAGAACAATTCATTACACTGCATCTGCAAATGAGCAGATGAC
SNPM04052	LG8	[C/G]	ACTTGAAGGTAAACCCAATGTGACAAACTCATGGATGAGGTCCACACCACAGAAAGGTATAGTGCTGTAACATCCCAGGTTTTCCTTGTTAGTTTGGGTCATGATTGGAGTAGAACCCAT[C/G]GTGCAGTGCTCAAAGTCAACAGATCTGGTGTTATTCAAACTGAATCGACTATTTAAATGATTGTCAATAATAAGTAATAGAATTATAAATCATAGTCTTTTTGGTGGTTTTATATATAAA
SNPM04083	LG8	[A/C]	ACTGCCCATGGCAGATGCAACCGCTCTGCAATGACCTTGAGCTTTGTCACATCAAAAGGAGCTCATAGAACTAAATATGGTTGTGTGGTTTTGTGGACTTTTATTTGTTGTAAAACAGTC[A/C]GTCATTGTATCTTCCCACATTACAAATTTCAAAAATGAAAGTCCATATAATGCATTGTTTATTGGAGTTATGAAAATGAAATTCTCAATTTCTACACTTCTGAGTTAAATAATTCTATCA
SNPM04176	LG8	[T/C]	CGTAAGAAACCCAGGAATTGGACCACCGGAGTAACTCCAAACCCGAGAAAACGGCGGAGGGTACAAAACTCAGACGGTGGGGCAATGTCGGGTGCCCAAACATTAAGTCTTTTCAATGTC[C/T]AAACGGGCACCGAGAACCTCAAGAGAGATGGATAAAGAAAGGTGGGACCCAGAGCCGGGACGGACACGTGCGGCTGTCCGCTGACCGTGACGCGGCACACGTAGAGCGGACCCCACGCGT
SNPM04204	LG8	[T/C]	TTGTGTATGTTGATATTATAGTGATCGAAGTGCATGAGGAACTTAAATATAAAGAAGCTTTCTGAGTGAAGTTGGACTAGTGTTATGAATAATGACTAATGTGACGAATAATGACTTGAT[T/C]ATTCTTCTTTTTAGTTCAGAGACAGTTCTGGTGATATTTTTTCTTTTGGACATTGATATTAATCTGCTTTCACATTCTTTACTTTGGTGTGGAGCATATATGCATCCCTTTTAGGAGGTT
SNPM04206	LG8	[A/G]	GCAGGTCTGGACCTCAGGACCCACGTAAACCAGAAGCTAACCTCATGGACAAGTGAAGACGATCCAGCCCCGGGGAACTTCTCACTCGGCATGGATCCGAGCGCGTCGACGCAGATCTTT[G/A]TGTGGGAGGGGACGAAGCCTCGGTGGAGGTCCGGCCGGTGGAACGGGCAGGTGTTCATCGGCGTGCAGAACATGCTGCCTACTTATGTCTATGGCTTCASGCTTAKCAACATCGAGCAAG
SNPM04222	LG8	[G/T]	TCTCTCTCTCTCTCTCTCTCTCTTGAGATTTCTCCTCCTTCTGTAAGAAGAAGTAACCACCACTTTGGGCGAGAAGAGATCCGATTCGAGGCACTGGCTTCTAGCTACTGGTGTGATTGA[G/T]ATAATTGTTAGCTCTGTTGCTATATTATTTGATGGATTATTGGTTTTAGTGTAGATTTGGGGAAAAGCTAGGTCTAGGTCTAGCTCCATGGAGTTTCCGACGACATGGCCTACAGGTCCT
SNPM04251	LG8	[T/C]	ACTCCTTTTTTTCAAAATACTAAGTAAAATGATCCATAACACCGCCTGGGATATTTCCCGAATTGCATGTGAGAAACAAAGAGAGTAGTATTACCTCGGGCCTCTCTTCCTTGTCGAGAT[T/C]GGTGGCACGGGAGTCCAGCATCATGGCCGCCACGGTAAGGTCCTTGGAGTGCTCCATCCAGTAGCTCTTCTGGACCATGCGCTCCTCCTCTCCTGCTCCTGCCACCAAAGCACACCGTCA
SNPM04284	LG8	[C/G]	AGACAATGGCAAGCAGATGGTGGGAGTACCAGAAAGCATTGAAGCCAGTGAGCCTGTCGAAGGGCTTTGGAAGCTTCACCAGGCTTCGGCGGAACCAGTGGGTAGCAAGGGTGAAGGCCA[C/G]CAGCATGCACAGAACCATTAGAATTCCTGTCACGCCCTCCCAGCCTTTGACCAGCTTCATGTAACTGGGCTTTGTTTTCCCAAAGTGACGCTTCAAGCCCTCGTACATCTCTTCCGAGCA
SNPM04333	LG8	[A/G]	GTTCGCAATCGCCAGCGCTATGGTGGCCGGCGCAGGAGACCGCGACATCTCGGGGGTGTTCTGTGGGGCCGGTGGGATCGGTTTCCGGAGAGGGGAATCCATGGCTTCTTCTTCCATGCC[A/G]TCGAAGGGGCTCTTCTCCGGCGGCGCCGGCAGCGGGAGCGGGTACTCCGGGCGCCGGAGCGGCGACGGCAGAGGAGAGCCTATCGGTTCTTCTTCTCTTGTCTCCTGAGACGACGGCCGG
SNPM04345	LG8	[A/T]	TGCCATATAATTACAAACGTAAACATGTTTCATATGGACTGCAAGCATCAACAAAATGGACGTGAGATGGATACGCTGCACAAGATGATTACGACGTCCTACCTGCATGGGATTCCCAGG[A/T]AAGAATTCACGAGCCCATCTAAATCTTTTATTATTAGACACTGTTCTGAGGCATAYGACGGCCAGCCAACTCCAGAATATCTAGTTGAACTACACYGTACTTYCAGTGATTCCATGCATG
SNPM04365	LG8	[A/C]	AGCTGACACATTAGCACTCTTCGATCGGTTACATGCACATAACATGGATCTCTCAGGAATCAACAAGGCCACTATTGCAATGATTCCAAAGTGGCAGCCTCCAAGCCTTCTGACTTCCAA[A/C]TAATTAGTCCAACTAATAGCTGTATAAGAGATCATCTCCAAAGTGTTTGACAATTGGTTAGCACCTTTTCTTCATTCTCTCACTGATCCAGCACAAACAGCTTTCATCAAGGTAGATTCG
SNPM04508	LG8	[A/G]	GCATTCCTTGATCTGACATAACAAGGTCATATTTTGTTTATATTAGCCTATAATAGCAATTGGCAACGCGAGGAGTAGTTCGGATGTCGTTATATCGATTGCCGGGGTGCTTAGCATTAT[A/G]CTTTTACAAAAGAAAGATTTTTAAACTTCTAAATTACTGCCTAATCTGTCTTATCTGAGGTAATGCGCATCCCATCACAAGTTCCATGGTCATCCCTAGTTCTCACCATTCTTGTCATGT
SNPM04576	LG8	[T/G]	CACATAAGGGTTCTTCGATCTTCGTCGAATTGCAATTCATAAGATACCCTAAATTATTATTTCAAGCAAGGATTAGCCAAAGTTGCATGTAGCATCAAGAGAGGAACTTCTCCTGAATCT[T/G]TCGCTTTCATCTTAATATCAGATCTTGTGCCCAAGAATCAAATTGTACCTTCCACGAGAAAGAATGATTCCCTTTTCTTCGCGGCAATTGAAATATGTAATGGCTACTTCAAAATCTATA
SNPM04620	LG8	[T/C]	GTCAAATTCCCGTTCTTGGGAAGGAAAATGTCGTCCGCCGGAGCCACTCTCAGCCCCGTCGGGGGCGATCTTGCCCTCTCTTCATTCCTCTCCGAGGGTATCGGATACCCACATTGTTCC[T/C]CAGAGTCGATCCTGATCTACCTTGCCGTCCCGGGGGCTTCGGTGCTCCCAATGACGGTCCTGGAGTCCGACTCTATCTCCTCCGTTAAGCTTAGGATCCAGAGATGCAAGGGATTTGTGG
SNPM04690	LG8	[A/G]	TGTCTTATCATGTCCGCAAGGCGAAGTACCATGAAGCTTTTCAAATGTCTCAAAATACGAAAAAGAAAAAGAAAAAACATCACTAGACAATTAAGAACAAGCTAAAATGCGGACTACAAC[G/A]TTAAATAGAATGCTCTTTTAAATAGTTATAGTTTGTAGAAGCCTAACATATTGAAATACCTAAATATGTCAAGCGTATCATGCATCTTAGCTCAAAAAATTTGAAATAAAACTGAATGAT
SNPM04707	LG8	[A/G]	GAACTTGGGAGCTTTCAACGTCTACAAATGCTCCCGCCATTCTCCGTCTACAAATGCTCCCGCCATTCTCCGGGAGAAAGAACTAAAATGAGAGTATTGAATCCAAACTAACGACTTCTG[A/G]ATGCCGCCTTTGCCATTTTTTGTACTGGAATTGGGAGGTTAACATCTGTTGTTTCTCTTAACGGAGGAAGCCCGTCCTTGTTTTTAAATTTCCTTTTCTCTTCAGAATTAATCTATTGAT
SNPM04779	LG8	[A/G]	CAACAATATTTCTCCCTACCCTTACTTAATTAGTATTCCATGATATAATAACATTATGTTCCAACTAATGCGAACTTTGGCCTTGGTGCTTACAATCCTTATCTCTCTCTTCCTTGAATT[A/G]TTGCACTCGAGATCGAGAGAAGATCCAGAAAATTGACTACGACGAGAAGAACAACACCGTCACCATCTCCGGCCCCTTCGACCCTCACTGCCTCTCCAAGAAGCTCCGGTGCAAGGCCTG
SNPM04780	LG8	[T/C]	AATTAAGTAAGGGTAGGGAGAAATATTGTTGCTAATTAATTAATTCGTTAATTATGTACCTTGGAGCTTGCATAGTACTTTTTTGATCTTCTTGTAGCAACGACAGCATTGAAGGTCCAC[T/C]GTCAGGATTAACGTGGAGATCTTTGATATGCAGAAGAATAAAAAGTATGAGAGGTGAAGACTTAA
SNPM04806	LG8	[A/G]	AGCACCGGAGTTTGAGCTAGTGGACCAACAGTTTCAATGATTATTGAATGTTGCAATTGAGTCAACTGATCTTAGCTTAGTTAGTTAAGTATACCGGTATGAGTCCATGCCATTTCTTGT[A/G]TTTACTTTATTTTACTCTTATCTCTACGTAAATTGCTTAATCATTGAGTATCACCATTGTTGTACTTGGATGTTTAAAAAAAAACATTGCATTCAAAWTATTGTGTACTAGTGGCCCCCT
SNPM04863	LG8	[T/C]	AGACCATTCCGAGYCCGAAGCCCACCGTCATGATCGCTGCCAACCTCCGGAATGCCCAGCGCTTCTCCCACAGCATCTTCATGGCAGCAAAGGTGCCCACAGTTCGAGTCTCCTCCATAG[T/C]TAATAGGCCAGAGAAACTAGAATCGATGATATTACCATTTGACGCTGCGATGCTCTTCAGTGTCTGGATGGCCTCTTCTCTTCGCCCACGTACCAAAAGCCATCTCGGAGATTCTTGGAT
SNPM04941	LG8	[A/G]	AGGCAGAAAAATGGATTGGGCCCATTTATTGCTTAATTTTGGCATGCTATGAAATAGAAAACATAATAGAATGGAGGTAAAAAGGAAGAACAAAACGAAGAGGAAACTAGCCACTTGACA[G/A]AATCTGGACCCAGTGGGATAACCTACTTGACTTCTGACCCTGCTGGCTGCKGGGGGATGAGTAGAAATGTATTTAAGCTATGCTGGGCCATKGATTACTGTACTCAACCAAGATGTTAGG
SNPM04945	LG8	[A/T]	AGTTTGCATAGTGTAGCTGTTTCTGCTCCTCAAATTACTCCATGACTCTCCATGATCCATCTCCACAATTTTTATGATCTCTTCTACATTCCTCTCCACCTCCTACACACACAGGGAATA[A/T]GTTTCGGTGGAATCTATTGAGATGCTTTCAATTAAATCTTGGTAGCCTTGATTCTATGGCTATTTTCTTCATGACTCCAGAAAATGCAGGCAGCAACATTATTATTCCAAGGGAGGATTA
SNPM04954	LG8	[C/A]	TGTTAAAGAGTCATCCCACAGCAAGGACATTTGGCTTGCCTTGCAGCATTTTTGACCAATTGGATGGAAAATTTAAACAATATGCGACTTTCTACGAAATTCCAGCACATATACTAGCGT[A/C]TCTTATATTGAACAAGCATCAAAAAAGATAAAGCCAAACATGGCAACTTAAACCAACTCTAAGAAGAAACGAGGTCTAAAATGAGGATTTTGCAGCAGCAGCAGTGCATCATTAATGGTA
SNPM04989	LG8	[T/C]	TTCGATYCAAATCGAACTTAAATTATATTGTCGATTTTTGATGGCTCTGGTGTCCGCACCACAACAGTTGCAAGGAGGCTCGGTGGTTGTCTCTGCTCGATATGGATGAAAATTTTCTGT[C/T]AGGCATCCATTTCCATGCTTTCTTCACGTCTTTGGTTTTGTTGATAAGATGGAGGCTAAGGTTGTGTCATAGTTGAGTTTTAATCCATTGTGTCATCAGCCTAACATGTGTTTATCCATG
SNPM05014	LG8	[A/T]	ACAGGATGAAACATTAACTGGCATCCGTACCACCAAGTTGTTCCATGAATATAGATGGATCTCTTTATTATAATCTTAGATGTGACAAATTTCACTCACACAAATACACTACTATAATAT[A/T]TTTTTTTTCGGGTACAAGTTTGTGATAAGAGATGAGAGAACGGAGGCAGTCGGGATGCCAAAACAAGTTGGAATAGGTAAGAAAAGCCCTTATCCTTTTGCTCAAATTGGCAAAATAGAC
SNPM05029	LG8	[A/C]	AGAAATAGAACAAAATTCTGCCAAAGGAAAAGAAAAATTAAGCAAGAGCAGAAATGTCAGAGTCATCATCAGATTCAACTTCATCTCCTATAAGTTGGGATTTTAGTGGTTCATCTCTTG[A/C]GGCCAAGAATGCGAGTCCACCTCCGGAATCCAATTCCTCTCCACCTTCAGTTTCACCTCCTCCAGATTCTGAATCCTCGCCACCCTCAAGCGCCCCTCCCATAGCTCCCAAAGTTCCTCC
SNPM00137	LG9	[T/C]	ATATCCTAGTACTCTTAATATGCATTCAATACTCCAACTCCTTGTAGGGCTAGAACTCAGTTGAGACATTGAATTCCATCTCTGGACTCGAGTAAATGGTTTTAGAACAGGCTTTGAACC[T/C]AATAYTTCAGCAAAACTTTTTACATTAATTCAAATGTCTAGTTGCACAAATTAAGCTCCAAGTTACCAATAGAAGGTTTATTTGTTTTATTTGAACTTTAAACGCCCATAGGTCTGAAAA
SNPM00187	LG9	[A/T]	GCTCTCAGGTCGTTTTGACCGGTTGGTGGGGCCTCTCTCTTTTGAGATGAATTTGCTTTCGAATTTAAATTAATAGTAACAATCTCTACTATCAATATCGGCCGTCGGATCATCATCAAA[A/T]TTTTTTTTTTTTTTTAAACTACCCACTTCTCATTCMTTCAAGCACACTCCCCCAASGGGAAACGGKATCCAGGGCTCCCGTAACGCGTTTCTTTTTTTTAACTACCCACYTCTTATTCAT
SNPM00221	LG9	[T/C]	GAAGAGGGCGAGGTAGGAGCAGATGGACTCCATGAGGGTGGCTGTGGRATGGAGAGGGAGAAGAGTAAAAGGGATATAATTATTATTAGCGGAAGGATTTGTTATAAGTCCTTGTCCAAT[T/C]GTTGATCATATGTGTGGTTGGTGGTGRATGTAGACAGATTTTTCCTTTTAGA
SNPM00226**	LG9	[T/C]	TTCACCGGCATTCTTAAACTACCATCCTCTCTCATATCCCCCTGATCTCCCCATGAAACCCCAACACCTCATCCCCAAGCCCTCCTCCTCCCCCTCTACATCTCTCCCATGGATCTCTCC[C/T]CTCCAATACCTCAAACCACCGCCTCCCAAACCCTCCCCTCCCCCCCCTCCGCCCAAGCCCTCCAAGCGCCCTTCCCGCTTCATCTCCCAYCCCGACGCTGTCCGCCTCATCAACCGCCAG
SNPM00228	LG9	[T/C]	GACAGAGTATATTTCCCAGCCTCAAAGTCATTCCTGCCAATCCGCAGCAGTCTAATCTCAAATATTCCTCTAAGATCAAGAGGGAGGAGTGAAAATTTGGAACTTCCGATCGACACCAAG[C/T]GTTGGTTCCTTTTAGTATTACAGTGTCTTTCAATTCATCTGATCATCTATGACCATTTTAATCAATGGACTCAAAAGAAATCTATTTTGCTTTGAGAATCATAGTGATTCTTCGATGAAT
SNPM00312	LG9	[C/G]	ACCATAGATGAATTTCACAGCTTGGATATAAAATAAGTTTGGATTGGTTGAAGGCTTGTGAACCGTAAATCTGGTGCTTTATATTCTAGTTATATTACTCATATTTGGATGCATTGGATG[C/G]AGGAGCCATAACTGACAATTATAAAGGAGCTACAAATGACAATGATAGAAATATGCTTATCTGTCTAAATTAATACTAATAAGACTCAAACCCTACTAAAAAAATGAGAAGATGAATGCA
SNPM00553	LG9	[T/G]	GATCTTGGCAATGTATGCGGTCTCCACCATCCCACATGGCCCCAAGTGATCAACCCAATGCCCCTACTCATGCTGGCCTTGACTTTAGTTTTTAATTGCCTTCAGGTCCCCTCTCCACCA[G/T]TAGCTAAAGCAAGACTTCCTTTTCTATCATCATTTTATACGTAGACTAATAAAATACGTAGTAGAAATTATTTTGATGATTTTTTTGATTAATAAAATAATATCCTCACTCTCGAATCTC
SNPM00818	LG9	[T/C]	ACCGGTGGCGGAGAAGTATGCGGTGGTGCAGATCGTAATCCCCAGGGCAGCATACTCTGCCGGCGGGTGCAGCGGAGCAGAGAAGCTTGACGGTGTTCCGGAACAGGTCGCAGTGGTCGC[C/T]CATGGAGAACAGCAAGCTAGCGCCGTCGGTGGCTGCCGGAGTGAAGCTTGACGGTGGTTCCTGGGAACGTGGATTCCTACATTTCTAAAATATTGCGGATGGTATTTTTTTGGTTGAAGA
SNPM00841	LG9	[G/T]	GAGGGGATGATTTCGGTGGCCGTCGTAATATCCGCCGTGGCGATATCAGCGGCGAGAGAGAAACCGTAACCCTAACGAACGAAAGAGAAACCCTAAGCCTGACCCTAACACCGAGCCGAC[G/T]GCGGGAACGAAACCCTAACCCTAGAAATGAGTCCGCTCGAAACGGGGGACGGGCTGAGGGATTGAGGCGAGATGACGACGGCTACTTATAAGAGGGAGAGATTTGTTTTTACCGTTGGAT
SNPM00886	LG9	[A/G]	AGTAAAGTTGCGCCCTTTTGCTAAAAAAGTCAACAGAAATCGACAAAAGGGACCTGATCGAGGGAGCCGAACTCGATATCGTGGCAATTGAGGATGTCAACGTAGCCCATCTTCAATCTC[A/G]CGAGGCTCTCATCGATGCTCCTCGTCACCCTCTCGGCGCTGAAATCAAATCCATCAATGTAGCGGCCGCACTTGGTGGAGACGACGATATCGTCCCGGCGCACCCCAAGCTCCTTCAGGC
SNPM00922	LG9	[A/G]	CAACTGGCTGCATTCCCATTCATCTCCTAAGTCGCACAATTACGTCCAACCACGGCAGCGTCCAAAGGGACACGTACAGGTGGCGACATGCAGGTATAGGAGCACAAGTTGAACTACATC[A/G]ACACCGCCTCGTACGTGCTTGCGCCGCCACCAACTCATGTTCACGCGTGTAAAGGGGGCACTTGGTGATGGGAAACTCCCGTGGCGGTGGAGGGCAGAGCGTAGGTGGGTAGCTGGCCTG
SNPM00923	LG9	[A/G]	TAAAAAAAAAAAGCGTGCATTTTATGATGATTAATTTGCTATTTTGTTAACCAGTATTTGCTTTAAAGTTGAAAAATCATATGGGGCCACCAAGCAAGTAAATGGTGAGACTTTTGTGTT[A/G]ATTGCATAAATACTATTTTGAGCAAGGATATGTGTTAATTTTATGGAGGAAAAAAAAAAAAAAAAGATAAGCATTGTGCATCATCATTTCGTTAAAGTGATATAATAAGAAAGATATCAA
SNPM00961	LG9	[C/G]	GAGCAATAGTATGGTTATAGATGARACAGCTGGATTCTAGTTCAAAATGCGTATCAATGTGATGCTCTCATGCTCAAAAAGATTAGAAGCGCTGTAATTTCAACATTTGTAAACATTATG[C/G]AAAGGCAGGTATCATCCTGTTTCTAGTTCGGTCATCTCTTCTTTAGCAAGGTGATAAATTCCTTTTACAATATCCATTGGCAAGTCAACTAGGTATTCACACTAGTTACTTGCTAGTATT
SNPM01044	LG9	[A/G]	GGAAACAACAAAAAAATGCACCTATTTGTAGGCTTTTTTGCTCTTCCCACCAGCCGAAAGCAGGTGGATGCAACATGAGATTCTTTTATCATCTGTCTTCTGAACCTAGCACTACCCTGC[G/A]AGCAGGTAACATGGCTCACCAACAGAGGCCAGCAACAATGCAAATTCCAAACTCCAAGCTGCAGGTTTATATTATAAAGGTCACTATCTATAAGAGGGTGGTGTCCTATCTTCATATGGA
SNPM01102	LG9	[T/C]	AATTGTGATCAGGAGAAGTAGGCGTCAGTGTGCTCTGTTCTGACCTCCAACTTTCAGCGGCAACCACATCAACCATGCAATGAGAATGAAAGCCAAAGAGGACTTGACCAACCATTTCTG[T/C]GAAGGAAATCAAAGCTGGATGTACCAGTTGCCTAAAATTCTCTTTAGTATCTATCGTAATGTCACTTACAATAATGACAAAATTTTCTAATAATTAGATTTGCAAACTTAAGATAAATCA
SNPM01235	LG9	[A/G]	TGCCATAAGGAAAGAATTTTGGTTTCCTAAAACTCTATCTCATAGAATTTAAAATCCAAACTAATTCCTACTTTGGGAAAAAAAAGCTGAAAAAGAATGACTCTTCTAAGTTCTGGTTTT[A/G]GTTTTCTCCAAGGAGAAGAGCATTTATTACAAATCCTTTATCTATATATTCTCTTCGATCTCCACCTTGTAATGCATGCTTCGTGTTGTGTGAGATCCTTGCAGCTTTTTATCCCTATAT
SNPM01394	LG9	[C/G]	GTCCCCTCCCCAATTTCAATTTGATAATCTGATTTCATGATCACAGCCATCCGTATACTACGAGATGTTGTGATGTGTTGAGGCTTGCGCTGTACATGGATGATAGTCTTTATATTATAC[C/G]GGAATGGCTGTGATTGTGAATTGGACTATCAAGTTTGATCATACTGCCCTGCAATACATGAGCAATTGTGGTTGCTAATTAGACTGTCAAGTTTTCTCATATAACTTAAGAGGATAAAGC
SNPM01395	LG9	[G/T]	TGAGCAATTGTGGTTGCTAATTAGACTGTCAAGTTTTCTCATATAACTTAAGAGGATAAAGCTAACAATTTGATCTTTACTCTTTTTACTTTAACTATTGGACCAATAAGAAATTTTATA[G/T]GCTACCAAGTTCACTCCTCCGATGTAACGGTCATTGGATACCAAGGACCAAAAGCAATCATATATAGCTAACATGAAGCTTCATATTAGATCTATTCATTAAATCTACATATAATCTCCA
SNPM01471	LG9	[A/G]	AATGACATAAAGGAGCACATTTAGGTGGTCATATGGGA[A/G]AGACTAAATGATCAGTGGCAAAGGAAGAAGATTGCCAGGTATAAGGCTCAATTTTGGGGGTCCTCATAATTTGAGTCAGGTTCTTATTCTAAGTCTACTCAAACAGATCCAGGCTACAAG
SNPM01473	LG9	[A/G]	GATTTATAATATATCATATGACCTGGTAGAAATCCATTTTTATTTCAGTCAAAAAGCAGCCAAAAACAATAACTGTAATTTTATACCAATTTTCTTTAGATTTTTGGATAGTCACATTAG[A/G]AGTCCTTAGAGAGTAGTGTAGATGGCTAGGACTTCATCAGTTAGAACCAAGGGTCATGGACTTGTGATCACTTCTTGGGGCAAAAAAATACATAATGACACTCTTATACAAATCTTTGTT
SNPM01493	LG9	[C/G]	ATACTCAGCAGCCATGAGTTTGTAGCATTTCCAGGTATTTTCGGCACGTAGAAGGTCCATGGATTTAGTCTTCAGCCCAAGGAATTGGCTTGTGTCCACATCAAGTTTCATTAAAGCTTA[C/G]GGTGTGCATGCTGGCCCAGCCAAGACACAGGCAACCCAGGCTGGGCTTGGCAAGTTAACAAGCAGCTTGAGCTTGGCTTGAACTAAGGTTGAGTTTAATAAAACCTTCTCAAGCTTGGCT
SNPM01851	LG9	[A/T]	AGGCACAATGACATGAACAATGGCCACATCAAGTATTCAACAACAATAATTAAACCTAGTGGGTCAACTATTATGACCAATCATCAAATCTCCCAAGTGTTGTGCTTTCATTCTTATCTT[A/T]TGCCGGTTTTCGTGCCGCCCGAAGCCGCCCAAAGAAAGTAAATATGTAAAAGCAAAAAGATCTATATGCACCAATGGAGAATAATAAGGTTTAATTGACGATGGTATCAAGCCATCATAC
SNPM01923	LG9	[A/G]	CCTATGCTGACATTTTGGTTTGGATGGCTACTCAATTCAGCATAGACAAAAGAGACAGAAACAGCTGATCAAACATCATAACTAACTCTTCCACATCTCTTTCTCAATATTAGTCCGATG[A/G]CAGTAAAAGAACAGGAAAAGGAATCTCTGGAGGTAGTAATATTCCAACAGTATTAATGGGATTATGAGATTGATTAATCGCACAATATTGATCACATCTTCAGGAATGACCAAATAAGAT
SNPM01993	LG9	[T/C]	TCTTTCTTTTTTTTTTTTTTTTTTTTTTGTACAGCTGTGGGCCCATGTTGAGCCAGAGCAAAGTAACCCTCTTCAGAAGGGGGCAAAAAAACAGAACTAGAGTGTAGTCATAACACTATT[C/T]GAACTGTTAAAAAATTGTTGAATTATTCATGATTATTTCCATGGACAAACTACTCATGAAACTGTTCTTGGAAATCCAAGTAATAAAGAATCGTTCAATCACTTGTATTTTTAAGCGATT
SNPM01997	LG9	[A/G]	TTTGATTTGCCGCTGTGCTTGGTCAAAACTTGTTTATATGCAATTATTGGTAGTAACTAACATGTACAAACTTACCGATATCTTTGTTTGCATGTATCTTTTGTACTATGGATTTGTGGC[G/A]GTACCTTTAGGACTCCTCATTGGTGGGAGCACGCACGAAATGCCCGCATCGCTGGTGAAATTCAAATGAAATGATGATGAGTACCCTCAAACACATGCACTTGATCTTAAACATAAAATT
SNPM02019	LG9	[T/G]	GCAGGCCATCTTTCAGTCGCTCTTCCAACTCTCACCATCAGATCCTTCACCGTCGAGTTTGCTGGAAACTCCTGTACCGACATCTGGAATAGAGAGCTACAACATCAGGTCTCTCTTCAA[G/T]TCACTATAAAGGATTTTAAATAATACTATGGTTTAGAGATTGTAGCAGAAGGAAACTGGTCGAAATAAATGTACACAATTAAATTAGATGATGACCACGGTAGAGTTTGGAAACAAAGTA
SNPM02035	LG9	[T/C]	AAGGAAAAATCTGTCTACATYCACCACCAACCACACATATGATCAACRATTGGACAAGGACTTATAACAAATCCTTCCGCTAATAATAATTATATCCCTTTTACTCTTCTCCCTCTCCAT[C/T]CCACAGCCACCCTCATGGAGTCCATCTGCTCCTACCTCGCCCTCTTCCTTTCGTTCCTCCTCCTCCTCCTTGTCAAAGTCATCCTCTTCCCCTCCCCTTCTTCAAAGAAGAACCTATCGC
SNPM02042	LG9	[A/G]	TCTTACATATTCAGTGACCAGAGGAGGAGGATCCCAATCAAGAAATGGAGATTCTGCGATCAACTATGTAGAACAGTTTGCTACTTGAAGTAGATTGACTGTACTGACCTAGAATCTAGA[A/G]CAAATACCAAGTAAAATCAAATAAAAATAGTGAAAAAAATTAGGCTAGGATTAAAGATAAACTATTCCAACTAGAACTGAAATAAGAAACAAAGATAAACTAGAAATAGAATCCTAGTGC
SNPM02050	LG9	[T/C]	TCCTCTATGTTTAGAAAGAGAGAGAGAAGAAGAACATTCATTGGCCCTTTTGTTTTCTCTCTCTTCTTCTTCGTTCTTCCTCTCTCTAGCTATTCTAGGTCCCCTGGAGGTCCAGACATG[T/C]AGGTAAGACAGGATGACCATTGACCTAGGAGGGCTATTGGGTCGCAGGGCCAGCATTACGCGTCTTWAGGAGGGGGATTTCTATCATAATTATKGTTGTGATTTTCTGATGACAAGAGCT
SNPM02230	LG9	[A/G]	ATTTGCATCAAGCAATCAAATTCTATCTAGGCCCAATGAGATATAAGATTTTTGAAGTCGCAGACTTATTTATTTTGTTCATGAATGCTGCAAGGCTACAGGATTTCTCTATGACGAGCC[A/G]GTATAGAATATCCATTTCTATTGCCACTACTCGTTAGATAGTCCAAGATGTCCACCATGGCATCCACCAAAGGCTAGGAGGATTCCACTAAGATCTGATGATGGTCTCACTATATCCTTT
SNPM02265	LG9	[A/G]	AACCATCACAGGCTGATCTATATCAACGAAAAATTATGACAAGTCAAAAATGAGATCGATGAAGCCAAATCCAGTACAATAACTATCCTTTTGTTTTATGCGCGGTTGCTTCAATAATGG[A/G]ATTGTGGAGGGAGAGGGCGAGCGACCAAAATAAGATCCACCCTGAAGTAGTCGTGAGCTCTTTTATTTTGGAAGCTTAATAATTAAGGCGTAAGGTCGATGAAAACCACATAACTGGACG
SNPM02367	LG9	[C/T]	AGCGCTGCTCATGCGAGAAGAAATCTAGTAGAAAGCCTCCGACGAAGATAAGCTTCTTCGAGATGGTGAAGAACAAAAAGCGGATCCTGGAGTGGACAACGGAGCTGGTGCTGGCGAGCC[C/T]AACCAACACCATCACCATGCCCTACACTGTCATCACCAGCAACCCCAAGAACATCGAGCACATCCTCATGACCAACTTCCACAACTACCCCAAAGGCGACGACTTCACCGCCATCTTCTC
SNPM02450**	LG9	[A/G]	TCGATTTCTCCATCGTCTTCTTCCCCTCCCTCGGATGCTTGCGCACTCCACGCGCAAATAACGTCAGCGAGTATACGGCGATGAGCGTGGCCTCGCTGCCTATTCTTCCTTGCCGGCCCC[A/G]CTAGGAGACGACGATGGCGACGACGTCTCACCACCTCGCGCACCGGTCCTCCCACGGCTTCCCTCGCGGCGGCGAGTGTCGGGCGATGGGGAGAGTCGCGGGATCGATCACCAGGTAATT
SNPM02570	LG9	[C/A]	CGACGTCTTCGTCAACTCCGCCGTCGTTGACATGTACTCCAAGTGCGCGCTCCTCCCCGACGCCCGCCAGCTCTTCGACGAGATGCCCCAACGCAACGTCGTCTCCTGGAGCGCCCTCAT[A/C]TTTGGCCACGCCCAGGCTGGCCTCGACGCCGACGCCTTAAACCTCTTCAAGGCCACCCTTGCTGAACCCGGCATCGACCCCAACGACTTCACCTACTCTTGCGTCGTCCGCGTCTGCAGC
SNPM02706	LG9	[A/T]	ACAATTTTACAAATTTTTTAACTTTAAAAATGGGTAGGCATCGCACTGTCCCTGAATACTCAATACAAAT[A/T]CTAAACATTCTTGCCTCATTTTGGTATCAGCAAAAAAACAAAAAACTCTTGCCAAATMTTTTAATAAAGCACAAGCAATGTGTTCCATTGTTGAATAAGGATAGAATCCATCAAATTGAG
SNPM02749	LG9	[C/G]	ACAAACCATGATTTCCCCTTCAATTCAAATCTTAATACGCGGAAGCCGCCAAACCATGTCCTTCAAAAATATAAGGAGACAAGGAGAGTACTAAGTGGGCCCCTACCCTACGTCTGAAAC[C/G]CCACGGATCCTACAGAGGCCATCACAGTCCTACAGGACCCATCACCTCTGTTGGTGTTGTGCGTGAGAGAGAAGAAGATTCTATTCTAATTTCTAGAGAAAAGAACCCACCTTCCCTTTC
SNPM02777	LG9	[A/G]	ATTGATAATTTCTACTCTGCTCTGTGTACAAAGTAAAAGCTGCACCACTGTACAGGCTTCCGTTTCAAATCCATCACTGGAAAGTAGAAGAGCACGAGTTAGGCTCCATGTCGGTAGATG[A/G]GAGGATCGGTTAGCCCCACTTCTTGCTCACCATAAAAACGACGATTCTCTCATCCAAACTGCTTCCGTTCCCAGTCTCCACTCTCTCAAAAGAAGGGACCAGAGCATGACAACCCACCAT
SNPM02982	LG9	[T/C]	GAGAATTGCGGGTGCGAAATATCAATCCCGGAAAAGGCAGCGAGGACAGCGGGGCCCACCGTTGGCGCCAAAAAGCATCCGACGGCTTTCATCGGGTGACGTCATCAGGGGAGGAACCGC[T/C]CTGCCACCACGCGGCGTGCTGCTGTAGGTCACTGCCGCGGGCCCCACAGGCAGGATAGGATCGGCCGCTTTGGGTGGAACACGCGTGCATCGGACTCGTCCAGTGGGAGAAGCCATTAGT
SNPM03033	LG9	[A/G]	ATGGAACGATTTTTCGAAATTTGTGCCTTTTAGAAGCTCCTGACACTTTCTTGATAAAATAAGAAGCTTCTGACTCAAAGATCGTATTGTTGACTTAATGACCCAAAGCTCCTGAGTTAT[A/G]GTAGTAGCAACGTTAATCAGTTTCGATCATAACAATTTGATCAGGATTTTCTTKTTCGTAAGGAATTATTTGTCTTGCATGTGAATAACAGACTTTGGATTGTTATGACTACGGCCACGT
SNPM03124	LG9	[A/C]	CTAACATTGGCTCTGGAGGATGAATGCCGAGGCACCGGCCAGAGAMGATGAATAATTTATATTGGTATTTGTTACTACGGCCTATGTGGATTCTCTGTTGTCACTGTTATGCGTATGTAA[A/C]AAATAAGGGGGAAAAAACATTCTGTACGCTAAGCAGCAATGATCCTGTCTCATTAATCTGTAAAATTATCTTTTTTTTTTTTTGTTCATATTTAAGTGAATTCACATGTTTCAGAAACCT
SNPM03469	LG9	[C/T]	AAAAATTGCACTTCATGTGCTTCATCTTGGTTGTTTGCAGGACAAACCTGTACAAATATTCATTTCACAATGTAAATTTAATGGGAAATCATATTTTCTAGGATTCAACAAACTACCACA[C/T]GATTATGGACAGATTTAAGAAACATCCAATAACCATAGTTTCAAGACAAATGAAAGCTTCGCAGTCAGAATGTGTACATTATCTTTCAGCATCTTGCTCCACATGCATAAAATAATAGCC
SNPM03518**	LG9	[G/T]	GATGAGTAGATTATATTATTTTGCTGTCATTTCCTTAGGATGTGCTTCCATAGACATTCCTGTTCTATGGGTGCTTTCGTGCACATCCCAAGTCCTGTGATTGCATGTATCCATTTGTTT[G/T]TGTTGCTTCAAGAAAATTTGCTGAATTACATTTTATTTCCTGCGAGTAGTTGAGCGACCAAGAGGATCTCATAGTGTGGATGCGTACTGCTGCTCTGCCTACCTTCAGGAAACTGTATGG
SNPM03579	LG9	[G/T]	TTCATGTGTCATGTACAATCCCACCTTTCAGACATATCCACATGCAACTTTCCAAGTGCAATTATACACTTACCTTGCTGCCAATCCTACATCTGACTTCATAACGGGGACCTTTGTTGT[G/T]GCTTTCTTAACAAGATGCATGGACCCCTCTGCATCCCAAATCATTTCATATTCACAGTTTTCCTCTTCATCCTTCTCCTTAGAGGTGGCTGTAAGGTTCTTTACCATGGTGCTGACGAAG
SNPM03731	LG9	[A/G]	CAGTCCCTGTGGGCAATCACCAACAAGTAGAGAAGTGATAGGCCACATGTGATGGGTATGTTTCCTTCTCCGACCATGTTAGATGCCCTGAAAGAATCCAGCCTTTGAAGTTCGGCCATA[G/A]GAACATTTGTAATGCAATAGCTGTCTACCTCCCATTACCAATACCTTACAAGTA
SNPM03833	LG9	[A/G]	TCATTTCAACTCTTTTTTTGTCCACCTTTTCCTTTTTTTTGCTCAAACAAAAATATTTTTTCCCCTGAGGTAGATTTCGGTTCGTTTGGTGGGACACAAACAAGGTTTGGATTAGGTAAG[A/G]GCACTTTTGTGGAGCAATTATTGACTGATATAATGGTCGTGACAGCTAGTATGTGTCTGGATTGGAATTATGAATAGCCACTGTCATGGCGATTATTATAACTGTAAGTCTCCCTCCCGT
SNPM03858**	LG9	[G/T]	ACAATGAAGGAATTGAGACATACTATATCAGAAGTTATTAAGAGTGTCGGTACAGCATCCTGTTCTCTGTAATCTGTAATTTGGATCCTGGATATGATAGCATCAGCCTGAAAAGAAATT[G/T]CACATCAGCAAAAGCAAGATGTAAAGTCAAGGTGAATGCCATGCTAAAACCAATGAGAACCATTTGCATTAATTTTGTTGAAAAATTGAAGCAAATATAGAAGCATTGTCTGCTAGCTTT
SNPM03860	LG9	[A/C]	ATTTTTTTCACCTTTTCTAATTAAATAATGCATATATTGCAATCAAGGGGGGTTAATTGGTTCAAGTGGCAACTTTGGTGGGGCATGCATGGGAGCTCCCTGTGAGGCAAAAGAAATAAG[A/A]GGKCAAGGCATGAAGAGAGAGAGAGAGAGAGAGAGAGAGGCAGCGA
SNPM03993	LG9	[A/G]	GCTGAAGTTATTCATGAACCATTGCAGTTGATCCTCATATTCAAGAGATTTGAATTTTGAAACAATAATTTCATGCATTTTTCATTTTCAAGGTTGCCTTGTTAACTAGATAGTATTAAA[A/G]GTGATAGACAATAGATGAGGAAGAAGTGCATGTAATTGTAATTTTCTGTGGTTGCTTATAGACTGCTTAAAGTGCACCATAGCATAAAGGGTTGTATGAACTCAAACCTTCCAAAAGGTT
SNPM04339	LG9	[T/C]	TGAGCTTGGCAAAGAGGCTGATTCCAAGAAATCGATACTTGGAGGCTTTGAAGTCAAAAGAGTTGCGTGGTGGAGAGTATGATGTGTATACGGCCATGGCGTGTTCAGAGAAGAAGTTCT[T/C]GCAGTATTATGTCCTCCAACACATAAATAAGTTCCCAGAGCTCAATGAATTATATGCTGCGAGTTTTGAAGGGAAAAATGCTCTGTAGTTCTGTGCTATAAAACAGGCAGCTTGACATTT
SNPM04476	LG9	[A/C]	ATCCCCTCTCTCCAAATTTCAAAACCCTAGAAACCCTTCTTCCCCCTTCCCCTACCGCCTTTGCCCTCGCCAGAGGTCGCTCTCCCCCGCCGATCTCTACCTCTACCTTTCTCTACGCCC[A/C]CCTAAACCCCCGCCGGCGATGAGGACGGCCGCGGCGGAGAAGCGCGTGCGCCGCATCAAGCGGGCTGCGGAGCAGGRGGCGGAGCATACGGCCCCTGCCAAGGCGTCCATTTCCAAGAGA
SNPM04505	LG9	[A/G]	TATGTGATTCTCAAACGGTCTGCACCACACTTGCACCCCCCGTGACTCCTTGAGCATCTATGCCACCCCCAGGATTTGAACCTCGGACCTCCACAAAGAGAAAATGGTACTAACTGCAGG[G/A]TTATGTTCAAATCAGTACAGTTGGATGTTTAAATTCCCCAAGAAAACTTCTTTCATCCTCTACCTTTGGAATGCCAGTTTCTAATGGAAGCAGGTGTAGCTCAAGGC
SNPM04847	LG9	[T/C]	TGGGACTTCTGTCTCGTTTGCAGATTTTGAGACTGAAAAGCATCCTATTCTAACAACCGACACAAGAATTATTGACAAGTCTGTAATTGAAGAACAGCCGCCAGTCCGACCACATAAAGA[C/T]GTTAGTGATACCTCAGAAATCTTCATTCAAAAATTTGATGATGAGGGTGATGACTGGTTGGAAGATGATTCAGGAGAAATGGGCGTTCCAGGAACCAGCGCCATTCCTTTTGAGAATGAC
SNPM00047**	LG10	[A/C]	TTCAAGGTTGTCGACCAATATAGCGGGGCATCCTATCAGATTGCAATCATGGTGACATGTGGACATTTTTCTTTTGTTCTTTTTCGGTGGAGAATTGAGCTCCTCTGGACCGTACCGGCT[C/A]AATGAATGGGCACCGTCTGGGCTTCAGCTCGAGCACCATGCTTCTATTGATGTTCAAATTTTGTGCATCGCCCACTTGAACAGAACAAGTATCAACTCGAGAAGCTCGAGTCMTCTCAAA
SNPM00068	LG10	[A/G]	GCCGGTGGCGGTGGGTCCTCCTCCCCAGTTGTTTCCCTCTTTGTGAAGCCCTTGTTCGAGGCAATGGGGGAGCAGAACAAGGCGGTGCAGGCCGGGGCAGCAATGTGCCTCGCTAAGGTG[G/A]TGGAGTGTGCCGGGGGTGGTGGGGATGGGGATGGAGGACGGCCGGCGATGGCTGGAGCGGCGTTTCAGAGGCTGTGCCCCAGGATCTGCAAGCTGCTTGGCGGGCAGAGCTTTTTGGCCA
SNPM00132	LG10	[A/G]	CTTCAATAAAAAGAATTTTCATGCTCCTAAGTTTGGTGAAGCAAGGCAGGCATCAGCCTAACAAAAGTTAGACATCACCCACAAGCTTTCTGCCTTTTCAACCATTCAGCTGAGAAAACC[A/G]GATCCCTCCAAAGGCAACATATAGTTACAGCAAGATCACATGATTTCCACTTAATAAGCCAAAGTGGAAAAACCACACATAAACAGAAATATCTAATTGAGTTGAAACTCTAACAACAAC
SNPM00141**	LG10	[A/G]	AACCCGAACCGTCCCCAATTTCTCAATTTTGTTCGTCCTCTGTCCTCAGGTCCTCTATGGTTTCTCAAAACACGAACTGTCCTCAATTTTGTTCCTCCTTTGTCTGTCAGTGTCCCCTTT[G/A]TCCTTCCCGTTGCTGCCGGAATCTGAGCTGACGTTGAGATCGGTTTGGTAGCTTGTGGCCGAGATGAGAGATGTCTTGGACGAATGAAGTTGATCCTGCAGAGAAGTCTTCGACCGAAAG
SNPM00266	LG10	[A/T]	AGAAGAGTTGAAATCCCTCTCCCACCTTCGGAATATTATGATATGCAACTTGGAGAGGGTATCCAGCAAGGCKGAAGCAAGAGCTGCCGCACTTAACGCCAAGCCCCATCTCATTGATCT[A/T]TTTCTATATTGCACCCCATCGAGCAGTTGTTCTAATATGCAGCACCCTCATGCAAATGATTACGAGGAGGAAGCTAAGATATCAAGAGAATAGAAGAGATCTTCGAGGAGCTTTGCCCAC
SNPM00281	LG10	[A/G]	GGAAGGCTACATCTTGTTGCCTCAATAGCTATATATAGCGTAAGAGTACATTGGAAAGACATTCTATATGGCATACATTTTATTCATCTTTTGCATCACTATATATGGATGCAAAATGGA[G/A]ACCCTRCACATCAATAACTATCCCACTCAAAGATGGCCAAACAAAGTAAAACCATTACTTAACATACACGTTATGATGACCATCAAAAGGTCAGCTTACTCCAATGTTGTTCCATGACTC
SNPM00322	LG10	[A/G]	CTTTTGGTRATGCACACTTTTTGAAGTTTTTCTTCTCCTCTTAGAATTTCCCTACCGTCGGTGGCTTAGATAGAAGCTGAGTTTGGCAACAACGCTGATTCGTTCCATCACACCAAAATG[A/G]AATACGCGTAACGGTGTTTTAGTATTAAAAAAAATTGGTAAAGCTTTTTCATGGTTAGAAAATAAGCTAGAAACATACTTTCAACTTTGGCTACGTTCCCGGAAACTTTCAAGAGATCTC
SNPM00329	LG10	[A/C]	AAATTTTGAAAGGAAAGGCGTCCATCAGGGTAGAAGGCATCAGACCACCGATTACAAAATTGAGACAGGAGGAAATTGTATACAATGCCGTTGTTTCTATACAAGAAGCCGGCAACCGAT[C/A]CCGCATCTCCCTTCCTTTTCCTCCTCTGCTTACCCTTCAGTTCAAACTCTTCACCTGTGTAAACCCCCAGGCTCAGCTGTAACAGCCTCTTTCATCTTTAGAGAATCATGGATGGAGAAG
SNPM00345	LG10	[T/G]	TACCAGAAAAAAATATGGAGATCAATTTATTTAACAAAATTCATGTAATGCACCTGGGAAAGAAGGCAAAGCAATGAATCCATCTGGTTGCGGAAAATTGAATCACCAATGAATGCCCAA[T/G]ATTTATTTCGCATGGCTTTCAAGAATTTCTTTGCATCAAATGGAGATAAGTCACAACCATAAGGTTTCCATTTCCAATAAAGGTATCCTGTTTCGGGCCTCCCATTTGTCAAACAATCTT
SNPM00354	LG10	[A/G]	GAGTTGGAGATATTCCCCGGATCTCGGCCAATGGATGACCGAGATAACGKAACGCACAAATGCTTTAGAACCCTGCAGGCGAGCCTTTGTAAAAAAATTCTCTTTGCTTACAATTGGAAT[A/G]AAGGGCGTGTTCCCTAGCTGAATGATTCAGTGACTGGAGTGTCTTTTTTTGGGGGGCTTTTTGCTTTTTTCGGTTTTTTGGGGGCTTTTTGTTGAAGTCCAAAGCATAGCCCTCCTCAGA
SNPM00397	LG10	[T/C]	TTTTTATATTCTATTTTTTAACATATATTCCWCCTCACTTATTGACTTGTTGCCAATTAAAAATTCTTTAATCATCTCCTCTCTCTCAATTTGTCAAACCTCTTGTTTCTTAATTCAACG[C/T]GGGGAAGTTTCCTCACGCCTTCATGTTCACAGCGACGCGGCACCTCCATTTATAAAAGTCGGGTGGTTTTCTGGCCTCCCTTGACGCCATTCAAGCACCGAGTCATGCGAGCGGGAATAA
SNPM00442	LG10	[C/A]	TTTGGCTCTCTTTCTGCGTGCTTCATGTCCTGTTAGGATATGACAATGGGAAGGTATGATTCCTTTATTGTCATCATGTTTGCACTYTCTATGTTTCATGTGATCTTGCCAGAGAGTATC[A/C]CTTTGATAAAGTTGTGTCCACCACGTAAAGAACCCATCCACTTTATAGAGTTTTTTTATTTCTATCTTTTAGGCCAACAGATTTCTTTTCTTCAATCCACAGGAAAGTTCAGATGAGTTG
SNPM00470	LG10	[T/C]	GAATGATAAAAAAAAAAAAAGAAAAGAAAAAACAAAATCAGGAAAAATTAATACGTGAACCCGGAATTGAAAAGCCCGAGAACCAAACGGCACCCATGTAGGGAAAAAAATCCAATAAAA[C/T]GAATCAACCAAGATGGCGAAACCCAGAGAAAGAAGAGRGAGACGGAGAGGAGAAGGCGGAGAGGGGGGGCTCACACGTGTGGAGGCATTCGGAGATGGTGGTGGCGTCGCGGAGGAGCTT
SNPM00478	LG10	[A/C]	AGTGTAAAGAAAAGCATGTTAACAGAYTAGTGAAACAGAACGCACCAAGGTGTGAATCAAATGGAGGAAGCCACCCAGACCTCAGGATGCTCTGTTGCTGTGGAAGGGCTGTGTTGAAAG[A/C]ATAAAGAGTCACAGGCAGGAGATTTATASTGCCTGAGAAAACTTCAGAAATATCACCCATATACCAGAAAACCATCCAGGTTCACGGAATCCATGTGTGTTACTACCTTCCCCCTCTGAA
SNPM00486	LG10	[A/T]	TGAAATGCCGTGGAGAAATGCGTTGTCTTCTAATTGTCTGATAGATGGGTACGTGAAGTGTGGCTATTTTGAGATGACGTAGGGGGGGCCGTTCGATCAGGGCTTTCAAAGAATTTTATC[A/T]CGTGCAACACCATGTTTGGCAGGTATTGTAGTTCTGGTTCAATGGAGAAAGCTCGCTTTTTGTTTGATCAGATGCCATCAGAGATGAAGGATCCCACAATGAGATGCTTGTGACTCGTGA
SNPM00499	LG10	[A/G]	GCTTATTCTGGAGGTGAATGACATTAGATGAAATGGGCAGGGACAGGAATGCTTCTTTCAGTGGTAGAAGTCTAGGTTGGAGGAACTGCATGGTAATTTCTTAGCACCGTGTGAAAGACT[G/A]TAAAAAAGCATCTTAAAGAACAGCCTCTTCAGCAGATTTTATATTTCATTTATTGCTGTCAGTTGATAAGGATACATCATTATTGATCACCATTTGTTGTAGTCAGCATCTTCTTAAGTA
SNPM00505	LG10	[C/T]	GAAGCTATTACCTAAACATAGCGCCAGATCAAGGTTAGAGGTAGCTTCTTTGGATCAAGAGTCTCAATCCRCTAGTATACTATTACATACTCAAACAAGGAATAATTTGAGCTTTTCCTT[C/T]TGATAAGAATACCTTATATGATTCTCACTCGCTTCAAACAAAACATGTTGATAATTAAAGAATGTAAATAGGTTGTTGCTTTGACTGAATATTTAATCCAAAAAAAAACTAACCAAAAAT
SNPM00530	LG10	[A/G]	ACAGCTTCGATATTTTGATTACATAATGGACACAACTTTAGTTCTGAGTATCTTGCACCATCCATCATCAATCACTCACTGGTCTTATACCAGGCAGATTGATAACCTGACAATTTCTAC[A/G]GTAGCTTGAGCTGAGATTTTTTGCATRAGTATATAGTTATTTGCTCACTGTAGACAATTCGTGTATATTGGCAACATATACATATGTAATGTCAGTGACAATTCGAGTATATTCACTGGT
SNPM00577	LG10	[A/G]	MGTCGGCATCGGGAGGGACATCATGTCCGCCACGATCGGTCTGAAGAGGGCAACGAGGGAGCCGAGCCGCTCGCGGGCGGCGGAAGGGGATCCGGCAGAGTTGGCCCAGGCGAGGTCGAA[G/A]CCGTTGGAGAAGAAACGGCCCTCGGCGGCGGTGACGAGGGCGGCACCGCGGAYGGCGGCCGACTCGACGCGGACCCGGGCGAGGGTGGATCGGATGGCGGCGATGAGATCGTGGCCGAGG
SNPM00578	LG10	[A/T]	GGTCAGATTTGGATCTTTCTTTTCTCTGACCCAACCCAGATTCCATCCTATCCTGCATGATAAAACAGACTCTATTAGTTTAATTGGCTAACAAACCCTACACAGCCCAGTTATAACCCT[A/T]CCACCAAGCCATATATTCAAATATCGTACAGTTAAATACACAGTCAGCTTATGTTATGCTAAAATGAGGTTGACACTCATAACTATATCATACTATTACTATTATCACTGAGGGATTGAC
SNPM00648	LG10	[C/G]	TGCTTGATGCCCAGAACACCTAAAGCATTAGAGGGACAAACTTCAAGCTGTATGAAAATGGCTAAAAATCTTCTATTCAGGAGAAGCAATTAGTAACAAAATTATTCAAGTTTTGTCTTC[C/G]TACCTGCCACCCTTTTGGTATGAGGTAGCCATCAAACTCGACATCCTTGAGAGCTCTTCGAAAGTTCCCAAACAGTGGAGGGATCATCCTTAGCATCTCCAGTGCAACTCGCCATGTATA
SNPM00816b	LG10	[G/T]	TCTTTACCTTCCCCCTTTTCCGATCCGATCGGGAATCCTTCGGGCTTCTTTTGGTTGCTTTCCGGCTTGATTTCGATCGTTCTCTCCCTTTAGGGTTGGATGGCTTGTTTTCTATTTCTC[G/T]TGTGCTCTCTGATTTTGCTTTATTTTCGCGGTTCTTGTTTCGCTTTCTTGAATTCTTGTTCTTTTTTTTCCTTTCTTTTCTTTTGGTCTTTTTGGTTGATTTTAGGATTTCAAGCTATAT
SNPM00819	LG10	[T/C]	AAGTCTACAAAACCTTTAAAAACCAGAACTATATATTAATCCCTTTTCCCTTCATGTCACTTGTATGCGATCCCTGCCATTGGAGATGGCAACACAAATTTAGCATTGGAGAAAGAGAAT[C/T]AAGAAGGGTTACTGTTGAGAAAGGATCTCATGATAAATCCTTGAGGGCAGGGTCGTCTTCATCGCAAACAGTTGGTGRAGTTCATTTAGGGTTTACTTTGAGGATTAGAAGTACTAGGTA
SNPM01000	LG10	[T/G]	GCAAACAGATTTCTAATCCATATATTGAGCCCCATGCTTGGACCAAGCATTGATCTTCTAATCGAAACTTTCCAACCACAACAGACGGCAGCTGAGCTCCTTGCACGCATCCTCAGCCGG[G/T]GTTGAAGCCACCTAAACGGCCATGTGCCCATCAGCGCCGAGGCACCCCGCAGGATGCCGTGCTTCTCCTATGTCCCCGACTGAAGCAAGTTTAGCTTCGGCAACAGAGTTCTTCCCAGAG
SNPM01067	LG10	[C/T]	CACCCCGGCCAATGCCGCAGCCGTCCAGTCCACCATCAAATGCACCGACGACTCCCTCCGCCACCGCATCACCGTCGCCCTCCTCCACTTCCCCTCCTCCGCCGCCGTTGATGGCGAAAA[C/T]ATGTCCTGCCTCCCGACACAGGCCGCCCGGCAGAACTTCCTCGGCTCCCTCKCGAGCCTACGCCAACCGTTCGACCAGGTTCTCAGAGAGCACCGCCCTGACTGCGTCGTCGCTGATATG
SNPM01068	LG10	[A/G]	GTTCCAGTTTAGTCCAGCCCAGCTTCGCGAAATGGCACTGGCTTTCGAGGCCTCCGACACGCCGTTCATCTGGGTGGTGAGGAACAAAAGCTCGGAGTGGCTGCCGGAAGGGTACGAAGA[A/G]AGGGTGGTGGGAGGAGGGAAGGGGATGATTCTAAGAGGATGGGCGCCGCAGATACTTATATTGAACCATCCGGCGGTGGGAGGATTTTTGACGCACTGCGGTTGGAATTCTTGCCTGGAG
SNPM01094	LG10	[A/T]	GATCTTCCTGTAACTTCTCTTTTTGGACAAGAATGCCAACAACGATCAAGAAAGAGTCACAGCAGCCATTCAATCTCTCTTTACAAATATACTTAAGACCTTCTTGTATTTCACCTTTCC[A/T]TTCGAGAACCAAGAAACCACGACTCATTCTTTTGAATTTCTACGTTGGAATCGATGCAACAAACCAAAACAAAAACTTGATCTGGACCAAGAACACGCCTATCTATTACAAAATAAATAG
SNPM01123	LG10	[C/T]	GGTTTGAATTAGGACCTTCATGGTAATTCTGAAAGGAAAGAACTTAGGGATGATTCTGCATCTTCTGATAATTTCAACTGGAATGCTATATGGAATGAGAACTCCATGTATAAGGGTTAC[C/T]ACAGGTTGGACAGCACATGAACTTGTATCCACAAATGGTAGGTTATCTGATTTAAATCTGGATGTGAAAGTACATTAAATTTTGAATTTGGGTTTTGATTATTCATCCATTAGGTGCTCA
SNPM01169	LG10	[C/G]	TCATCAAACAAAAAAGAACGGGGGAAGAAAATAAAACAAAGCCAACTCTAGTGCAAGATGATAACGACGATGAGGAAGGGATAAAGCTAAAGCAACGAGGGGACAGACACGGTCATCGTT[C/G]GCGAAAACAACCTAATCCTGCTGACACTCTTAGAGCAAAGGGGGGAGAAACTTCTTCAAAGAAAATCTGAAATCAAGAAGAACATAAATTCTGCTAGAATAAAACCCTAGATATCTTACC
SNPM01173**	LG10	[A/G]	GTGGAGGAAGGGCGGGCGAGAGCAGTGGCGGTGCGGGAGGGGAGGCGGGTATACCTCCTGGTGACGCCGGAGGAAGAAGAAGACGGGGGTAATATGGGAAAGGGCGATGATGGAGGGTAT[A/G]AGGGGAAGAGGAATAGAATAGAAGAGGTGGAGTGGAGGAGGGAAAGCGAAGAGGACATGGTGTGGGTGTTGGTGCTGGTGGGATTGGGCCTGGCTTATTTCTTCTACTGGAGGTTTCAGA
SNPM01184	LG10	[A/G]	TTTAAATACCCCCGACCCTCCAAAACGAAAGCCCTCCTTTTCCACGCTTCGGGGAATTCTGGTTACCTTATACCCTAGATCAAATTTTTATCTGTATTCTTACCTCGAGATGGAGGAAGA[A/G]ACGCTCAGAGAGACGGCGGAGATGGGGTTCGTGATCGAGGCGGAGGCCGCGGCGGCGATGATGACAGAATTGGGCGTCGCCTCCGCGCCGGAGCTGCTGGCGACGCTGGTCCCCGCCGCC
SNPM01224	LG10	[C/T]	GAATGGTATAGACTAGCAACTTATC[C/T]ATTCAATGTATCACAACAAAAAAAAATCTTTAAATCCAGGATTTAATATGGGACACCAGAAACAACATCRATATTCTATTCATCAAAAACAAAGGTTAACAAATACCAGGAGCTTATGAT
SNPM01225	LG10	[A/G]	GAATGGTATAGACTAGCAACTTATCYATTCAATGTATCACAACAAAAAAAAATCTTTAAATCCAGGATTTAATATGGGACACCAGAAACAACATC[A/G]ATATTCTATTCATCAAAAACAAAGGTTAACAAATACCAGGAGCTTATGATTTTTTTTTTTTTTTCTTCAAAGGAATGTATGCTTATGAAGTTGTCTCTATAATGCCATGTATAATATGGA
SNPM01228	LG10	[A/T]	AGAATGATTTGTCAAAGTTATGCCTCAATTGTGATGCATCACAAGAGTACGAAATATTTATATAAAGACCTTCTTCAAAAAAAAACATAACTAGCAGAATTTTCTCTCCAGGTTATGAGT[A/T]CTTTGACCAGTAACCTGGTTAAAAAATCTTTTTGGATTTTGGAAATATATAGAATGTTGATAAAAATTACTTTTTGGGAGAACATGCATATACCCAAATAAAATAAACAGTCCACATCAG
SNPM01230**	LG10	[A/G]	CTCAGCTTCCTTCTTGTTGGTCGGATTCTTGTCGGGGTGCCACGTCATCGCCAATTTCCGGTACGCTTTCTTGATATCCTCATCGGTCGCGTGCCGGTTCACCTTCAAGATGTTGTAGTA[A/G]TCCACTCCCATCCCGATCCCCAAGCCTCAAACAAACCCCACAGAGAGAAAAATTGAACCAAATCCTAACCCTAACCGTAATCACTCTCGGTTCTCTCCTATGAGCTCCACTTCTTCCAAA
SNPM01239	LG10	[C/T]	AAAGTAGCTGTCAAACAAAAACTCATTGACTTTTATCAGTTGGAAGTGTGGTTCTCATGTCATAAACATCAATCAAGGCACGGAAACCGCCATTTAACCTGACAAACATGTTTTGGTATT[C/T]TTAGAAGTGCAGAGTTACCATGTATAATTCATGCATCATTCTTTGGATTGCCTAAAGGGAGCTCTTTTTTTTTTTTTTTGGATGGTAGGCTAAAGGGAGCTAAATTGTGTKAAGGGAAGT
SNPM01257	LG10	[A/G]	TAGCAGTGAAGAATTATGTCACGAAACAGCCCAAGCTCCATATCATCGAAGAGCATTGATAAATGCAAGGAGTGAATCGACATCCCGCCGTTCAGAAGAATATTTTATGGGCCTAGATGC[A/G]TGCTTGGGGAAGAACAGTATTGTGGGGAAGCTTCTCAATTGAAGTTCTTGTTGAGCAAATGGTTTCTGGTCTCCATCTGCCCGGAACTTCCCTACCTTGATGCCTGTACCAGAGAGCTTC
SNPM01277	LG10	[A/C]	CAGAGTCATAAATCTAGTAATAACAAAAAGATGAACACACTTGAGGACCAAATATTCCATTGAATTTTGCCCTGATGAAAATATAATTGATGTAGCTGGGCAAGAATTTATAATCTACTA[C/A]TTGCGAGAGAGAAATATAGAGAGAAAAAATTAATTTGTGAACTTTTAGAACTAAAATTTAGGGCAAAGATTTGTTTTATAGGCAGAATAAGGGAAAAACCAATGCTTTTTCTGAAGCCAC
SNPM01336	LG10	[A/C]	GCTGAAATAACCATGAAGGGGCCAAGCATAAGAAAAGGTCTGCATCAAGGTTTCATGTGTCAGTACAGTGTTTATGGCACAGCAAGGTATAGCACCACACCGGTACATGGTAAAGGTGCT[A/C]AACCAGCACACCTATGTGTTGGTATGGCGCCATATCAAGTTCCTGTACCATWCTGGTAGGGACTATTAGTGCAGACTGTTATGTTTGATATGTAAAACCTTGGTCTGCATACACATTTCA
SNPM01360	LG10	[C/T]	GATGTATATGTTGTGAGATAATAAAGACTAAGATGCTAGTTATATCATGTGATTAGAGAGTGCCTYGGCCTGTAATTTTGACATGCAGACAACGTGGTGGACCTTTAGTTCCCATTGTGA[C/T]AACGTTACACCAAACGGGTGGCCAGGATCTCCCGGTCGCCAGTATCCAACATCAGATCGAGATCAAATCACGTCCGTTCATATCAGAAAAGAAAACCCTCACTCTCGAATCCTGTAAACC
SNPM01401	LG10	[A/G]	GGTAGATATAGTGTTCTCGGGGGCCCTTAGTGGTGCACACCTTGTTATGTTGCTYCAAGCACATGGTGGATTGCAAAATATAGCCTCCTAGACCCTCCACGATCTCCTCAATGCCCCTCA[G/A]TCCTCCCTCAAACCTTCAGCACTAGTGCTACTGCTAGTGGCCATGAACCTCAACCGCTCAATCTAAARGATGGGTATAATTARAGAAGGAAGTAGTGGCAAGTAAGGAGGAGGAGAAGGT
SNPM01430b	LG10	[A/T]	ACCTAATCAATGTATCTATGGCAGACAAGCAGTATATAACCAGAAAAGCAATGTTACTATCACACACTAACATCAAATCTCCTCTTATCAAGCAGAGGAAACTTTTCTGAGAGACCGTTA[A/T]AACCGGCCTCCATAAAGCAATCATTGTCACCTGAGGTTGAGCTGCTTGAACATCAAGTGACACCAACCCAGTATTCAAGAAAATATGCTCCAGGGGTCCTGTAAGATAATTTCCAGAACT
SNPM01432	LG10	[C/T]	ATTTAGTACTTTTCCATGTACACTATATACATAAGAATTATTTTTCTTTTGTAAATAATGTGTCTAACTTGTGCCTGGCTTGAAAAGATTAATATACTCAAACACATGCATGCTTAATCG[C/T]GCATTAACTTCATTCTTCTGTCTCAAGCTTCATAATTGTTAGATTGCCTTGAACTCAACTTATCAAAGTCTTTATGAATCAGTCGAAAATCAATCATATATCAAGTGCACAATTACATTM
SNPM01515	LG10	[A/G]	ATAACTGAGGCAGATCTAGAGGGGTATGATACCCATGCAGATGCTTGTAAAGATACAGGTGTCTCATTAAATGGGATTCCTGAGACAAGGCCCATGACAAAGCGGCTTTCTTGCCTCTTT[A/G]CATCCTTCAAGGTTTCCAGGAGTGGTCAGTCAGCTGCCAGCCGGCTTGCAGAGCTTCGCGCTTGCTAGGGAGAAGTTTACCTGTATATTTATCCGAGTTTCTGTACAGAGGTTGTAGGGA
SNPM01539	LG10	[A/G]	GCTAAAATAGCATGCATGTTACGAAGAACAATATCCATTTCCAGATGTGTGGAGCCATGGAAGCTTTGGCTTATCAAGCAAGTGATAAGATTGCGTACAAGGGACAAGCAATAAAAATTC[A/G]CCACACTTCTTCGCTTCTCCGCTATCTGTTCTCTCTCTCACACACCCACCATCCTTGCAAGCTTCCTTTCCCTTCCCTACAAGCTTCAGCAGTCCTCCTGTTCAAGTCTTCCATAGGGTT
SNPM01635	LG10	[C/A]	TATCTATCGTCTGTGTATTTATTTCTTTGGCGTGTCCCTTAATTTCCCCCAGTAAGATGGTTTCTCTGAAGAGCCTTCTAGTTATTGTGCTCGGGACCCACTTTATGGCTCATGCTATAT[A/C]TATATGGTCATGGACTCTGTCTTCTACTGTATCATCTGCATGCTTTTTTTTTGTTTTGGCGTGTTTGCGTTAGAAGAGTATCCTAGGTATCATTGTGTTGAGGACCCATTTCATGGCCCA
SNPM01664	LG10	[A/C]	GTCTTGTTAGCAATTTAACCCTTTATCCACAAGTTTCTTTTACAGGGCCAAAAAGTTAAGTTGCAGGTTGTAAAACACTACAAAAATGTCTAACACACCACCAAATGGAAAAACTTCCAG[A/C]AATAAGAAAATGATCAGATATCTACATGGCATGCATATCCTTTAAATCTTTTGTTTTATCTTACAACAATGGTTGCTGCACTGAGCTAGACAAAGGAAAGAAGGATATGTTCCTYCTGTA
SNPM01713	LG10	[A/T]	GGCTTGTCATGAAGGGACGATTTTCCAAGGTTCACCGAGATGGATGGCAAATTTAGCTGGTCCGCTGCGATATTTTTGACAGCAGAACACTGGATTCGACGTCCGACGACCTGAGAAACC[A/T]GGGAATCGGAGTACCTCAAGCCGCCACAAAGGTAGCCAATGTACTCCTCCGGCTTGATGTCGTAGATCAGTCCCGGATCGTTGGCTTTGGAAGGATCGACATGTCCTGCGCCCATGGCGA
SNPM01776	LG10	[C/T]	TAATGCAGTAGAAAATGCAGGCAATCAGATTAGATGCAATGACCCTGCAAAGGATACTATTATCATTCTAAAACACATTCATGATAAGCAAAACTAACATAAAAAATGTGTTCAATGATG[C/T]GAAATAAATGCTCCTTAAAGGAACTGGCAAAACAGCACAAGTAGGGATTCTCTAAAATACCATCCCTTTTAAGTTCTCCTTGGAAGAAGTAGGTATACATCATGACAAACACCTACCTCT
SNPM01933	LG10	[A/G]	TACTCCACACTAATTACAATCTAAACTTTTCATTTGGTTAACTAACGAAAAAACTTAATGACTAGTGAAAGAATAAAGTAACATCAAATACTATTTAGAAAGCCCCTGTTCTGGCGTACT[A/G]ATTAAGAAAGTTCTTGATCTGCCTTGTTTTCTTTGATATTTACAACCTGGAACCGAATGTATGTAGATTAGAACTTTGTTAGGTACTAACTATTAGTTTGCCTACCTAGGAAATTAGACG
SNPM02007	LG10	[C/T]	GCTTCCAATTCTCTTCGCGTTGGTGTTCTTCGTCGCCATGGCCGGAGTGGGGAGGGGGGAGCCGACGCAGGAAAAGGCGGCTCTTCTGGCCTTCATCTCCCGGGTTCCCCACGAGCCGCG[C/T]GTCCGGTGGAACGCCAACGCCTCCGCCTGCAGCTGGGTCGGCGTCACGTGCGACGCCRGCAACACCTCGGTGGTGGAGCTCCGCCTCCCGGCCGTCGGCCTGGTGGGGCCCATCCCCGCT
SNPM02021	LG10	[C/T]	TCTAACGATATGAACCAGGCAGCGAGTCGGTAACCCAATTGAAAGCCTCCTCCATCGCCCTTACCAGCCTGATGAAGTCCGCAGCCAAGTCGTCATCACCACCCCCATAGCTTGCGTTGC[C/T]GTACCCAGAGTTGTTGCTGTAGTAATTATTATTGTGACCAACGTTACGTGCTAACGTGGTCTCCCTTCTCTCACAAAGCACATACCTACAGACCGGACACTTGCCGTGGCCCTTCACCCA
SNPM02107	LG10	[T/C]	CTGCTGTCGTCGGTGTCGTCCGTCAACACTTTCCGGCCATGAAAAGCCGCTGCCATCGCTGTCCTTCTCGGTCTCCTTTCCCCCTATAATTCTTCCTAGAAGATGGATCAACCCCTCCTC[T/C]GTTTTCATTTCTTTTCTCTTCCTCTGCCGGTTGTTCGTCACTGCTGGCCGCTGGCCAATCACCGTTGGTCTTTGCTATCTGTCGTCGTCATGGCTGCGGCTCTCTGATGATCACCACCAC
SNPM02201	LG10	[A/T]	TTCAGATACAGATGAAGCAAAAGAAAGGAAGGAAATGGAGGTTGACACCATGGAAGCAAAAGAATTACTGTACCGGGAGGAGAAGATCTGAGGAGAACGGGAGAAAGAAATAAAAAGGGG[A/T]GACCTCTTTCCTATTCACTACATTGACAGCCCGTAGCAAGTGACCTTGTTGTCCAAAGTAGTGGGCCAACTCTCTCGTCCTTCCAAGCTTTACTAAAACTCAAGTGGGTGGCCTCTCACT
SNPM02210	LG10	[T/G]	AAAGTGGGTGGAGCAGAGTAGCCAAGTGATTTTGTTGAGTGATTTTCCTGGATTACCATAGCGTTGCTCGATCTCCATGTGGCTGCTGTTAGTCATGTTGGAACTCACCTCACCCTGCTC[T/G]AGCCCCCGGAACATCGAAGAGCAGCAAGGTGAGCAATCCAATTGGGGCCACCATCACAATTTACGGAAAAAATGTACTTTCACACTTATTTTTTTCTTTTTGTTGGGGAGTTGGGGGTGG
SNPM02273	LG10	[A/G]	AAATGCCATATATGCGAACATATACTGAACATACCTTGATCCAGACCAGGTTTACAAAGCTGATGGATGATGCTTTACAAAGCATAGCATGATTCACAAACGGTCTGCTACATCTGATGT[A/G]TAAGGCTATCAAGCACCAAATAAATCAAATCATATTGGAGTAATTTATCTCCATGACAAAGAACTCGTGGACAACACCATTCACTTCAATCAAAGTGCATCCAGGGGTCTTCTCCATTCT
SNPM02373	LG10	[C/T]	AGTGGAAAATAAGATTGGCTTCTCAAACTTTGGGACTCCTACTGATGGGGCTCCATATTGGGCCTAGGTCTTGGTAAGCATTTCATTCCCCGTTGACTGAGTCTGATTGAGAAACGTTTG[C/T]CCGCAAACCATTTGACGTCTTCTCAAGCTTCAGTGCTGCATTTGGTCTTGATCAGTATACCCAAAACTTGATTCCCAACTCATCCAGTAAATTTGAGAACCTATCTAGTTCACAAAATTA
SNPM02414	LG10	[A/G]	TTATCTATACAAYGATCATCTTAATAAAGTTACATGCAAGAACATGKACAATATCCACAGAGATAAATTGGCTGGCTGAGATGATTCGGTCAGAGGCAACCAATTCAGAGAGTACCTCCT[A/G]CCAAGGGGCCTGTTTCTGGGTGAAAGGTCCAAGACCGGTACAGCAGAAATTTGAGAAAGCTAGAACAAAAGCATGGAAGTTGTGTAGCAACGCACTGAAACTCATTATGATGGAAAAAAT
SNPM02468	LG10	[C/T]	GTGATTGGTCCGTGAAATCACTGTTGAAGAATTTCCCTCCAGAAAAACATTTGAAGCTGTGGCAAACGGCTTGCTGCCAGCGGTATCTCTCTTATGATAACCAAGCACACACCCTATGAC[C/T]GTTTCACTGCTGTGTCTTGACAGACTTGTTCATCATGTGCAAAACCTCGAGGAGGAACTTAAGCATCTTAGGAAATTAGTTCAGATTAAATAACACTTGTCGACCAAGGACAGCTACAAA
SNPM02480	LG10	[C/T]	CATTTGTGGGCACCAAGAAATTTCTGTTTCATTATGTGTATCTTCTGAGCTATGCTAAATGACATTATTCTATTTTCACACATTTTCTTGTCTTATAATGATCTGAAATATAAATAAAAA[C/T]AGAGTCTTCATGGTTTTTCATCATCCTTTCTTCTATATGCGCTCATGTTTTTTGGGATAATCCTTACATATGAAGCGTTAGTTTTGGGATCTAGTTGATTCTTATTGACTTCATGGTGTC
SNPM02508	LG10	[A/G]	CTAATGCTTCCGATGGTGATACCATTTGGGATAATCCTGATAATACTTCAATATGTGATTCCAATGCTGCAGTCTTTGATGACTATGGTTCTGATACTGATGATTATTCAGTACTAGTGA[A/G]TAACAACAGAGAAAACTTGTTGGATTCGTTTATGCCACAACAGTCTATGGAACCTTGGAGTCCTGWGCAGCAAAAATGTGAATCCSTGGTTACTAGTGCCAGATCACCTTTTGTGACAGA
SNPM02546	LG10	[A/C]	ACCAGCTAACCTCCACTGAGCCCTTGGAGCATTTGGTGAACCTCCATGCTGGCAGTGCAACGCATGGTCCCACCAAAGTCCAAACTCTAATGTGATCCAAAGCCAGTTTCCGTGTGGACG[C/A]CGTTGCACCTCCAAGCTGCCTTCCACATCTCATTCAGCTTGCATTCCAAGGCRTTTGAGCCCCACCACGAAGTGGACTCTCCTTATCGTCCAACATTTCCACCAAGAGTTTCTCTCACGG
SNPM02548	LG10	[A/G]	TGTGTCCTTATGTTAATGAGACAAGGGACTATTAGTGGGGCAGGGAGAGAAAGGAGAAGAGAGTTCTTTTTGGCTAGAGACAAAACGAGACAGTCCATCTGTTTCCATGGTAGGCAATGG[G/A]TTTAAATAGCTGCTCGCATGTTTGTGTGTCTTGGGTTCCTCCACCCTACCTTTTACTTTATTCCCTTCTCCCCACCTTATTCTCTGTGGCCTTTCTTTTCTTTCCTCATTCCTCAATGCT
SNPM02558	LG10	[T/C]	GCAAAAATGCCCCCAATGGACATGCCACTCAAGAATGCCATAACTGCTGCAGTCAGATATAAATGAACACAAAGGTAAAGAGAAGCAAGAGTACTTCTGGGGTGTCTAGAAAAGCTTTAT[C/T]AGGATCTGGGTTTAAGCACAAAGTACAAATATGGCAAAAAAAATGATGAATAGGACTTGTCAATACAAACAATTCGTTCATGAGATACATCTAACCCTCAAAAATATTAGAAAAGTAGAA
SNPM02563	LG10	[A/G]	ACAATTCTTAACTATCTTAATATATTTTTCATATCCCTCCTCTTGCCTTCTCATTGGACTGCTTGGAGAGCTTCCTACACCCAAAAATTTCAGACCTAAGTTTGAATATGCAATTGCTTC[A/G]TTTTGGTCTATTGGAAATAAGGGAACTCTTAGATCTTCCTAAGCTACTCTACTTTGGAAGCTTGTTTGCCATGCTTAGCCATTGCTCTTTTCAGTGACTGTCTACTTTTGCAACCAAAAG
SNPM02572	LG10	[A/T]	AACCGCTATGCGCTCCACCTTGACCTAGAGGCCCCCAACCCAAGCGAAGCACCTAAGCTCGCCGCCACCATCCGAGAGATGCACGACAAGTGAAGGGAGCAGGGCATGGAATAAGGTGGC[A/T]AGGGGGCAAAGGAGTGGAGCGAAGAGAAGGGAGACAGTGCAAGCGAGGCGACGGAAAAAAAAATAAAAGAGAGAAGGACGAGGACGAACAGAGCSCGATGATTGTAGGAAAAAAAAAAAT
SNPM02660	LG10	[C/G]	TAACATAAAATTATTTTAATCATCAAATTAAAATTATTATCTTAAAATACTAACTAACTTTGGGTTAATTAAACTCTTTCATATTTTGAAATCCTTGTTTAGTAATATTTATTGAGATCT[C/G]AAGGTAACTCACTTGTTTCCTTAAATTTCAAACGTATATCATTCACGGTGCACTCATTGGATCGGCTCAAATTCYCCTTCATTCACGATGGTTTAAAAAAAAGTCCAATATTCAAATTCT
SNPM02671	LG10	[A/G]	AAACTACTAGAGAATATAAGTTGAGAAGTGCAGTGAATTTTACATTTAAAATCCCTCAACTACCAAGACATACAACTTGTTCAGCGCAACGTATAAGCAAACCTATTATCACGTGCAATG[A/G]AGGTAAACAAGACAGCTTGGTTAGAGGCAGAAATTGATCACATAGTATTTAGTGAATCACAATTGAAAGAAAAGAAAAAGGAAGTCCACTTTCAAAAGACGAACAAAGATTCACAGGATG
SNPM02675	LG10	[A/G]	GTAATGCTATCTAAAAGGTATCTGTTACTGACACAGACTAGAGAWGCCAAATGACTGCCGATCACATGGAAAGCACATTTGCTGGAAAACTTCTGCCAGAGATGTAAGATTGGGTCTTCT[A/G]GACGTGATGATCAGATGGTTACGGTTCACTTGATGTTGGATTGTGGTGGAAAACAGAAGAAATATTCTCTGAAGCAATCCACGAGGAATCTGCCCTCTGCTTTTTCCAGAGGACAGTCTC
SNPM02712	LG10	[T/C]	AGCCTTCTTGGATTCCGATGCGATGAACGGCAGTTCCAACCATAATTTCTCCTTCACCATCGACGAGCTGTTTGAGATCCTCGATGAGGACCCTGGCCCATCACAGGGCTTCGACGAGAA[C/T]CCTGGCACCTCGAAGGGTCCTTCCTCGGTCCGATCTCTCCTTCTTTGATCATCGACTTGTTTGTTTCTGTTTTTTAGTCCATACGTATTCTATTTCGGGTTTTCAGTTTGAATTTTGATC
SNPM02779	LG10	[C/T]	AGACAAAAAACAATACAAACACATAGGATTTATGTGAAAAACCCTTAAATCAAAAAGAAAACTTTATTCGAATTTTATTTTCTGTACGTTAGCTTCTTGGACTTTACTGTTAGTTTCTGC[C/T]CCATTTTGAAAATTTCTAATATCTACTAGCTAGTTAATATGTCCCAGCCGTAATTAAAAAGTTCTCAGGAAGAACCTAAGTGATTTAGAATTTTAGTACTTTCTTATCATGATGATTAGT
SNPM02856	LG10	[A/G]	CTTCCTTGAAATGCCTGTCTCAAAACAGAGGAACTAATAGCTCTCAAAAGTCTTTCTATCTTCTGGTGCATGTCTTTTTCTCAAACCATCCACATTGATTAGGCATAAAAATTAGGCCTG[A/G]GGAACTCAACGGCCCCCCAACACTATTGAATGCCAACAGTCCCAAACACTACCACTCSCACAAGCACAAAAGCCAGGCTTCATCCCTCAAGCTCAATACCAACASTCCCTCCTTTACCTC
SNPM02914**	LG10	[C/A]	TACACCCACCAGATCAGTGTTGGTGATTAAAAAACAAAAATTTAACCATTCGATGTGATATAGAAGGCTAAAATACCTTGTACATAAAATCATATGTTTTGGAAAACCCCTAAGCCCAAA[A/C]CTGTGCATCAACTCGAGCCATATGTATGGTTGTAATTGAATGGTAGGCTAGAAGTTTAGAAAAACATATGATTGTTTATAAGTAGATATTTTAGGSCWGAAAGATCATATCCAACAGTTT
SNPM02974	LG10	[A/G]	ATAGTAGATCGAATCAATATCTCATGTGCATTAGAAGACACCGTAAGAGATTTTAGGTATTTATAGGGATCAAAGAATCCAAATAAACAAAGAGGATATGTAGGGGCTCGAGCATTATAC[G/A]GGCAACAGAATTCAAATAATAACTTATATCTAAGCAAAGGTATGTGACCAAACCCTAATTCACCACATGAACTAAATTGATCTTTGCAGGTCAACATCATCAACTTTGCCGGYTAATTTT
SNPM03108	LG10	[T/C]	GCTCTTGATTCCATTGATGGCGATGATCCTGGTGGAGGCCGGGCGCTCCGATATCCGGCAGCTGTGGCTCCACCTCCAGTACAACCTGGTGAGCGTCGTGGTCTGCTCCACCTTCCTCGT[C/T]TTTGGCACCACCGTCTACATCATGACGCGGCCCCGCCCGGTGTACCTCGTCGACTACGCCTGCTACCGCCCCCCGGAAAGCCTYCAGGTCCCGTACGAAAAGTTCATGGGGCACTCCCGC
SNPM03121	LG10	[C/T]	CTGCCATCTCAAATCCTCGTTGCAAATGGACACGTCGATCTTTACCAGATCTCCTTTTAGACTTCCTATAGCATCTGGACACTTTCAACTCTACTATCGCCATGGCTGAGCCCCTAAAAC[C/T]TTCTTCACTACCTTCTTGCACTAAAGAAAGACATATTTCAAGCTTGCGTGCAGTGCAACACCCCAAATTTTATCCAACATAGTCTCAACTCTCAAGTGAAGCAAAGGAATGCTATGTTCT
SNPM03145	LG10	[T/C]	AAATTCAGTTACATAGAATACCCACCCAAGCATCTAGAACCAGATGAGGTGGCTTGTGCTGTCTTTTTAGTTGTAATATCCCATGATTGAAACCTAAACAGTATTTTCCTCCTGGAAATC[C/T]GCATTGTTTTCCTCTTCTAAGCATATCATGGTTTAATAAAATATACAGAACCAAAACCCAAACAAAATTTTCATGCATCCCCCAAAAGAACCCTCCATTGGTTGGCTCTTCTAATCATAT
SNPM03180	LG10	[A/G]	TCATGACATGTTCCTCACTGCATATCCTCAGGTAGATGAGCCTTCATGTCAGGCATCATTTAGTGCTAGTTTTACACTATAATTTGACTAAGAGTTCCATCGTTTTTCAACAAATTCATG[A/G]TAGTTGTGTCACTAGCATTTGTATATTTGTCTAAATCTCCAGATTTTTTCCTTTCCCAAGCACAATTTACTTTAGAAAATTCCAAACTTTCAAAAACTTGGAGAGCACTAGGTCAGTTCT
SNPM03218	LG10	[A/G]	CCCCAAGTCTCTCTGAGCAACTTGAAGGAAAYGTGGCTGATGGAGTTCTTTATAAATAACCTAATCCAGCACAAAGGCTTCGATAAGCTAAATTGATGGATTGAGATCAGAATTTGGCAC[G/A]GTCCATGATATAAAATTTCCATTGATGTAGGTTGGGGAATAATAGTGGTACGTTTGGTAATGGGGAGGGCATCAAAATCCTTGAGGATACTTTGCTGCAGGGCACTACCTTGCAACATGC
SNPM03247	LG10	[A/G]	TATCTGCAAGTTCTTAATCTTGCCAATCTCAGGTGGGATCTTACCAGTCAGGTAGTTACTGCCCATATGCAGCTCGAGCAGCCTTATGCAGTTGCCAATTCCCCGAGGTATCTCCCCACT[A/G]ATAGAGTTATGATCCAGAAGTAGGAATTGCAACCTTGACATGTCGCAGAGGTCTTCCGGTAGGCTTCCTTTGAATCGGTTAAAGCTCAGATCAAGCTTGCTAAGGTTCCTGCACCTGAGG
SNPM03371	LG10	[C/T]	CCCCTCCTCCACCACTCGGATCTCCAGCGGCCCGATCGACTTGTCGCACACCCGCCCTTGCCGGTACACGCTATTCAGCGACTCCTCCGCCGCCAGGCAGCAGTCCTCAAACACCGACGG[C/T]GGCACCGCCGTCCCTCCCGCCTTCAGCTCCCAGAAGAGCACGTAGTGGCCCGGGATGCTCGAGGTGTCGGCGTAGCTCGTGTACTCCACCAGCGATGCCCCGAACGGCTCCAGATGGTTC
SNPM03440	LG10	[C/T]	AGTCGAGCAAAAACCATATGCGCTCGTATGCAAAACTAGCAGACACTAAACATATGCAACTGAAAACTAACAATTTCAAATACATTGAACTTTCTGTGCTTACTTTAC[C/T]AAACACGAATTTCATAATGCCTTTTTTGCATTCCTTCTAGATGTCATAAAAGAAATTGCATAATTTCAAAGGTTGTTATCTATCTACCTAACCCTCACCTAAAACCTTTCTCTGCCTCAG
SNPM03473	LG10	[A/G]	GGGGAGTGGGGATATCAGATACCTTGTTAGGGGAAAAGGATAAAAGTACATGTACACGGGGGAAGAATGTCCAAGTCCCCACATGCCTGCGATCCATGAAATTATAATGGGAAAATGTTG[G/A]GGAGTGCATCAATC
SNPM03509	LG10	[C/T]	GATATAATATCTTTCTGGTTACCAAAAACATCRATTTCCTTWAGGAGCCTCATGGAGCTAGACATACAAGGATATGGATTTTGGTTCCATGCTACTAAATATCAACAGCAACATAAACAA[C/T]GGTTGTCAGCTTTAGTTAGAGCATGATAATATGAGGTATGAAAAAGTAGACTTAGAAATACAACAATRCTGAGAGAGCATGTTCCTGGTRCTGTAAAATGATAGGCAAACTACTTCACAG
SNPM03559	LG10	[A/T]	ATAGGTAATTTATAATTAAGTTGTAAACTTAAATTTATAGCTAATCTATGAAAAAATATCAGGTGTATAATTAATTTCAGCATAAAACTTATTTTATGCTAGAATAAAGGAGGCATTTCA[A/T]CGTTAGTGACAGCCAAATTCTAGAGTTTTTTCTAGAGTTTATGTAAAAATTAAACAGTTGAACTTTTATAGTTTCAATCCTTGGAACTTATGTAAGGAAATGTAGATACAATAAAATTTA
SNPM03561	LG10	[A/G]	TAAATCTCCTGCCTGTGACTCTTTATKCTTTCAACACAGCCCTTCCACAGCAACAGAGCATCCTGAGGTCTGGGTGGCTTCCTCCATTTGATTCACACCTTGGTGCGTTCTGTTTCACTA[G/A]TCTGTTAACATGCTTTTCTTTACACTAGTCTGTTAACGTGCTCTTCTTTTTTCGTACTAGATCTATCTGATACGCTTAATGAGATTTGATTTTGTTTCAAAATTCTTTCAATCGTCCTGT
SNPM03564	LG10	[T/G]	TACTTGCCCAGGACCAAGGCCTTGGGATTCCACAACTTTCTAAAAATGTTAACAATCAATTCATGACACAGATCAAATTGCCATATGTAACACCGTAACAAATTATTTTAACCACACGAC[G/T]GTCGACGGACAGAGGCAACTGGTTTTGCCCACGTCTAACCTCCAAACACATATTACGGCTCAAAAGAAGTTCGAAAAAAAAAAAAGAAAACACAATGCACTCCTACTACTGAAACAATGG
SNPM03586	LG10	[A/T]	AATGACCTTCAAACATAATCCAGCCACAAATTTATGGTTTACCTCTAAACCTTCAAGCTTGTCCCCCTCTCATTCTCAGGCATGTGCAATTTATGATAAATATTAGTGATTGCCCTTCCT[A/T]CATCTTGTAAACTTTCAACCTTGACTTGCGAAGCTCATGCCATTTGTAGTAACAATTAATTCAATATTTCCATTTTCTCTATGTAATACATACTTTTGTTCCATTGCTCCAACCTTTCAT
SNPM03610	LG10	[C/T]	TGGTAACGTGCGCCAAAAGGTTATCTAGGGAGAAAAAGAGCCAACCGGCGGGAAACGCCCGATCGCTTATCACGGCACACGATAACGCGTAATTCCCTGTTGTTCTAGCATGCGCCGGCT[C/T]GGGTGGTCCTCACGTGCTGCGCACTGTGACAGCGTGCTCCGGAGTCCGGAGCACTATCCGGCGCATGCTAAAAATCGCAAACGCCGTCCGCGCTAACCTATGCCAAAGGTGCAAAARGTC
SNPM03611	LG10	[A/G]	GCTYGGGTGGTCCTCACGTGCTGCGCACTGTGACAGCGTGCTCCGGAGTCCGGAGCACTATCCGGCGCATGCTAAAAATCGCAAACGCCGTCCGCGCTAACCTATGCCAAAGGTGCAAAA[A/G]GTCTCAATCCCTGTGGATAAACGCGAACGACCTCAACGGCGCACGTTGACATTCAGCGCGAAGTCATGCTAACGTACGCCGCGATGGCAGGTATCCCACTCGACTGTTCCAACCCGAACA
SNPM03638	LG10	[T/G]	AACGTGGAAGCTAGTCTGTTAAAGCTATTGAATAAATGGAGAAGGAAGAATTCAAATTCCAACATCCCCACAAACAGGAGGAGACCAAGAAATGGAATGGTCTATGGTTGCCGTTTTGCT[T/G]GCTATCAGAGTCATCAGTTCTGCCACACTGCCACCAAAAGGTGCTGCAGAAGACGTGCTGAACCCTGTTCTCAGAATGACGGGCTGCCTCTCTGCGTTCTTTCAACTGGTTTTATTTAGA
SNPM03643	LG10	[C/T]	AATGTCAACCTCTTAAGAAAGATTCATRCGCAAACGTTTAATGGATTTAAAGAAATATGAAATTCAATAGATGACTTCCAGGTGCAAATAAGATAGCTTGATTATGACTAAAATTGATTC[C/T]ATTTTCTTCTCTAAATATTACTATAAGATTCAGATATTTAGTGGAATCTATCATCAAATGCTTAAAAAAATCCTATGAATCCTCAAACTTTCTAGATTAAATCAGATTTTGACTGAAAAA
SNPM03656	LG10	[A/G]	GTTTTAACAACCAAAAAAATAACAAAGAACCAGAGACTCCAGCCTAATATTTTAGGCTTTCAGGTAGAGTCCTGCTTGAATCACTCCTATTATTCTCTAACATAGAAAGGAAAAATTTCC[A/G]GGCAAATGACTAACTTCAAGAATTATAGATTAATATAAAATGTTTTTAAGCAAATTTTCCCAGCCACTGAAGGGACTGCACTAAAAATTTTAGAATGCTATACAGTTTAATACCAATACT
SNPM03713A	LG10	[C/T]	AATCTAGAAAGGACTAATCTCTACTTTCTACCCATATCCATCCTACCCTGTGATGACCTAAGGGAACGCCGACCTAACTTGGAATCAAATCCCATCCTTTTTATCCAAGAAATAAAAAAT[C/T]ATTGTTTAACTATAGCCGAAAAAAGGTGTGGCGTTCGTTTTGTCAACAGAGACTGCATTGTAGTTTTGTTCAAAGAAGTGGGGGCACTGGCGTAAAAGCAATTAGTTTTATTTGACCACC
SNPM03764	LG10	[C/G]	AACTATATCATACTATTACTATTATCACTGAGGGATTGACCTGATTATTGCTCCTCAGTAGACTAAAGATAGAACAGCAATATTGCTAATTACTTATATAGTAGATTACCTTATTTTTTG[C/G]AAATTATATCAGTATTCAGTTATAGTGCAAAATGCTCTGATAGGTTATATAAAATACATAGTTGTACGCACATAAAATATTTTTCTTATACCTACAGGAGATTTGTAATAGAATCTCATC
SNPM03848	LG10	[C/A]	GCGCGCGCGCTTGGCTATTAATACTTGTGAATGGACCTTCATTCCCAYTAAAATTCTTGTTTCACTCTATGGATAGGCTAGAGCTCATAGTGGGCTTTGAGATATTTTAATTGGTTATCA[A/C]AGGATCCATGGGATGCTCGATCTAGTGAATTACATTGAGCCTAGCACAGCATACGGTGGAAGACCTGGTCATGGAATTCTAAAGAACAGTTATGAGACTAGATGCTAGGGTGGATAGAAC
SNPM03873	LG10	[A/G]	AGTTAAAATGATTAAAATTGATCTATTAAAATGACTTAAACATGAACCTCCTAGAGGGGCAAGCTCTTCAAGATGAGATGCAACCAATCGTACTAACAATTGTTGGCATTAAAAAGGTAA[G/A]TTCCAAATTCAATTATCTTGGACAAAAGTAGTAATTATAAGAACGGGAAAAAGAAATTTTAGGTATGGGATCAATCCTAATTATTTAAAGAATGAATAACTAATAYTTAGATAAAGACGG
SNPM03893	LG10	[G/T]	CCGCTCCGCCATCCTTCTTCCCCCCATCATCTCTGCCCCCGGCCCCGGTGCCAGCACAGCCGCTGCCGCCTCAGCCGCCTTCCGCCACTGCTCTGTCTGCACCCTCAGCCGTTTCATCTC[G/T]GCCTCCAGCGCCGCCCTCGTCTCCTCCAACGTCTCCAGCTGCTCCCCCAGCCTCTCCAYCTTCGCCTGGCTCTCCTTCAGCTCCTCCTCCACTGAGCCCAGCTTCTCTTCTTGTGCTCTC
SNPM03894	LG10	[C/T]	CCGCTGCCGCCTCAGCCGCCTTCCGCCACTGCTCTGTCTGCACCCTCAGCCGTTTCATCTCKGCCTCCAGCGCCGCCCTCGTCTCCTCCAACGTCTCCAGCTGCTCCCCCAGCCTCTCCA[C/T]CTTCGCCTGGCTCTCCTTCAGCTCCTCCTCCACTGAGCCCAGCTTCTCTTCTTGTGCTCTCGTGGCCGCCATGACATTCTCCGTAACTTCCTCTGCCTTCTTCTTCAGACCCTCATTCTC
SNPM03895	LG10	[A/G]	ACTCTCGGGCAATCTTAGATGAGATGGAAGACCGAACTTCAAAGAGAAAATATACGAAAGGTTACTGAACAATTCACTAAGCTCTCCCTCTGGAACTTGGTGTCCAATTACTAATACTCC[A/G]CACTCGTTTCGTTATGGTAATCAATGTTGGCTAACAATTTACCAGAGGTAGCTTCCAACTGCTGGTACATTAGCAGTCAAATCATGCAAGTTCTATAGGTAGACACCAACCCAGCAATCA
SNPM03901	LG10	[A/T]	TCAACCACAACYATCACACGAGATATAGAGGTATTAGTTTAAAGAGTAAACGCGCTAAGCGAGAGCCATGAGCACGAGGCATGACAGAAGGGACTAGTTCACACCTTATCTCTATAAAGG[A/T]CAAATTGCCCAAAGAATCTTTGTGGAGAACTAGCCTGGACGAAGAAAAGCTTGAACAAAACGCGACAACATGCACACGTTATCACAAGGCTAGCAAGAAAGAAGTCAGTCAACCAATGCT
SNPM03921	LG10	[T/C]	CGCAGTCACCGCTCTCGCCTTCTACACCTCCCCACTCGCCCCCTTCCTCCCCCGCAACCTCCTCAGCGCCTCCGACGATGGCGCCGTCTGCATATATGACGCCGATCCCTTCGTCCACCT[C/T]AAGACCGTCTCCGCCCATCGCCGGGGCGTCGTCGACCTCGCCGTCCACCCCTCTGGGAGGGTGGCGCTCACCGTGGGCCGGGACTCCTGCCTCGCCATGCTCAACCTGGTGAGGGGAAGG
SNPM03947	LG10	[T/C]	TAAGGTGCGTGGCAAGCCTGACACCATTCTGACAAGTAACCTGTCTTAGAGACTTCCAGCTACATTACTACGAACATTGGAACTTCGGCAGTTCGGTAGCCTATGACCCCCCGTATTTCA[C/T]CCATACTTTCAAGAAAAATTACATATCACGTTTCAGACAGAATTTTTTTTAAAAAAAAAAATGCTTTCATTGATGTTTTCAGCAATATTCAATGCATAATGCACAGATATCGCGAGAATT
SNPM03962**	LG10	[T/C]	ACACTTATAACTTGAACCATTTTAATTTATACTTTAATCTATTATCACAATTAATGGAGAGCTTTGACCTTGCGATCACCCAATGTTGAGGACAAGGATGGAACTTTGAAATTTGAATTG[C/T]AAGTAATATTAATTGCATGTGACCATGGACTACTGGTAACTAATCTGGGTCCACATAACTTTTGAGATATAGTGAGCTTTTTTTGAAACACATGACCACCATGAAGATAAGTCAACCAAG
SNPM03963**	LG10	[T/G]	TGTTAACGTATCGATATTCTTGAAAGAATCTTAAGGCTTCTCATAGGAAAAATATCAYGTATGCCTAACTTTTCCAAAGTAAAAGACACACATTCTAAAATGGTATGTAATTTGTCACTT[G/T]ACCAAATTTGCTGAGAAATTTTTTAGCATGAAGCAATAAATTAAAGCTTAAAATAACTACATGCATCACATTATCAACTGATGTAAAGAGTAATAGAGCTTCACATATTAAAAAAAGATG
SNPM03971	LG10	[C/T]	TTGATCCTCTATATTTAGGACTAGCCCTCCCAAAAGAAAGCTTTTTTTTTCTTAAATGAAAGTCTCACATGTCTTCTGAATTCAGCCTGTTGTAGAACTAAAGTGTGATAGAGATGAGTA[C/T]GCCCAACAAAGTGTATAAGTTGCAGCACTGGAGCATTTAGTGATGGATTACTACTTATGATGGTATGGATGTTTCCTGTATTGACTGGAGGGGCTCGAATAGGAAGTTGGCATGTGTTTG
SNPM03982	LG10	[A/G]	TAAAGCTTCAAGAGACAAATGCCCCAAAAATCTCCGACTCTCAGACTCGCCATACTCCGTCAAATTTTTTCCCTCCACCAAACCATCATCCATCACAACCCACCACGAAATACACCCATT[A/G]ATGTCATCAGGGTCCACATGCGCCACCAGGCCAAGAGTGTCACCATGGTCCAAACCAAAGTACAGGCACAAGAAGTCTCTGCTTGCCTTCATTCCAACTACCAAAGCTTCCTCATGAAGC
SNPM04094	LG10	[C/T]	GATAGAACCCTACTATACAAACCCCAGCGACAAATGGAATCAAATAGAGAGAGGACCTAAACATTTATTCTCCAGAGATATCACCATAATTTTTCCAGGGACATACCGATGTTCCACATC[C/T]GGGTGCTCTCCCGTCAGATCTTCTCGACCTTGTCGGCCTTCACAACCGGGTTCGCCTTAGCAATCGCATCCTGCCCAGCTCCCCTGTAATCAAAGGCGCAGTCGTGCTTATCAGAGTATC
SNPM04110	LG10	[T/C]	ACTTACATTACACCTCAAGTATTTGTCTCCTTACCCCGACAAAAAAACCCTTACACCCAAGCATCAAGCCATTTTCCCCAATGGTGGTGAATAATATGTACCAAGGTGATGGTCAACCAA[T/C]GAACCAAAGAAAATTACTTTAGTTGCCAAAACCAGCCTTGCAATATTATTGTTATTTCTTTGAAATTTTTTTACATATATACCCTCATAATATTAAAACTTATGTGAATACCCATCCAAA
SNPM04133	LG10	[A/G]	CGCTATTGAAGTCGTTTCTTCTACTTGTTCTCATCATTTATAGTTTTTGGTCTTTGATTATAAAATATATAATAAATAAATTTTGGCTTTCTTTCTGATGATGACATTATTAGTACTTCT[A/G]CATCATATCGATTATTTGATATCGAGATAATTTGGAAATGAAAATTTTTATTATAATATCTTCTTCAGGTAATGCTGAAGAGAAAGGAAAGCGTGCTGAAGGTTATGAAGCAAAATCAAG
SNPM04137	LG10	[A/G]	TAGAATAGCCTATACTTCTGAATCAGTTTATCAAGGCCAACATTTGTAGTATGAATTCAAGAATCTTGGCCAGCTTGAAAGTTGAAACTGTTGCTTATCTTTTGCAGGTACAAAGTTGTT[A/G]ACTCATGTATTAGATCTTTCTGCCAAGCAGAACATATCAGAGATCTACTTGCATGTGCAGACAAACAATGATGATGCTATTGGCTTCTATAAGAAGTTTGGGTTTGAAATCACAGATACG
SNPM04162	LG10	[G/T]	GTGGAGGAAGAAGATCCTGCCAGCATCATGGATGCTGTTGCTGAAGCTGAGGCCAATGCCGCTGCCAGTGGTGAAGCTGCTGAGGGGGAGAAGGATGCCACTGCTGCCACTGTTTGAAGG[G/T]TTCAAGCCATCATCCCTTCCCAATTCAGTATTTCAAATTATGTCAAAGAATTATGACTTTTTTTGGATGAAGAATTATCTATCTGCTATTGCAATATCCTATTATTTTTGTTGCTTTGAT
SNPM04172	LG10	[A/G]	TTTTTTTGGCTGAATTTGGAATCTGTTGTGAGATAAATGAAGCGAACGGCGGCATCCATTTCGGTTTGGATGAGGAAATATTACTCATTCAATGGATAAGCATCGGATTTTGTGGGGTTT[G/A]GTTGGCCAGTAGGCGGTGGAGGGAGAGAGGGGAAATCTCATCCACGAAATTGAGCTCAGTTATGACCGGTTAACTAAGCAAGTTGGGTTGTCAAAGGCTAACTCAGCATCGTCGCCCGTA
SNPM04259	LG10	[C/T]	GAAGTACAATATGTTAATTTCTAATAACTATGTATACAGTATAGATTTGTGAATTTTCTTCAATATTCCTGTCTGTATAAACTCATATTTATCAATCTGTTCAGCTCTCTACATTAGTGA[C/T]CATTATGATGCGAAAATGTTTAGCTTCAGTTTGCCTTCCTTCAATTCACTTAATGCTAGTGTTGAACTTTTTACAGCTAATAAAATATGGATCAAACTGCATCAGACAGAACATGAATTK
SNPM04260	LG10	[G/T]	YCATTATGATGCGAAAATGTTTAGCTTCAGTTTGCCTTCCTTCAATTCACTTAATGCTAGTGTTGAACTTTTTACAGCTAATAAAATATGGATCAAACTGCATCAGACAGAACATGAATT[G/T]TCTTGTGTGCAGATCAGAAAAGGAACTGCAAGGTTCTGATAATAATTCCTCCAGAATTTCTTAAATCAGACTCTTGAAGTGTTCCATAGTCCATAGACTATATAAATTACTCTTTTTGGA
SNPM04279	LG10	[T/C]	CAAGCACTAAGACACCGAAGCTAAAGACATCTGACTTCACGGAGAAAACACCATCCATGGCATACTCTGGAGACATATACCCACTGCATGACATCACCAGAATTATTAAAAAGAGCTTTT[C/T]AAAGAAAGTTTAGGATAAAAGTTTTCAGGGTCAAAATAAACACAGTAAAAATATTTACAAAAAATGATGCTTACTATGTTCCAACCACTCTCTGGGTATATGCATCACTCTGATCTCCTC
SNPM04299	LG10	[A/G]	TTTTTACTGGCCTGTACTGCTTCCACTCAAAAAGCATTTCAGTTCCATGGTATCTCTGTTGTTTGCCAATAAGAATGGGGACTGGATTGTGGCATGCAACTGCACCATATTGACCATGCT[G/A]CATATTTCTTGAAACTGGCTACTGAATTTTGATATTTTTAGGTTGCTACCATCTACATTTTAATGTTGTCTGATACTTTTAGCTGGCATGATTTCTTGTTTGCTCTCTCATGTAGTACAG
SNPM04403	LG10	[A/T]	TACCAGTATGGAAAGTTTTACCAAGCACTTGTCTCCAAGTAAATGATTCTTGAGGTTCAATATTACCTCAGGGGTCTCCTGCATGATTTGGGAACAAAACAACGATGTAAGAAAAGAAAT[A/T]TGTCCGTATCATAGATCCATGCCAGCTTGAACTTATTTATAGATTCCTGGTGGTCATATGCCAAGTACCAATATGACAATTCAAATAAAGTAGCACAAACAACGAGTTTTATGTCTTGCA
SNPM04423	LG10	[A/G]	AAACAAGATATTTTTTTACTTTTAAAGTAGTATAACTGAAATGAAGACTAGTACAGGAAATAGCACAAACCAGTGCAATGAGGATATACAGACCTTCTCTGCAGCGATAACAACAGATGC[A/G]ACACTGTCTTTGTCAAAATTTCGAAGTCCTGAGATGATCTGTAAAAGAAACAAACATTCTAAGTGGAGAGGAGAAAATTATGGAGCATATCATGAACTAATTATAGATACACTGCAAGCA
SNPM04450	LG10	[T/C]	GAGGTGCTCTTGTTCTTTAAGTTCTGAATAGTATGGCTTGTAGTGGACTCTCAATGGCTTTAATGTGAAAACAGTCGATTGAATGTTTCTATTTTGATAGCTCATATCAATTCATGAATG[C/T]AAATTTGGTGTTCATTACAAAATCTATATTTTTTTCTTTGTTACAGACTTCTATGCTAATTGTCTCTGGAATATATTATTCTTTACCTCTTTCATATTTAAACATTCTTATGCTTCTTTC
SNPM04483	LG10	[A/C]	TTATCCATGAATCCATTCCAGATTTTTTGTGAATTATCTGCATTTTCCTAAATATTTTCCGTTCAGAGTATGCAATGCATCAAACTTGAGACTATGCTAGTATTGACACTTCATTTAAGG[C/A]TCAGGTGCATAAATATATCTTATTGATTATGAAAACACAATTTCCACTAGTCCCCCACAAACAAAATGATCGATGCTTGCTTACCTTCCTTAACCACAAGAACCCTAGCTCACCTAGGAT
SNPM04488	LG10	[A/G]	GTTATCACATCTATTTGTATTTAGACAAATATAAGCAGACAAGATCCAATCACGGACTGATGATGTGAGATTACAAATAGAGAAAGAAACAAGTAGAACTATGAAATAAAGAGGAAAGAT[A/G]CAAGAAATAAACTGGAAAGCAGCGAAGACCTCGAATCCCAGAAGAATTATATCAGAGCAWAGAGGATATCAGGAGCAAGAAAAAGGAAGCGATCAACGGGGAGGCGAAGATTTSACCTGG
SNPM04489	LG10	[A/T]	TGATGTGAGATTACAAATAGAGAAAGAAACAAGTAGAACTATGAAATAAAGAGGAAAGATRCAAGAAATAAACTGGAAAGCAGCGAAGACCTCGAATCCCAGAAGAATTATATCAGAGCA[A/T]AGAGGATATCAGGAGCAAGAAAAAGGAAGCGATCAACGGGGAGGCGAAGATTTSACCTGGATTCTGGCGAYTGTCACCAGTTGGAGAAGAAGCGCCGGATTGGGTCGACATTCCCACTTC
SNPM04550	LG10	[A/G]	CATTTAATTTTGTAAATTCAAATAAAACCGAGTTTTTTTCCTTTTTTTTTTTTTTTAACACCACACATAGCCAGAAAATTTTCAAGTTCTCTGATAATATAGTTTCAATTCCCCTGTAAA[A/G]GCAGAGGGTGACCCAGAAGCAGTATTAAAAGCAAACCAATCTGAAGGCCACTTGCTTATTACTAGATCTAACTTCTTTCTCCAATTAATGGTATAGTGATGAATTAGCAGCACAGGTGAC
SNPM04551	LG10	[A/T]	CAACTTGAATCCAAAAAGAAGAGCAAATGGCATGCCGATTATGTAAAATGCTACTAAGTTGGCCCATGCTGCCAAGTGCTGCCAACCACAGCCTCTAGATACCCCTGCAAATCACTGCAT[A/T]AGAGAAGTTCTGAAACTTCATGGCTATAACTACCATAAAATAATAGCAGAAAAGTTACCAGATAAAACTCCTTGAGCCGAGTCCAATACTATAGACACTGTGAGTAGTGGAGTCATGTAA
SNPM04575	LG10	[C/T]	GCTGCAAATATTAAACACGAAAAACAGTCAGGTAGAAAAATATTCTGCTACATTTTCCAAATCATTATGAATTTCCATTATGTAATTTTTCTCTTCAATTTTTCTGCTGGGATGCTAACT[C/T]ACAATAGCATTTGCATGCATCACTCTTTGCTCACAATGGATGGGTTTACTGACAATCATGTAGATGGATCAGACCTTGATGGTGGAAGGCTTCTTGATTAAGGTCTATTCATTGTTGATA
SNPM04578	LG10	[C/T]	TCATTTGACTAATTGTGTGAACATAAATCATATATGTCTGATCTGTTTTTCCATCACGCCAATTGGATATGTGGATTCTATTTGGTCAGTACTTGTACAGGTTTTTTCTTCTTTATTGGT[C/T]CAACTTGTTAAAGAATACAAATAGCTGGTAATTGAGAAATAAATTGGGCATATTAGATTTTCTTAAAGAAATAGATGGATAACACTCCTAGTATATTGGTTCCAATAAGACAGTATTGCT
SNPM04633	LG10	[A/T]	TTCAAATCTAGGTGTCGTGTGTTCTCCTAATGCAAACATTGAGTTCCTTATATAATTGTCAATACCAATATGTTAAAGTTATGCAATCAAGGCCCAGGCATTTTTGTTCCAACAAATTTT[A/T]GCATTCAGTGTAATAGTAACTTCAAAGCCTCCCACCGGCTTGTTTTAATTCATTTCATTAACTTGGAAACTTGATATTAGGATGGTGAGTTCAACAATGCCAGAATCCACTGGTGATTAC
SNPM04650	LG10	[T/C]	TGGAGATAAGCAAGCAGAACATGGGAAACTGGAAGCCCTTGATGACCACCACCCAGTCTCCTGTCTCGGCCGGGACACTGAGGTTGTGAGTTATGGCTTTTTCTAAATTTTGGGAGTGAA[T/C]AATGGCAGCAGGGGTGTGAATGATCTGTAGATGAGAAGATGGGAAGCAGCAAGGATTGGTTTTCCTACRTTTCCTTACKAGTTATGACTTGCAAGTTGACTCTGTGATATGACTTGCAAG
SNPM04820	LG10	[T/C]	GGCATCTTATCCAAGCAGGCACAGAGGGATTCTTCTAACAATCAGATACCAGTCGCAGGACCGACATAAAACAGGAAATCTCATTACTCCTGATACATCAGCCAAATCCAAATCGCTTTC[C/T]TTCGGTGATCCAATGGAGCAAGAAACCTGATAAAGAGGAGAGAATTGAAAACAGGAGGTTGAGATATTGAGAACAGAAAAGAAAATATAGCTCCCAATTCAAAAAAAAAAAAAAAAAATC
SNPM04899	LG10	[A/T]	CTTACATGTCCCCTCCCTCACAATAACCTATTATAATGCACACGTAGCATCCCTGAGAGCAAGAATATAGAAAAGAGTTTTAGGAGATATGCCTCAGTGTCCAGTGATGATAAATGTTGA[A/T]GCAAGAAGATATGAGATACGCCACAAATGGAAACTATAATTCGCATCAGCAGATCTTATGGAAAGAAGAGCTTCACGGACCTTCTCGACCCAGGAATCTTTGTATTCCACAATAAATGGG
SNPE00437	LG11	[C/T]	GCATTGGCTTGTAAATACTCAGAACCATATTACATAGGATACAGAAGGTTCAAAAAGAAAATTTGTCATCTTTCAAAAACTAAGTGCAGAGGATATTGAGGAAATATTTGTTTACCTTACCCCGTGAAGTACTCACATTTGTGATAGCATTCTTAAGCTCTGCATCAGCCCTCAGCTCCAACGAATCCAGAAGTTGTTCG[C/T]TTAACAAATCCACTTCCCCGCAATTATCCTTTCTAGAGGATATGTCATCAATCTCACTCTGGCCTGAACTTTCCAGTCTATGCCCTCTAGCTTTCTTCCCTCCATCATCAACATCATTGTCCGYATTCTTCTCAGATTCTCCAACATCCTTTTTGCCAATAGGATGTCGATGGCTGTTGATAGGTTGGCTAGAG…
SNPM00024	LG11	[T/C]	AATGAGAAAGCTGGTAGCGTATCTTTTTGGGTCTCGTACAGGTCACTAAAGCATATCAACATCAGTCTGTTTCTTTGACATCCTCTAGAAGAACAATCCACAAATTCAAGGAGTGCTGTC[C/T]GTTTGTAGTTTTGGTTTCTTCAAGCCACAGCCTTCTTCTTCCAAGGATTTCAGTTTATTCTTTATCGCAGCAATCTTGGAACTCCGGCTCATTTGTCCTGATGTGCTACATGCAATGCTT
SNPM00052	LG11	[T/C]	CAAGACTCCTCTCCATTTTAATTGTCGGCATGGTAYGGAATACTTGGGAGGCAAGACTTGAAAAGGCAATGAAATGCTTGGAACAAAGTTGGGGGAAGGGATTACTTATATCTACCGCCA[C/T]GTAGCATTAGTTCAAGAGCTGCCTACCTAGTCGTCCTCGATCGCGTTAACTCTAGAATGGAATCCAAAGATGCAGACCTAGCTAGTAGTAAGTGACAAAACTCTCCCAAAGATTAAAAGC
SNPM00126	LG11	[A/T]	TAATTTATTAATTTTTAAAATATTTCTCTCTCTCCTCATCATTAGTGGTACAGAACGATATCAAATCCTCAATTTGAGTGAGTACTCATTTTGCTCGTCATTTTTAGTGCTCCATTGAAT[A/T]TAAGAATTGGCACTTCATCAGGTGGCCATGCCCTTTTCTTGAGCAGTCAACTCCGTGGGCGCCASTGTGGTAAGCATCATCTACATGAGATTCGGATGGCTAACTTAGCTTGCAGGTGCC
SNPM00142	LG11	[A/T]	TTTATTGATAAGAAATATTTACATAACAAAGTAAGAAGGAAAGGAGGTATATATAGGGATTAGAACATTTGGGGAGGAGTTATAAAGAGTTCTATAGGGAATCATGAGTACGAATTGTTG[A/T]CTTCAGTGCAAGAAATAGGATGCCCTGAAGAGACTGGACACATGGTTTTGCTGCACTTCTATACGGAGAGATCCAGCTCTGGTTGGAGTGCAAATCCATTACGTGCCCGTCTTGAGTGCT
SNPM00160	LG11	[A/G]	CGTCCCTTAACGGGTTAACTTCCATTCGTTCCCCTGACTCGGCCCATCGCCTGCGCCTTCTCTCGTCACTTCCACCTCCGCCTCTTGACCGCTCAATCACCGCCGGTGGAAAAAAAAAAA[A/G]AAAAAGAAAAAGGAGTGGAGGCCACGGACCTCAGCTGGGTGTTCGTGCCGGTTTATCTACTAGCTGTTAAAGATCATTTCAGGTAAATCTATCTCTGCTCTGCATCTGTTCGTCAGAATG
SNPM00162	LG11	[A/G]	CTTTCATCTCAGAATTCACCTTTGGAGAGTAGATCTTTTCGAAAGTCTGAAGGAKTGAGGGCTGGAGATATCTACTCAAACTTGCAATGGTATACAGCTCAGAAGGTATTCGCTGTCTTC[G/A]TTTTCTCCCTCTCAATACATGATAAATTTGTCATATTTGATATGTACTTTGTTTCTTGATGCGGTTGAATCTTGCTTTTATACGTGCAAATGTAATTGGAGGTTCAAGAATATCAAGGCT
SNPM00174	LG11	[T/G]	GCCCAATCATATGGGGCGATACTTTTTTTTTTTACACCGAGTGCGGTGTACAAAGAATTTCCCAACTAAAGCCTTGCCAAATAGCAGTGAACTGCATCCCGGCCCAAGTTGGAGATTCCT[G/T]CTAGGTTMAATGGGATAAACTTGGGCCTACTACTAATAGAATGCAACGCTTTCTTGGATGTTGTTTTGTGCTCGGCAGAGTTTCCTCCTCCCCAGGATGGCTGATGCAAGGGGTGCTCTG
SNPM00188**	LG11	[A/T]	ACCTATTCTACCCTATGCTCACTTCACCCCTCGAGGCCCAACTATAACTAGAGTTGAACCCATATCTCCATGATYAGGTGGCAAGGGGTGATACCAAGCAAGCAAGGTTCAAAGGTGTCA[A/T]AATTAAATATGGCAAAAATCTTCTATGGGTCAAGAATATTTCTTCATGTGCATAACATTAATTATATGCATGTATGTAAATCTGATCTATAAATAGTKTACCTCTACCTGTTATCTTTTT
SNPM00201	LG11	[T/C]	CCGGCTCCACGATTGGGACAAGGCCATTGTCCTGCAAAGCAAATCCATCCCATACAGAGCGCTCGTGCAGAACATGATGCATAAAAGACTGAAAGAAGAATTCTACAAGTAGAAGACTAT[T/C]ACCTGTGCAATTGCGGCGTAGCGAGCAAGACCCCAGGCAGCTTCGTTCACAGCGAGGGCCGAAGGACCATTGGGAATGCTCACCACCGTCCGCCTATTCGCACAAGAATAGAGTTTATGG
SNPM00204	LG11	[T/C]	GTTTTGAAGGCGWGGTGGATGTGGAGWCCAAGGGCGAAACTGTGAGGAGCGCCGGAGGGCTGGGCATGATCATCGCGAATCTGAGGCAAGAAGGGGTCTCCACCTTTCCTGAAGTTAATG[C/T]ACTACCGGCGTCGCATGTGAACTTCCCCGATGGCCAGACGATCAAACGGTACATCAAGTCAGCATCGACTCCCACGGCGTCGATCACCTTCAAAGGCACATTGATGAAAACAAAGCCGGC
SNPM00211	LG11	[T/C]	AAGCATCTCATCACTTCATTACTCCTGAATGATTCTCTGCAACAGCAAGATCATTGGAGCAAGGTACTACAATAGTGAAGGTTTCTATGACCCCACAGACTTCAAATCTCCAAGAGACTC[C/T]GAAGGACATGGCACACACACTTCCTCCACTGCTGCAGGAGCACTGGTGCCCAACGCTAGCTACTTTGGTCTGGCAAATGGCATTGCAAGAGGTGGAGTACCAAAAGCGAGGATTGCAATG
SNPM00222	LG11	[A/C]	AATACAGTTATCAGAAAATTCTCTAATGTTTTGATTTTTATGTTAATGAGTACCTCAATCCTATTAATGATCAACTTCAGGTGATCATGGTGCCAAATAGTTGATGGCATAATATGGTAA[C/A]TATCATTTATATTCTTTTGGAGATTCTTGAGTCTGTATTTAATAGCAATTGATCAGTTAGGTCAAATATATCGTATGTTACTTCAATTTTTAATACATAGGAAAATGGTGTTCCCTTTGC
SNPM00240	LG11	[A/G]	RCCGCCGCCAAGGCGTGATCAGGGATCGCCGGAGCTTGTAAACTCCAGAGGGYCTCAGGTCGCATGCGTTTTCTTTTTGCGGCTAAATAGAGCGAAAATTTTAAGGGCAAAAAAAAAAAA[G/A]AAGTGTAGATCTTGGGTGGAGGAAGAAAGAGGYGACTCGGAGGRGAAATCATTTGGATACCTAACGGTGACGGGACCGCTTTAAATGGCTGACAGCGGAGTGCCGCCGACCACGCAGAAA
SNPM00254	LG11	[A/T]	TCATCCCACCGAAGCCCCCCAGTCCTTCCCTCTCAACAAAAGCTGCTTCCAAAGGTCAAAACCCGACCCCCTCACCTTCTCTCTCTTTAATGGCGGCTAGGCTTGCTAAAGAAGAGGAKT[A/T]CTAGTTCTCTTTGGCCACCAAGTCCTTCTGACCCGGCCTCTCTCCTCTGCCCCCCTCTTTCCCCTTTCTACCCTCCTTCCGACCCTATAGCCTCCCATTCCCACAAAAAACCGCATAAAA
SNPM00264	LG11	[A/G]	AGCTTGGAGGTGATTGAARTTTCTACAAATGCATAAAATGTTAAATATGGTGTAGAGGTTGTGCATGGATTTGGAAAACTTCCATTGACGGCTAAAATAGCATGATTGCTTAGTGCTATC[A/G]CTTGTTTTTTCATTTTAGGCTGCCAATGGAAAAATGAACTCAGTGTCACATGTAGCTTTTTGCTTGATATAAATGTTTATTGGAAACATATTTGGATTCTGTAAAGTGTTGTGGTGTGGT
SNPM00279	LG11	[T/C]	ACATGACTATAATCCAAAATTATCCAATGAATGAAGGGGCTGAGATCAGATAACAAAATCTTGAGGTTTTAGTTGAGTTGATGAAATGAATAGATTGGCTCAAATACAATGGAGTCTATA[T/C]CATGCTTGCATGTGTTTTGATGTGATGTAAGAAATACCCTGTTAAACTTGGCCACTATCTTGTTTGGTAGTAAACTAGACTGCTATTTGAAAAGGTTTTGAGATGAACAATGCAAATTAG
SNPM00284	LG11	[C/T]	ATGGCAAGGACGTGATTTGATGCATTTCCATTGTTGGTAGAATTGAAGAGACCTAGGAATTGTTTGGGTAGAGCCCCAGGGAGCTCCCTGGTTGGAGAGAGCACCAACGCAAGTCCATCG[C/T]CAGCCACATCTGGATATTCGGGGGGTACTGCACAAACAAAGCAAGTAGAGAAAGAGTGAACGTTACCATCCGAGGCATTCTTCAAATGCAGTGGCACTTTGTGGAATGCATGTCCTTGCT
SNPM00323	LG11	[A/G]	TCTATGTCAATAAACCATGTCAAATCTTGCGATAAAATAGTGGTGTTTCCATGTTCATCTAATCATACTTTTTGGATAATTTTCATGAGCTTCATTTCCTAAATAATCTCTGAAGGAACT[G/A]CATCACTCCATTCTTGGGAAAAAACAAAATGGTAYCAGAGGTGAAAAGAAGAAAATATTAATTTTCAAATAACCCAATTGTTTTCTTTTCTGGAAGAACATTACTCTTCCACATTCAAAT
SNPM00328	LG11	[A/C]	AACTTCATTAGGTTCATAAAAACACCATCAGGTATACCTGAAAACAGCATAAAATCACGCAAACACAATCTGACTACCGATATCAAATTAATCCACCATCAGGTACAGGGATAACATTAG[A/C]AAAACCAGATACGAGAAATTTTCTGTTATTTAATGTGGTTAAGGCAGGATCGAACCCAAAAATTCCAACCGTTACCACCCATAAACTTGACTATGATATTCATATTTGAATAACATAAAT
SNPM00334	LG11	[T/C]	GTTCCAAGAGGCAAAGGTGATGCATGACAGCACAAGGAAGCAACGTATATCCATGCAGTGATTACATAACTCCTTATCCTATTTGCAAACATCCTTAATTCTTTCACGCTTGCATGAGCC[T/C]CCAACATGAGCARATATACACGACCACACAACTACTGTTGCAAATATGTGGTGCATTACGAAATGTTTTCTACCATATATATAACAGACCTGCTAGAAACACACTTTGCAAGTGGATATC
SNPM00370	LG11	[T/C]	AGAAATAAACCATCATGACCTAAGGCCCTGCTTGGTTGCCGAACAAGTGGGGAGGTATCCCCCATAAATTGGGGGATATCCTTGCCAATGCAGATAAAATCTGTGAAATAGGGGCTTATA[C/T]TGTGCAGCAGGATAAGTGCGTCCACATAGTATAAGTCTATTATTCTACCACTTTGGTGGAATAGACTTATACTGCAGAATTAGCTCACCCCTATTCACCCCAATTATCATTTTGCCTTTA
SNPM00392	LG11	[A/C]	GGCATGCCTTCATTAGTCTAGAACAGTGAATATTGTTGCTCCTATACATGCAGCCCATAGATTACCCTGATTTGGCCAATGAACTGCTGCCACATAAAACTTTGAGGCTATTTCTTGTCT[A/C]AGCAAAACGACTTTGCTACTTGCAAAGGTAGCAATGGGAAAAGTAGCACTTGCTAAACTAAACTTGACGGGAGAAAGTAAAGAAGCATAATTGCATCAAATTTACAGATAAAAGGCAAAG
SNPM00395	LG11	[A/C]	TTGACTTTTAACTATTTGATTGGTAATTATGGGTCCATGATATATATATAAGACAGATTTTTGCTGTCTGTTTGCTTGTTTACAGTAAGCCTGAGGGCTTCTTGGTTGAAATTCAGAAAA[C/A]CATTTCTTATTTTGATTAGATTTGCTCATTTTTGTACGGATGGAATGAAACTGTATGACAATGAAAGATGAGATCTTCGCCATTTTTCTTTTTTTCTTTTGTTGCTCCTAGATTGATTTT
SNPM00433	LG11	[A/G]	AATAAGATAACCCCAATCCCCACAACACCCTTATTATTTTCCACTAAAGATAAACTAGAAACTACGTACCAAACCGAGCCAAACTCTCATTCGAAGCATACCATGCATGCATACTTAGGC[A/G]CGTAAGACTCTCTTTAAAGTTCATCGTGGTCACGGTCAGCRTTAGTGTGACCATGAACGTCAASACCACGATTATTGCGAGGCAAGATGCTACGTAAAGAGGGCCAATTGGGAAGGATTT
SNPM00445	LG11	[C/T]	CCTTGCGTCAAAGTTCGTGCCGATCCATATCGCCTCATTCTAAATTTGAAATTGCCCTCCATTTTATGCTGGACCYTAGATCATCAGAGGGGCGGATTTCGTCATTAGAAGATAGACGGC[C/T]CTCGATGCGTTATATATGGTATATAAGATCTTCTTATTTGATGGTTATCTTTGCGGGGGGTCCACCAAGTGCTGCACTGGATTTTGGCAGGCAAACAAGTGCAATGTTGCTTTAAAAGTC
SNPM00457	LG11	[T/C]	CTTGTATTGAGTAGGCCTCGCATGGTATGTATTGAGAGGTACTGCCAAACCATTAGGTATTTCAAACCATGCTCTCCACACTCCCCCCTACACCAAGATTGCCACTCATTG[C/T]CAAAATGGGTAAAAAGGAACAAGTCCTTGAGTAAAGAAATTTAAGGGAAAAGTTCCTTTAAAGGCCAAYAATTAGATATCAAGAAGTAGTACATAGTTCCTCTATTCTGGCAGTAAAGTG
SNPM00466	LG11	[A/G]	ATATGAAGGGAGCGCCATGGTCGCCGACCGCCTCAGCGTCTCGGAGAGGTGGAGAGAAGGTTCCATGGAAGGGAACCTCGTGGAGAGCCGCCGGCCTATCACCAAACGGGTGGAATAAGG[G/A]AACGTACGTTCCCCTCTGCCCTCGCTTGCTCTGGGTCTCTCGWAGAGGCGGCAAATGAATGGCCGTATTATGTCCGCGCTAGAAGCGGAATTCTTATAAGGCGGCGGCAAATGAAGGGCC
SNPM00510	LG11	[G/T]	CTTGCTGCAATGTTCCTTTCCTCCAAGGTGCCTTTGGGCCATCTTAGTCGTAAATCTTTGGCTTTTAAAAAAAAAAAAGGGTTGATTTTTAGGTGTAAATCTTAGCTCTGCTGTTTGAAA[G/T]CTCAAGCATGTACATCCATTTCTTTGCTTTGTAGGTTTAATGGCCAAAGATAATTATGGATCTCCAAAGATCCATCCAGATTCAAGAAGGCAGCGTTTTACTTATATATTTGCTGCAAGC
SNPM00518	LG11	[A/T]	TGTTCTGGGGTCATCATAATTTACTGATAATTCACAAGCATATTTTCAATGAGAAAGGCTTCGAGCTGGAATTAGAATAATGAAATCCCATATTCAGTAAAAGGAATACCAAACCCCTTG[A/T]GTTGCAACTTTTAGGGTCAAAATYACTTTTATAATTCAAAAAAATCCTCTAAAACTTGACAATATTTTTCCTTGAAAAAACAGGGTGACAAAACATTTCAGAAATCTGGAAAATCACTTG
SNPM00526	LG11	[T/G]	TCTGTCGGTGACCACCGATATTGTGGGATCATTCTCAGATTATCTTCATCTACCATGCCTTCAGTCAAACTAACACTAGCAAATCCTCCACCTTCCAAGAAAATGCTGAACTTGCAATCG[T/G]TTAGATATATTGAGTGGTTCCAATACTAATTTCACATGACTTATGTGGATTGATAGTTAAAAACTACACATCATGTTCTACAAGTAGCTTAGTTTAGTGCATTGAGATAAAAATGCCTTG
SNPM00559	LG11	[A/C]	CTCCTGTTTTTCTTTCTCCCAATCCTTTTTATCTCTTTCCTTCTATCTTTATTAAAATTCCCACCAAGAAATATTGTGTGCTGAATGATGCCTTTCCATACCCCAATGTGAGATCAAACT[C/A]AGAATAGCATGCAGCTTTGTGAGTTATGACTTTATTTAAGCTCTTTTATGGGCTTCTTTAGACCTGCTAATAAAGGTTTAGCCACTGAACGCGTTGAGTTCGAACTTGTGATGTGTAGGC
SNPM00576	LG11	[A/C]	TGCTGAACGGGTGGAATGCGGTCGTTGGCGTACTCAGAAACGCAAATAATAATTTTGTAATCAAGTCCAAGGAAACCAAACCAAGCCCACAGTTTGCTTGGGCTCCGAATCTTCTCACCT[A/C]GCTGTTTTCGAATCTCCAGTGTCCGTCTCGACAGCCAATTTCGTGCTTGGGCTCCGAATCTTCTCACCTCGCCGTTTTCGAGTCTCCAGTCTCCGTCTCGACAGCCAAGTTCGTGCTGCA
SNPM00638	LG11	[C/G]	TATTAGAAGTTTTTTACTTCTCTTTTTCACCTTTTTTTTCCTGGATATTGAGCCTAAATCTCTTTTTTCTTGCCAATTTTATTTATAGGTTTACTCATTTCAGTCTGGTTATACATAAAT[C/G]GGTTGTGCATGGGTTAAAAGGTTTTTATGACCCAACATGATTGTAACCTTGTCCATCTTGACCAGCCGAACCCATTACCACCCCTACCCACATTGATAGATACGGACCAAGTATCAATGG
SNPM00763	LG11	[C/T]	TGCAACCATAATGCTGCACATTAGGCACGATCCGATGTTCAAGCTTCATTCGATCAAAGCACTGAAGCCCATCTTCAAGCAGTCCAGCATGGCTGCAAGCACTCAGGACTCCGACATAGA[C/T]GACTTCATCTGGTTCTATGCCTTCCTTGAGCATGTTCGAGAAGACCTGCAGAGCCTTCTCACCATCCCCATGCATCGCCAGCCCCGAGATCACAGCACTGTATGTCCATTTGTTCTTCTC
SNPM00856	LG11	[T/C]	TTCAAAAATTGGACCCAATCTAGAATCCAGGTCGGATCTGGTTCTTGTATTTCCAACTTGACCCAGTCTATATGTCATACGAGCCTAACTTAGATCTATAAAGAATAAGCTTGACCTGAC[C/T]CGAACTTGACCTAATTTTATTTAAACCATTACTAACTTTATATTTAATTATTAATTATTATATTTTAGCCATAGGAAAAAGCTAGATGCTTGACTCGAACTTCAAACTCAAATTGATCTG
SNPM00863	LG11	[C/A]	AAATCTTCTTTAAAAGAGGAAAAAAACAAAGAAGAAGAAATAGAATASACATTTTAAAATCAAGAATATATTATTAAGTTAGATAAACAATAAAAGGATGTTTGTTTGAGTTGGAGGATC[A/C]GAAGTTTTGAATCATCCATTGTAGCTGTTACATGCAAGTCTAGGCTACTATCAAAAATATGGAATCTAGGAGTACCTTGACCAGAGTAGAACTGATGAACTCTTCCAAACTAAGGGAGCA
SNPM00864	LG11	[C/A]	TTTTCTTCTATTTTTTTTTCCTTTTTTTTTTTTTTTGTGTGTGTATTGGCATTCCCTTGCACCCTTTATAACAATATGACATTGGAATTTGTAAGATTTTAAATGACAAGTCAAACTTGT[A/C]GTGATGGCACAAGCAGTCCTAAGTCATGGCGATGGTAGATCACAATTTGTTAGCTCATAGCATTATATTCTCTTATAAATATTGAGATCATAT
SNPM00920	LG11	[A/G]	TGTATCGAATATCAAAACCACTCGACGTACCATCAAAGTCCATCAATTTTCACTACCAAAACAAAAAGTCCATCGATTTTTAACGTACTAAAGACATGCAAAAGATGTTAATTGCAGCAT[G/A]ACTTAGAGGAGGGGCCCTCAATGGCTATTGGGTCATGGTGCCCATGAGTGTGTCCYACTGACTAGYGAGCCTTCTTAGTACTCGCACGTGAAATGAAACCGTCCTCAAGGGTTGCAAGCG
SNPM00925	LG11	[C/A]	CTTAATCATCCATAGCGGCCGACGTTGGTTCTAAAGTTACAACAGAAAGTAACTTGCCAGCATACTACCTAATGGCTGTCAACTCGGCAGCAGATTGCATGCTATAACCAAAAGACTTCG[A/C]GATTAAGATGCAAAAACCCAAAAACACCTTTTAATGGCCTTTTAACAAAACACAAATAAATCAGCCAAAATGAACCAAATTTATTTTGGRCCGGTCYGTCCTAGTGGAAATTTTGCGTAT
SNPM00955	LG11	[C/T]	ATATCCTTGCATGCCCTC[C/T]ATCACTTCTTTTGAAAGATCTTATAAAATTAAGGATGACAATGGGGTCATTATCAGGGGAATATCTGGGATCCGAACTAACCTAAATGCAGTAAGGATTTTGGCATACAATTATCGATCA
SNPM00999	LG11	[T/G]	TTTAAAAGACGTTGTGCCCAGCGATACGCCTCGAGACCAAGCGCCTCGTGGTCAGGCCGGATTTTGACGGCAACACCCAGCAATAGTAACAATGCATAAGATCCAAACGTCAGTGTCAAA[T/G]ATCAATGCAGGGCGCTGAGGTACATTTCCCACAAGATGTTACATCGGGCTCCCCACTATAATTGTCAATTATTTTATTGGTCAATTCAATGTTGCCTTTGTTGCTGATCAGAATGACAAG
SNPM01059	LG11	[A/T]	TTGCACACCATTACTATTTTTAGAGCATCTTTAAATCAGATGATTGTAATTCCTGTAAAATGTTAAATTGCTATCTCTTCTAAGCATAGATGTTGAAACTTCTTTTTTTCCATCTATGGA[A/T]ATACATTACGCCTGCACGTATAACCTTTGGTAAAGATTGGCAGTAGGAATGACAAGATTGTATTGTTAGCTTGTRAGCTAAAGAGTTGGTGTAGATTTTGATACTGTCAGCTGCTAGTTG
SNPM01085	LG11	[C/T]	TCTCTAAAGAATTAAAGCCAAAATAAAAGGCAATGTTTGGTGTTCTCTGAGGAGGTTCTACGTCGAATTTATAGTTAACATGTTACTGACCTCCATAGGAATAAAAGCATAACGAATAAA[C/T]AGACGGATAATGAATATCCCCTTGCAATGAACATAGCAGCCAAGAGGGCGAAGAAAAAGAACGTTGCCAAAAGGAACGACTCTGCAAGCACGCAAGCATCACATGATCATTAACTAAGAT
SNPM01119	LG11	[A/T]	AAGTATTGTCCTCATTTTTATCATGCCAAAAATTATGAATGAACCTAGATAACGCATAATTTGTATCAGAATTGCAGAATCATCATGAAAAAATAGGATGGAGGACTTATAGGTTGCCCA[A/T]AAAGTCAGGAACTTAAGGTAAATCTTTACACAAGTAGGACACAGCAAATTAAATCTTTCTGAAGTCAACCTTTATGATTCTTGAGGCCCAAGATTTTCTCAAGCATCACAGAGAAAAGTA
SNPM01125	LG11	[T/G]	GAGAGTCGGTGGGCGAGAGCTACGTGTCGATGGCCCACCGGCCACCTTCATCTCAACTCATCATAGTTATCGTCATCAGACTCGCAACATTAAAGTACTGGTGAAAAGCTCATCTCACAC[G/T]AGATGCTGCCACACACGTGCCAGTCTTCTATTGCCTCGCCCACACGTGTCAGCCCCTCATTGCAGCAAGTGCTGATATTTATCTACTGGATGGGCATGCACGTAATGGTGCAGGACCATC
SNPM01147	LG11	[A/T]	TAGAATGCTCACTCCTAGCTTTCATATATCCACCTTAAAGCAGTGCAGCTCGGATTGAAATAACAAGATAGCTTCTCAGCCACTCTGTGTCTGTCGAGAATGCTTATTTAAAGCTTAATT[A/T]ACTTCTTAAACTATCGACATCAGAGTCCTACCATCACAACATAGTCTATATAATATRGTTAATGGGTTTTAGTTGGAAAGTGTTGCCCATCAATTCCTTTGTAGTTCCTCCCTCACATGA
SNPM01196	LG11	[C/A]	GTAGGAGTTCCCGGTAATCAGGAACCTGATGCATCAGCTTCTCCTCAATATTGGCAAGATAGTAGAACATCCAATATCGAGCGATCCAGTTCAAGTGCATACAGTGAAAGAGAAGATGCT[A/C]GAATCTGGTCTTTGCATATATGATTCTGTTCCCACCAATGCGATGGTGCCGAAACTTATTGCACATGATCAAGTAACCTTCTTACCATCTTCTCTTCAATGTTACTAATAGTAATTTCGA
SNPM01202	LG11	[G/T]	ATATGTCAAGTACAAGTCTAAAACATGCCTAAGACTAAGCAAAGTAGTCAAACTTGTCAAAATTAAGATTTTAAGTGTCACATGCTAGTGCCAGGCTATGCCAGTGCAAGTATGGCATGG[G/T]AATGTATCATGAATTGGAAGAAATTGAATAAAATAACATATTTCAGCATGCCATTTGAGACCATTTTTACAAACTTGTTTATTTTTACAAACTGTCAACATTACATGGCACGGCACAAAT
SNPM01206	LG11	[G/T]	GTCCTGGACTTGCCAATGAGCCAGAACCTGCCCAGAAGAACCCACCCTGCTCCCCTCTTCAGAGCACACACTTTCATGTGTTTCAATCATCATAGTAGCAATTAATTAGGAAGAAATCAT[G/T]GTAGATTCCTGATATCAGGTCAGGGTTCGTGATTCAGAATATCTACTGCACGCACTAAATGTAAAATTGGCTGTTTTAGTTGACCACCAAGGACTTAATGTTTTCTGTGACCTCTTAGTT
SNPM01249	LG11	[C/G]	CGGCAATAATGCTCTATCAGATAATGTTCATGGCAAATCATGTCATGTAGCATTATAGCCTATAGGAATGCTATTTCTCGTAAAAATGTTATAAGGATGCTAGACGTCAGAAAGATGGGT[C/G]CCGAGCATTATCTCGGACGGGATTATCTCTCGCCCCGTAGAGAAGAGGTCGGTGAGTTCTATTCCTAGTGTCAGCCCTATGTATTTTCAGGCCTTCATCCCCCTATTGCCCAGATAAAAT
SNPM01326	LG11	[C/A]	CAACCCAGTTCAACTTTGACACCATGGTACTCAAGTTGGGGATTTCCATGACTGTTGATCCATGTGATTACATGACCCAGATC[A/C]GAACGAATGCATCCCCGTCTTACTGTCCTCAATTGAGCATTAAACCCAGCAACCAATCTGTTCCAGATTGCTGTTGACATGTACTACAGGAAAAAGACATGCTAGCATTACAATGCTAAA
SNPM01338	LG11	[A/G]	CAAGAATTGACACAGATAGATGTTCCTACACATATAGATGCCTCAAGCTGTTTGCAAACGTTGATAGTTTCTTATTATACATTTCATGTCCGCCTACAAGGGTAAGCAGGAACAATATAT[A/G]GTGCCCTTTTCTCTCTTATTATACATTTCGTATCCCGCAACCACGTAATCGTGGTCTTCTATTACAGGACCCTTTTTTTTTTTTTTTTTTTGTGTGTGTGTGTGTTATTGGGTTCTTAAT
SNPM01390	LG11	[A/G]	GGAGCCAGTAAGCTTGAGAAGTCATGCATAAACTTGCACAATGGATTTGCCATGTATGGCAAATGGATTCGGTCCATGTATTTAACTAACATATGGATATGGGTGGACTAAAAGGGACGC[A/G]ACATCACATGACTCCATGGTGCAGATTGCCCCAAATGACAATTAAATGCAGAATAAAAGCTACTACAAATGAACATCATATTTATTTACTGCACACTATCCATCCTAAAATAAAGGGTAA
SNPM01460	LG11	[T/C]	GTTGATGTCAGTTAGCATCAATAAAGAAGGTTCCGTTCTTCATAAGGWTAGGATTCTTCAGATTTTATGCACTGCTCTCCAAATTCCCTCCAGGTAGAAGGAAAGCCATTTTGCTGGAGT[C/T]ACTGATTTTTGTTATTTAACAGAAGGAGAAGGCATAGCAGACCCAGTTTTGYTGAAAGAAATACATACAAGCAGAATTAAAAAAAAAAAATGAAGATAAGTTTTCCAGGACAAAGAAGAC
SNPM01496	LG11	[A/G]	TCTTCAGACCTATTGGCTCGTGAGATTCAAGCAAATCCACCAATCCTCATACTTGCCTTCATATATTCTCAAGGCTCATTGGCCCTGAGGTCAAAGTAGACCCATTGGTCCTTGTACCAC[A/G]GACTCTTTGCCAGCTTCAATAATTTTGTAAAATTTTTATGCCATTTGCCTAGCAGTTGTTATGGATTATTTCTATGGTTCATATTGCTACAGTCTCTTTCTATCACGATCGTCTATTCAT
SNPM01499	LG11	[T/C]	TGCCGTCGGCCGGAGATGGTGCTGGCGAGGATTCTGCTGGGTCTCCAGGGGCCGGCGATGGTGGTGTCGTCATGTCACAATATGCCAGTGATGGCTACCGACTTTGGATTTGGGTCTCCG[T/C]GGCTCGGTACGTTCAACACGGCGCTGGATGCGATCGGAGCTGGCTATGTGAACCT
SNPM01533	LG11	[A/G]	GACAATATCAAAGTTCAAATTTTTATCTTGACAATTTGGTTATTTTGCAAAATCTCATTCATGTGAATAAGTTTGCCCCTTCCCCATACTCAATCCCTAGGATTTTGAACATAATGGAGA[A/G]AAGCACAGCAGTTCATGGTGGGCATCGATTTTAAGATAAACTTAGAAATTGAACAATTTTCTGAAAAAATTAAGCACATAAACGGCAAAATCTTTACTACACAGCCACATGTTACGAATC
SNPM01566	LG11	[C/T]	GCAAAGGAGGCAATGGACCATCAAAATTGTTTGAACTCAAAATAAGAATAGAAATACTGGCGAACCTCAACGATGCAGGAACCTTGCCATCGAGCTGATTGTAAGAGAGATCTAGTAGTA[C/T]AATCTGATGAGACAAGTCCCATAGCCAGTCAGGCAGGATATCTGCTATTCCTCCATGGGACAAGTCCATTGCCCAATAGTCCTTCTGTGTCTGGAGCCATGCAGGAAACTTGGGGCCTAA
SNPM01590	LG11	[A/G]	TATTCCTGGTTAACTTAAGCTTTTCGAATCCATTCTGTATTCTACATTTATTCCTACTTTCATTCCTTCATAGTAGGGAAAGAAATCCAAGTGCCTCTATGAAGAGGTTGCTTTTGTTCC[A/G]TCTCTAACCACATCTCCATCTTATGATGGCACATGCTAAATATAGTAGAGCCACACTAAAATCAAAAACCTAGGGCCCATTCGGTACTGTTGTTGTTCCTATGCTTTTGTTTCCCTACAA
SNPM01624	LG11	[A/G]	TGGAGGAGAAAGGAGGGGAGAAGTTTGTTTGGAAATTCAGATAAAGAAAAGAGAGAAATTACAAAGAATCAGGATAAGAACAGAGAAAAATTTGAACTGCAATGAAGGCGAGACACTTGG[A/G]AGAGAGAGTTCATCCAGTCATGCATCATCCTGACCCCAAAATTGGATTGCGATGTAGGCAAGAGAGATGTGTGAGAGAATATTTGTATAGTCAACAACTTAATATGATCAAAAAGCTATG
SNPM01681	LG11	[A/C]	ACCATATTTGACAAGTAATATTATATTGACTAGGTCCTGCCCAGACAAAATGCAGGATGATGTTCCTTAAGACTTGCTTCCCCACACCATGCCACTACAAAGTGGAAAGTCCAAAATGTG[A/C]TTCCATCTAACTGGATTCCAGTTTTTCTAGTTGTGAGCACCAAAATAGAGTGTTTATAATTATAAAGAGAGCTTTCTACTGAGATTTTCAGTGTCTAGTCTGAACATGACAAGAAACCAC
SNPM01732	LG11	[C/T]	TGCCTAAAAGTGGCTTCAGTTAACCTCCACCAACTTTTTATTCATTAGTTGCTATGGAGAGTATTAAAAGGAGAGGCCCTGAAAAGAGAGCAACTTTATAAATACCAAGAGTAGATCCCC[C/T]CTGAAGGAACCCATCTTGTGGAGCTATTTGGAAATCAATCAGGAGGTCATCATATTCACGTTCTTGGGAGAGAATGCAGGAGAACTGCTGAGCATCTTTGTTTTGTATTCTTGTAATATG
SNPM01738	LG11	[T/C]	CGAATTAGAATTTAATCGAATGGATTTGTTTTTTTTCTTTTTTCTGTTCCCCAGGTCTCCAACTGCATCAAGGATAAGAGCAAAGATGCTGTATGCCACCTCAAAACAATGGTTGAGGAG[T/C]GCGCTGGAGGGGGTCTGCTATGAGGTGCAGGCCACAGATCCTACCGAGATGGGGTTTGATGTTATCAGAAAAAGGGCCCAATTGCCCAATGAGCAGCTATAAACTGCCCAATGAGCAGCT
SNPM01781	LG11	[C/G]	ATAAGATCAAGAGGTCGAGGATTCAGCGAGCCCATGGTTTATCTACCAATTAATAATGGCTATTTGTTGTGTTCTGCTTTTGATTTGTTTTCGGGAGAAGCAATGATTTAATTGCGTTGA[C/G]AAGCGAGCAGGAGTGGGATTGATTTGATTATATAGTGAGTTTTGGGAAGCTAAAACGTCTCTTGGAGAATGGCTTGAAAGTTGTGGACGGATGCGTTGTTTCAACGTTGGCGCCCCGTCT
SNPM01865	LG11	[G/T]	CTGGGCTGAGGTCTTCTACTACATGGCGGAGAACAAGGTGATGTTTGAAGGGATCCTCCTCAAGCCTAGCATGGTCACTCCTGGAGCCGAGTGCAAGGACAGGGCCACACCAGAGCAGGT[G/T]GCAGAGTACACCCTCAAGCTCCTCCACCGGAGGATTCCCCCCGCCGTCCCCGGAATCATGGCAAGTCTCTCGTCCCTCTAAAATGTCTAAACTCCTCGAGCGTTTTCTGCATGACTTGTG
SNPM01897	LG11	[C/G]	GTGCAAGGCTAATTGAAGCTGTGTGAGATTATTTGACACAGACATGGTATTTAGCTTTATACGGTGATTCATCAAACCATCAGATATTGACGGAAAGACTTCTGTTTGTATTAATTTTTC[C/G]GCTGTTAATCTGCTGAATTATTAGTATGTCATTCATACTTCCAAGCTCTTTCTGAATGAGCATTTTTTTTAGTGGATGATAGTTTAAATCTTAAGTGGTAATGAGTAAATGAAGAAAAGA
SNPM01944	LG11	[A/G]	GCCTTTAAAGGCAAGCCTTAGTCCATTCCTCATATTGTTGAGACTAGTAACCGCATGCGGTATGGAGTCACAAAGACTCCTACATGAAGGCCTTTACTTTTAGTATGAGTCCTTATTTGA[A/G]GGCAGGGCTGGTGATATCATATCAGGGAAATCAGTCCAGGACACTCTCCACTAGCAGTGAAATTTCCATTTGACAGGAAGGCCTTCCATTGCATTAACTAAGACCAATAGTTTCAGATAA
SNPM01966	LG11	[T/C]	CATGGTGATGCTTTGAGGGCATTATGGAAACTTTGAGGAACAAGTGGCCTGGGGGGACCAATAGGCTTCGCTGTGGTTGGTTGGTTGGCTCTTAACAATGAGTAATATACCCCCTTCATT[C/T]CATTTCATTCCTTCGCTTTGCCGTGGGTCGCTTTCGTTTAGTGGGGCCCCTCAACCGACCCAAGCATTCCGATGGAGACTCTTCTCCAGATAGAAATCAAAGAATCCATGGCAACAGAAC
SNPM01967	LG11	[A/G]	YTTTTCATATCAAAGAGATGAAATTGAAATCTGGATTATGACCACCTACTGAGATTACTGAGATCTTGGGTTTCAAACACTATGATTTGGCAGGATAAATGGTAGGTTGTTCCCTCCTTT[G/A]TTTTAGTTAATCCTACAAGCAAACAAGGCTAAAGGGAATAATATCTTGTTATCAAATACCAAATTACTAATGCAATTGTAGCATCGAGAGGCTAGTGTTTTGTTATGCCACCACATCGAG
SNPM02131	LG11	[A/G]	ACTTTTCCTCGGCCGGTCGGGAAACCAGTGTTTCGTGTCGGAAAACCGCTACCGACTTCGTCGCGCCCCCGGCGGTTTCGGCGATCCTCGAAAGCCGCTTGGCAGCGAAGAGAGGAGGGG[A/G]AAGAAAGAAAGAACTCAACGACGGGTGGGGGAAGAAAATGAATAATATAAATAAATAAATAAATAATAGAATATATGCATAAATGGCAGATATTTATGAAATTGGGAATATTTTAATCGG
SNPM02134	LG11	[A/G]	ACACCAGCTCTCATGTGTCACACGGGTCTTCTCATGTTATCTTATTGTCGAGGGAATTGTTCATGTATTACCCATGGGAAAAGCCTGCCCAGTGAACTCTTAATTTTCTTTTGGATAGCT[A/G]CTAAGTTTCAGCAAAGCAACTGGAGTTACCTATTATTTATCATTCCCCCAAAAAAAAAAAAAAGAGGGTCTAAACTCACACCCCTATATACATATCAAACTTAACCAACACTGGAGGGTG
SNPM02148	LG11	[A/G]	TMACTTGTACAAGTAAGGCAAGGTGTTTGTATGAATTTTGTGACTCAGAACCTTTATGGTTATGCACTCACACATTTGAATGTAGATGTCATTGGAACCCATAACAATAGAGTATTGTGA[G/A]ATGCTGTTATAGTAGATTATGTACTATTATCTCTGTAATGGTAGTTAAAACACCTCACTGATGGGAAAAGGTTTTCTTGTCCTCTATTTATTGTAATACTTGGAAATATGCAAGTTAAAT
SNPM02153	LG11	[A/G]	ACTAGCATATGGTGGCCTTGACTTGAATCTTGACATGTTGTTGTAGGGTTAGGATCCCTGTCTTGTCATGTAAAAGCATATGGGAAACCACTTTTTCTTCCCTGAAGATAATTTGCATCA[A/G]AGGAATCAATCATTGTTACTTGCCATTTTCTGCAGGGAAGTGCTCGGAGGCTGGTGAAGGCTGCGCTGCAAGAAGCAGCCAAGAAAAGAGAGATGAGGTACTCTGATCTCAAGAAGATTG
SNPM02157	LG11	[A/T]	AMTTGCACTAAAGCCACTAACATTAACCTGACAGGAGTCAGCCTGCAATAATGCAACTATTGCACTAAAATTATGCTAACATGCAGCTCCTCAAAGCAACAGAGGGATAAATTTTGAGTT[A/T]AAAAAGGGAAAGGAACAAAAATGGAGTTAAAAAGAAATATAGCTCACTGTTAACAAACAGAAAAGGACTTGCCAAAAGAATTATTGGAAAAGAATTACACTGCCAAGAAGAAATTACACC
SNPM02161	LG11	[T/C]	ATATTGCACTACAAAAATATAATCTCCGTCATGGAGCAATTTCGGATTGCAATAGAGGGCATAGAGATAGAAGGCGATGCAAACCATAGATGGATGAGTTGTGGCTGAACTTATCAACCA[C/T]AAACAAGGATTGGTCAAGCATTCTAAGCAAACTACAAGTACGACCATACATGAGAATAAAATTATATTTTATAATAYATAATACACCAATACAATATATAATACATCGGTTGGTTGGACA
SNPM02231	LG11	[C/A]	ATTTTCTCGTTGCAACTTCATGGCCTTGATCTCCTCACGAGCATGATATGCATCAGAACGCCGACGAATCGAATCTGGCAAGCTATTGATCCGAACCTTGAACTCGTCATACTCTCGCTT[A/C]ACTCGTCTCCGGTCCTTCACAAAATCAGATCGGGTTTTGTTCTTATAGGGATCCCTTTTCAAATTAAAATAGCTCTCTGGATTTCTKGGCTCGATATCATGTTTGCGACAAAAAGGTACC
SNPM02263	LG11	[A/G]	AAAACAAAAATGTTGTAATTATAATCAGGACAAACCAGTCTCCTCGATTTGAAAAGAAAAACTAAGACCAATCTTTAGTAAAGAAAAACCCACTAAAATATCGCGCTTACCCCAAGAAGT[A/G]GAGAGGGAGGAAAAAACCCTAAACCTAGAAGCTGGGGGCGGAGTGTCCCAGGAGATGGGTCACCGGAAAGGGGCTTGAGGATCGGCGTATTTGCTGGAAATGCCACCGGTTCGAGACGTC
SNPM02315	LG11	[A/T]	ATTGAAAGGCACTGGCTGCATGTAGACCTTGCATGGGTCCGGAAACATCACACCCCATGGTGGTTACATGTGGGAGCATGATGATGTTGGACAGAGGCTTCTGCCAACATTATGTGCTCA[A/T]AGAAAGCGACTCCATCCATTGATGTTACAGAAATCGTCGGGTCTTCCGAAACAACAAAACAAATCTAATTGAAAGAGATTTCTTCATATCCTTGGTAGGAAGGGACAAGAGTTCTTGTGT
SNPM02353	LG11	[T/C]	TCTCTTTGTGATGTCTATTGCTTTGTTCTTTAGGGGTTCATCTTTCTGTTGTTTTGTTTTTCTTTTYCCCTTCTGTGCGTCCTCTCTTTTCTTTAATAAATTGGGTGCTGACGTCCCTTT[T/C]CCGGAAGAAAGAAAAAGAAAACGACGTTATCACTGAAGCCTTCACTTAATGCTTATGGAGCTTTGCTCAGTCATCAGAAGCACAAGAGCGACTTCATAAGATGTTACTGGAAAAAATTCA
SNPM02354	LG11	[A/G]	ATGATTTCYCCTCCGAGTCRCCTCTTTCTTCCTCCACCCAAGATCTACACTTYTTTTTTTTTTTTGCCCTTAAAATTTTCGCTCTATTTAGCCGCAAAAAGAAAACGCATGCGACCTGAG[A/G]CCCTCTGGAGTTTACAAGCTCCGGCGATCCCTGATCACGCCTTGGCGGCGGYGGCCGGCAGTGGTTTCTGGAGAAGGGTGGTGAGGTAGACCYCGCCGTAGCGTAGGCCGCCGGCGTCGG
SNPM02386	LG11	[C/G]	GGTGGTGAAGCCTGAAGCCACGCTCCGGCTCCCGGTAATTATTGTCTTCCCCTTGCCATCGCCGACCATGGTGAGATCACTCAGACTGCTCAGTACCTGTAAGTGCTCATTATACACTCC[C/G]GCCTTCACTTGAATCACTATCCTGCCCCCGCTCGTTGTGCTAGACCGCAACGCCGTAGCGGCATCAAGAGCCCCTTGGATAGTCCGGAAGTTGCCGGAGCCGTCTTGTGCCACGATGAAA
SNPM02423	LG11	[C/T]	CGAGATTCAGTAGGTTTCCTTCCAAATAATCTCCGTAAACAAATCTCCAGTAACCTCACAGGACCACATTTCTACTTGTTCCTTTGTACTTATCCCTTGCCGCTCTCTCTTTTTATATCA[C/T]GAGCAAACAACGCAAGAAGACGAGTTTGGGGTCTGAGAATAGTGTCCTCGCATCCCCACAAAGGATGAAACAGTAAAGAGAAGGCATTTAACTACACAATGTCACAATATAACATGGGGG
SNPM02445**	LG11	[C/A]	AGATCTCGTTAACTTCTCTTGATTCCTTCCCGCTCCGTGATAGAGGCCCGACATGGCGACGGCTTCAGGTAAGCTTCTCCCCCATCCCGTCTCGGAGTTTGTTGTGGTGGGAATTTGATG[A/C]TTCGATCTCGTATTTTGCGGCTAATTTGTGTTTTGAGGCTGTCTGCTGTTGGGTGCGGATGAGATACGAGATGGTGATTGGTTTTACTGCTCAATTAGGGTTCTTTGATTTAAGTTTGGG
SNPM02466	LG11	[A/G]	TTRTCTYGAGATTCGTGCACCCATCATGTGTCCATCCGTTCCCCCCATCTCAGTGATCAGCATGACAATGCCCCTTATCTGATAAAAAATAATAAACGCGCGCTCAGAGGAAACCAACAG[A/G]TTTCCCAACTCACCAACCACGAAGCCCAATCAAAGAACGCAGCCTTGCGTCAAAGTTCGTGCCGATCCATATCGCCTCATTCTAAATTTGAAATTGCCCTCCATTTTATGCTGGACCYTA
SNPM02472	LG11	[A/G]	GTTTTTTCTGTCATTCATGTGTTATTGTTGTTTGCAACAAATTGTACCATTCTGCAGAGCCGGTGGGCAGATATGTTTCCTTGCATGATTGCGAGAACCACCACCACTGAAGTAATTTCC[A/G]GTGGCATGGGTGGTACTAGAAATGGCACCCTCCAGCTTGTGAGTTGTCCTTCTGATGTTCCTTTTTGAACTGCTTGTATAATTGCATCGATCACATGCGATTCAATTCTTCTACCCATTT
SNPM02533	LG11	[C/T]	TCACCTTCCTTTTCCTATTAAAAAAATAAAAACTTTTCCTAAAAGCGAAAGCCTGGCAACGTACGCAAAAATATCTGAGGCTGTTTTCGTAATTATCCTTACTTTCCTTGTTCGGATCGA[C/T]CACCGCTGTCCACCGGAGGGATAGCGACGCGACCCATTAAAGTATCCCGTCACTCCCCCCTGTCCTCAACGCAGTACGAAAGCACCACACTCTGCGACGGAGGAGGAGGAAGCGGTGATG
SNPM02566	LG11	[C/T]	GTTTGATACGATTTTTGTCTGTGCAGATTGATTGATGTGTCAGAGGTACGGTTGAAGCTGTCATTGGAGACTGCACCAACCCAAAGACCGCATGGTGTCCTTGGTATGTGGAGCCCTGTA[C/T]TGTCTGCTGTCGGGAATGCTTTTAAGATTCAGGTAAGTGGAAAGTGATTTTTCTTTGTGATATGTCAATTCATCATCTTAAAAATAACAGTCAAAAGTGAAATTCTTTGGTCTAACTGGA
SNPM02605A	LG11	[T/G]	AAAAAAACTTTTAMAGCAAAAAAAAAAAAAAGTTTGGTAACATTATCTGTGAAATGCTTTTACAAGGAAAATTGTCAAACAAGCACTTTTTGGAGAAGCTAGAAAACTTAGATTCTGGCT[T/G]GTTTCTTTAATAAGAATAACTTTCTAAAAGGCAAAAGCAACACCAAACAAACCCATAATGTCTTCCCCTCTCATACAACATGTTTTTATGCATGTTTATAGATAAGCCCTAACAACATCA
SNPM02668	LG11	[C/T]	AGATTTTCAAAGATCATACAACTATACCGGTGCTAAGCCACTCCATGTGGCTTCAAAGTCATAGAGCAGTGTGACAGGATCGAGTTCTGGTTTCCCTGGCTCTTTTGCAGTCTCTGCTAC[C/T]ATGTCCTCTAAAGAGGCTAGAAAGCTACCCAACTGGGTCTCTCCTGGATCCTGCTTGCTTCCAGAAATCAGTAAGTCAGATGGCTCTACATTTTCCAGCTGGGGATCCTCTCCCTGACCA
SNPM02685	LG11	[A/G]	CTCCCTTTACATAATATATACTGCAGGTTACATCTCCAGTAAGATTGTCAGTTCATTTGGTAGGAGGAAGGTCGCTTACCAAGTTACCATACTTAATCCTAAAATGTTTGCAGGAATGTC[G/A]TATTACATAAAAATTAATTTGTAGTTCTTGTCACACTTTACATTCTGAATTTGTGGTAATAATCATCTAATTTGCAACTTAACAATCATCTAGCAAAAGGTTTCTAATGTTTGAAAGAAT
SNPM02721	LG11	[G/T]	CCTTTGCACACGTTGATCAAAAGGCCTAGCACTAAAGATAAAAAAAGGTTCACCCCTCGTGAATCTAGGCCCTTTGTCACAAGCTTCTGGCTTTTAACTTGAATACTTGATGATGATATT[G/T]GCAACTTTAAATGGTCTCTTGTTTGAGCTTGACGATTATAAAAGAAGAAGAAAAAGAAAAAGAGCTACTGTCATGCATGGTCCATAAACGTGACCGCAAATGGTCAAATTATTCCTTACC
SNPM02738	LG11	[T/C]	TTTTTCCAAAAAAAAATTGCAGAGTTCTCTTGCGGATCTCCCTTTGAAAAACTACTATAGATTTGTGGTCCCTACAATGGTATTGTCAAAGTACCTCCATGAATTATTGTGCTCCACTTT[T/C]TATCTTTTTATTCTAACACTAATGTGTATATGTAGGATGACTTTAGCACTTCTGATTATTCTGTGAATGGCCCTAAAGCATTTTTTTCAAATATGCCGTTGTCAAAAACCCTCACTATGA
SNPM02804	LG11	[T/C]	GTGGGATCCGATAAATTTTTGTGCCCACAAAATTAAATGGGTGGTCCAAAGCATGTCTCCTGWATCTCAGGCATGTCTGCTAGTTAGATGGTTCCATGTTAGTTTGATTAAGTTTCTTCC[T/C]GATATTGCTTTCTTGGAAATAGCAATTTTATCTGAAGTATCAGCCACTTTGTGACTTATTTATGAGTTTTCTCTTGGTCAAATGATTTTATGAATTATTCTTGGGAATTGAATTAGCCAA
SNPM02805	LG11	[C/G]	CTTAATCAAACTAACATGGAACCATCTAACTAGCAGACATGCCTGAGATWCAGGAGACATGCTTTGGACCACCCATTTAATTTTGTGGGCACAAAAATTTATCGGATCCCACTAATACTG[C/G]CTTGGCAATGGAGCACAGCTCCAAGCGTATGTTTATCATATCAAATTCCCGTAAATTTTATTGTCATGCCACATGGCAGGGAACTTTTTGTGTGCATGAAATGATTGCCCGCGTGACATT
SNPM02832	LG11	[T/G]	AAAAGCAAGGGATGACTCCTAAGATACCTGTGAAAAGCATCAAGCCATATGTTCAATAATCATCTWATATATCACTTGACAATCTTTCATTAAATGCAGCAATTGTTTCAAAGGAACCTT[T/G]TTTTGTAAAAGAAAAGGTGAATTTTTGGTTTTTACAAATGGTTTGCCTTCAAAGGCTGCCTGCATATCAGTTTGAAGTATGAAGCTAATAATGAAGGATATCTATAGAGAGCTAGTGTTG
SNPM02837	LG11	[C/T]	AAGGATCGGCGTGGATGATCGAGAGCATGCTTGGTCTGGAAAGGAGGCCAGGAGGTATGGGGAATTGGGTGAGCGTGTGGAATAAAAATACATTGTTTCCTCTTCATGCGGCAGCAAGGG[C/T]GCAAGGAGATGAGAAGACTATAAAATATTACCATTGATATGAGGTGGTGTCCTTCCAATTCTTCAGTGCTAGAGTATCATTGGCTACCCTTCTCACCACACTCTCCATGTCCCTGGATAA
SNPM02851	LG11	[C/T]	CAAGGAGCTGATGTCAGGGGCTACTTCATATGGTCKCTCCTTGACAATTTTGAGTGGCTTTATGGCTATACTCAAAGGTTTGGGCTCTATCATGTGAATTTCGAGACACAAGAAAGGACT[C/T]CAAGACTATCTGCAAAATGGTTTAAAGAGTTCCTAGAAGGTCCAGAAGTAATTGAAAGGATGAATAGAGATTTGGAGTCTCTACGATCCATATACTAGTTGATATGGAGTGCTGATGTCT
SNPM02858	LG11	[C/T]	TGGGGAGCTTTTGAAGTAAGTAGGTTAACCTATGTAGAASTTTCCTGCCATTGAAGGAGTAGCACATGACACAAAATGATTTCCTCAACCATGCCCACATTACATGCATGCCACACATTA[C/T]GTAGCCTTACTTATGAGCCCCAAGGTATTTTTGAATAGTCTAACCTCAACATGAGRAGAACCTCAAATCAAGAGCATTAGATATAAAATATAAATGTCTAGTTGCATTGAAACTGATTTG
SNPM02902	LG11	[A/G]	ATAATCCACATTATGTTTAAATTATGCTCCATAAACTAGCTTAGTGGTAGTATATAAGAAAAAGAAAATAACATCCAATGCCTGAACTTGGCAAAACAACAAATATGGTGGTTGTATTGC[A/G]GCAAAATGCCTAAAGGTAAAGCTGTCTCTGGTTGTGAAGTTATTCTAGAGTAAATGGGTTAACATATTTGGAAATCACTTTATTTTGGAGTAATCTTCTCCACCATATCAGGTGGAATAG
SNPM02917	LG11	[T/C]	CGATTTCCCATCCAAGCCCATGTCCCTCTATGCCACCATATGGGACGGCTCTACATGGGCCACCTCCGGTGGCAAGTACAAAGTCAAGTACAAATACGCCCCCTTCATAGCAGAATTCTC[C/T]GACCTGGTCCTCCATGGCTGCCGCGTCGATCCCATCCAACAAGTGCCGTCCACCGAGCATTGCATGGAGGCCAACGATGAGCTCATGGCCGCCGATTTCGCCATCATGACACCGCGAAAG
SNPM02952	LG11	[C/G]	TATACCATCAAATCACAATAGGCGATCGATGTCRTCTAACYAGTGCTCCAACAATATTGAAGTCATGGACAAAATTTCACATAGCTACATTGTAACTTTCTTGCTCTATTCCTATGAGAA[C/G]TTAACGAAATTATTATATGTTGGCCATCTAATTAATTTTCTTTGGTCATTTTTTTCCATGTTACTTATAAGAAGTGCACTAATTAACTTTTGCAAAAGGGATGAGACCTCGCTGGCAAAT
SNPM02996	LG11	[A/G]	GGAGGGCTTTATTTGGACTCATATCTAAATTGGATACAAGGCCAATGCGCACTGGAGTTCACCATCATCCTTATGATGACCTTACATCTGTTTGAAAACCATCTCCCAGAACCTCTACCC[A/G]AGTGGAGGAAGGATGCAACTATTTAGGTTACAACCTAATTTGCATTGTTCATCTCAAAACCTTTTCAAATAGCAGTCTAGTTTACTACCAAACAAGATAGTGGCCAAGTTTAACAGGGTA
SNPM03038	LG11	[A/G]	GGCCAACGGCCGGGAGGAGCCACTCAATCACGTGGAGGCCGAGCGGCAGCGCCGGGAGAAGCTGAACCAGAGGTTCTATGCCCTCCGTGCGGTGGTACCGAACGTGTCAAAGATGGACAA[A/G]GCATCGCTTCTTGGGGATGCCATTTCCTACATCAACGAGCTAAGATCCAAGCTACAATCTTTGGAATCAGATAAGGAGGGGCTTCAAACCCAGATCGAGGCCCTCAAGAGAGAGCGAGAC
SNPM03082	LG11	[C/T]	TCTACCTGCCACCATTATCTTCTCTAGCTTTCAGTATGGCTCTTCCCATCTCCCAGCCTTTATGTCGCTCGAATCACCCTTGACCTGGACCACCCTTTGACAGTAGGTCTCCCACTCGAT[C/T]ACTCTTCACCAGCTTGCCTTCCATTCAGTTAGGATCACCCTCCACCAACTAGTCTCCCACTCAGAACCTATTTGGATATTCCTACAAGATTGGACTGCAAATCCTGTAGGGTTGATGGAC
SNPM03097	LG11	[C/T]	GAGATGTGCATAATACAATCTAATGGTCGATAGTACGAAAGAAGATCAATCATTCTTTTATGCGGAAGATATAATCCAAATCCCTCAAGACTCCTCTCCATTTTAATTGTCGGCATGGTA[C/T]GGAATACTTGGGAGGCAAGACTTGAAAAGGCAATGAAATGCTTGGAACAAAGTTGGGGGAAGGGATTACTTATATCTACCGCCAYGTAGCATTAGTTCAAGAGCTGCCTACCTAGTCGTC
SNPM03109	LG11	[C/G]	CTTACCATCTAATTCTACCCCTAACATCCTATATATGGTCAAGATCGACAACAATAAGAATAAAAAAAGAGTCCTGAAGCCTATCGGAGGAACTAAACAGAAAGAAGAACAAAAGCAAAA[C/G]TAGCTACGAGGGGAAATGTCTACTAGCTACAAGAAGAAAGGAAGAAAGAAACCTCTTGACTGTTGTGACTTGAATAGAACTTCCTCCAACCCACGGCTGAGAGCAATGAAGCAACAGTAC
SNPM03132	LG11	[C/A]	AGCATGCCRATAACCAACCTGGTTTCTCTTACATCTCCTCGCACCATTGGAGGCATTGCATTTGTTCCTCGAATATGGCAATGGCGGAGATGCTGATAATTTGTTCTTCAAATCCGGCAA[A/C]GGCGGAGATGCTGATAAGCTGGTGCGTTTGTTCATCGCTGAAGTTGAAAATGGTAAGCAAACATAAGTCCTATTGATGGCACTTCAATCAGATCGGTACCTTTCCAATAATGACCATGGA
SNPM03195	LG11	[T/G]	TAAAAGATGGCCCTTAAAAACTCTAGCTCCAAACTATAGAAAAACTAATAATTATTGGGTGCGGACATAGCTATAAGTGGTTGGACCTGGTCTATATGGCTTTCGTAACTTGGTATGAGA[G/T]TGTATCAATCTCAGTCCAGTCTTGAGTTTGACGTAAAGCAAGATAAGCTCAAGGCATGTTTAATGTTGCCTTTAGAATCAAAAGCTAAATTTTCTTGCTTCTAAAAATATTTTTTTTCTT
SNPM03217	LG11	[C/G]	ACATGGAGTCCAAACTGGGATAGATATGCGCTGACAAAATTAAAATTAAACCAATTTAGAATCTCTTTCTTTTATGTTATATGCAGTGGTTACTGTTTAAGCCCAAATTTATCCAAACCA[C/G]CTCAGCTGCAGGTTGACCAAATAAAAACCAAACCAATTTGAAATTTTCCTTAGCATATGACAGTTCCACATTTCAAGTTAAAAAAGTTCTGTCAAATCAGCTAGGTTCTGGGTAAATTGA
SNPM03233	LG11	[A/T]	TGAATGGATTTTTGGTTGTAGAGTGCTATAGAGACTGCATTGGCGGATGGTGAATGCTATGAGGAGCAGAATCCCAATGATAGACTGTCCTGCTTCTATGATAAGGTCAGTGGCTGCAAT[A/T]TTGGGTTTCTGATGATTCAGGGAAGACATCTAATTCTATTGGCTTGCAGGCAATGGTGAATGTTGGAGCTGATTTGGTTAAATTAGTCCCTGGTCGGGTGTCAACTGAAGTGGATGCTCG
SNPM03257	LG11	[A/T]	ATTTTCCTTCACATCTGCGAGCTTCATCTTCAAGCAAGCGGCRCAATATGTCTTTYTCCTTGCAGATCCAAGGGCGATGGCGATCACACCACTGTCTGGGAGTGCCATGGAGTGTAAAAC[A/T]AATACTCGCATCGTAAAGCAACAAGTGCTCAACAATCTTTCTGATTGCAGTACGATCAGTCAAATATGCTCCAGCGCAGTTCAATCCAGCATCCACGTAATGAAACTCAGAGATACTGAA
SNPM03288	LG11	[C/T]	GAGAAAAAATCAAGATTGAAGCTATTCTACTTTAGCATTAATAATGGCCTTGATGAAGACACAACCTTGATGTCTGAAGGTGCTTAATATTCTTTCTGAGACTATAATGTAAATATATGC[C/T]GATTTTGTTAGGCATCATCAATGTATAGTAGCATGACAATGTTTCCACAAATAGGGGTGCTTGGTTTTTGGCAGCACTATATTGCTAGAGTCAAAGTTTCATATGCCAGTCGAGATTGAA
SNPM03346	LG11	[C/G]	CCGGTCTTCCCGGCATCACAATGGCTGGATCCGCGAGACCACGATAGGGCTCCGGACCTCGTGAGTCCCATCCGACCACGTCAGATACCCGTAACCCACCCCTCCGTCTGCACGGTTTCC[C/G]TCCCCAGTCGCCGTTACCATCACCGCGAAGCTCCGTTTCTTCACCCCCGCCGTGAATTCCAGCTTCGCGGGCTTCACCYTCACCGTCAACCCCTTCCCCACCACCTCCACCTTCGCCTTG
SNPM03426	LG11	[C/T]	AAGTCAAGAGAATAATTGGCAGAGATGTTGACACTTTTGACGTGCACTTCAAATTGTCTGAATACGGCAACATGCTGAAGATCCTAAACAGGTAAATTATAGATAGGGATCCTAACATGG[C/T]CTGATCACCATCAAAGAGTATTAGCTAGGAAATCAATGATTAACTTTTTTCATGAAGTTTACTGTTTCTCCATGTTTAATTACTCGAGATTTACTGTTTCTTCAATTTCTGTTGGTTGGT
SNPM03431	LG11	[A/T]	CTAAGATTCACGTGAAGACCACTACAAATGATGCTGAGATCATGCCTAATGTCATGTTTGGTAGTAAAATTGACTAACAAGTCCTTTCATAATGCAGGTAACATCGATTCAGTTGTAATA[A/T]GATGCCTTGTCACTGTTTGCATGCCTTGACGACCTACCAAGGAACCAGTAATTTCTACAGAAACAGGACAATTTGATTAATCTTAGGAAGAAAATCTCACATAGCTATAAAATGGGAAGA
SNPM03465	LG11	[G/T]	GATTCCAGGAAGATTCTGAAGAAGGTATGTTATCCTATAGCATATTCTGTTCTTTAAAATTAAACCATGATAGCTAACTATTTTCTCACGCACTTGATCAATAGATTGGAGACCGCCAAG[G/T]TATGTCATTACCAATGGTATGGACTCCCAAACCATCATTTCTAGCATGTTGCTTATGTGCTGCTTGCATTTATTTAACAAGTTTCCCAGTGCAAATAATGCCTTTTATATTATGTGTGGT
SNPM03476	LG11	[A/G]	CAAACTAACGGACTGACACGTTGTAAGTGGTAAACGACGTGGAATAAAGGGCATTTCGGTAATTTCGAAGGAGCCGACTGAGCTGAGTCACGTTTTTTAAAGTAAAAGAAAAAAATCCGA[G/A]GGATTTCCCCTTTCCGGTCGGAGCGGCCGAACGGAAACCATCGAACGGGGACGGCGAAGGAGACCGAGGAAGACAAAGTAGAAGTTTTTTGTGTATTTATTCCAATTCCAGTGTATGAAG
SNPM03501**	LG11	[A/C]	TCTTCTAATATTTAGACATGATATAATGATCCTCTCTCTCTTTCTGGAAAAAACATTCAGAATGCTATACCATGTAAAAAGGTGTTCGGATGCCAACAGAGAATTGCATATCCTCTTCTC[A/C]ATAATGCTTACATTTTTAAGCTATTTTATAATTGAAAACCAATATATTATCTTTCAGAGCATGTGCACAATTATTAATACAACGAAAACTCCATCTGTGACTTACCATTGGGAGTCACAG
SNPM03533	LG11	[C/A]	CCTTGATCTCGGGAAAAGAAGTCGAGTTTAGGGATATTTTATACACTCCAGAGGCATCCTTGTTCTTCAACTTGATCTAATAGTTTCCCCCTGATGGACTTTATCTCTAACCTAAGCCTA[A/C]CCAACCCGTTTTCTGAACCCATGCCCAACACGTAACTGATCAAACCGATCCACCGCCAACCTAGGCCCAAACAAAAGTAAACCATGTCCGATTTGTATATGTACGTGACCCGACCCATTA
SNPM03534	LG11	[C/T]	TTAATTTGAAAATAAAAACGTGGACAACTTGTTTCTTGGTGTTAAATAAACTGATGTTTTTCAGATGGTAAGCGAATTTCAGTTTAAGGTTTGATGAATTGTCGTCTAGAAATCATTTTG[C/T]TACATATTATTTGGTTCTGAAAAGACCTACTGGGCTTGCCCTACTGCTGATTCTTCTGCTTGTAATTGTTTGCTCTGCAGGCAAGATTTTTGTTGGCAAAGTTGAACCCATCAGCTACAT
SNPM03547	LG11	[T/C]	AACACCAACCGTATAGACCAAAATGCTAAGAATGCAATTCAAGTAACGTAAACTAAGAGGGTGAGAGTTATAGACCCAAGACAAGGCCTTAGTGGAGTATAGTCAAGAATAGTGGTTGGT[C/T]AGTGGTTACCACTATTTATGTAATGGAACAATGGTCAAATTACTTACATGCATAGCAATAACTACCCATGTGGCACATAGTATAAGTATCCTCAATAAATAGTGGTATCCATCTTTCTAC
SNPM03566	LG11	[A/G]	AGGCACCAAGGGAGAAGGGAAGTGCAGCTCTGCTTGCATCTGCCCATGAGTACAAGATTCAAGCACAGAGAATGTACAGAGAATTAGCCCAGAAGGCTTATTGTGAAGTATAAATCCATC[A/G]AGGCCGTAATGGGTGCCTACCAGATGAAGGGATCCATTGCCATGGCCAGAGATTCCGGCAGTTATAATCTGAACAGTTCTGGCCGTAGAAACAATCGAAGGAAATAGTTCCATCCATTTG
SNPM03598	LG11	[A/G]	CTTTTCTTTCTAATGCCACTGCTACTACTCTTTCTCTTTCTCTATCTTATTCTCATAACCACGTAAAACCCAGTAGGCCTGGGTCCACCGGAACGTACGGCATATCTTGTCACAGCCTGT[A/G]CATGATCATGGTGAAATCAATGATTGGACGTGGGGTGGGATTAAACCCTGTCATACTTTCACCAAACTGGGCCGCTGGTTTCGCCCCAGCGGCCACTCGCCGTGTCCGTCTTTTGAGTTC
SNPM03628	LG11	[A/G]	GGGTGGGCTATGCATATATACATACGTATATGTATCTATGTATGTGTATGTATGTATACATACATGTATGTATCTTTGTATGAATGCACGGGCGTGCGTGGACGCAGAATACATACATAC[A/G]CGTTCTTATTGAGACCCTTGTTGGTAAAGTGCAATATGGAAGCAAGCTGCTGTGTACTTGGCGTCCTTTGAACTTTCAGACCTACATCACTGCCACCTGCAGAGGTTCCACCTTTCTCCA
SNPM03650	LG11	[C/G]	CATGCCCAACGGCAACCTCGCGACGCTCCTCCAGGAGGCGTCCCACCAGGACGGCCACGTCCTCACCTGGCCCATGCGCCACCTCATCGCCCTCGGCGTGGCCCGCGGCCTGGCATTCCT[C/G]CACGCCTCCGGCGTCATCCACGGGGACGTCAAGCCGCAGAACATACTGTTCGACGCGGACTTCGAGGCGCATCTGTCGGACTTCGGGCTGGAGCGGATGGTGGTGACGGCCGGGGCGGCG
SNPM03663	LG11	[A/G]	TTATTAAGTGGAGTGGCACGGGGCACTCTCCCACCCTATCCCGACACTTGGGACAGGAAATGTCCCAAAATGCATCACTCAGGTTGCTGGGATAATGGCATGATGGTGGCATCCAGACAC[G/A]GGGGGACGGTACCCTATCCCGAGGTCCCATAGGACATGTAACTGGGATTGGAAACCATGTTGTATTGCACTAACACATATCAACCAGGAAATGTAACAAACATAATCCACTGCCCTTTCA
SNPM03676	LG11	[T/G]	GGTCCGGTTCTTCGGGGAGTGGTGCACGTGTCTCGTGGGTCCGCTGGCCATATAGCAGGGTTCGCTTCACGTGCGAAGGTACTCCTCGTTCGGACGTGGGAATCCAATGCTGGCTCTTGC[G/T]GTTCGGATCGCACGTTGGGTGTGCGATGGTGGAAGGGAGGGAGTTGGTGGCATAATATGGGAGGATGGTTAGGGTATTTTAGTCAATAAATATGTGAAGCAAGGAGGTTGTGGGCCTAAG
SNPM03677	LG11	[A/G]	CTCCTGGAATTGGTTCCAGCCATCCGTAAGCTGAGCCTGTGCTTGTGATGGCACTTGATGCTGATGTGGCACATAAGAAAGGGTTGCCTGGTTCGCGGAGACCACATTATGCCAGCCACC[G/A]CGGTCGGAGAACAATTGCCTAGCAAGGACAGCAGCTCGGTTCTCCGCGATCAGTTCGCGAAGGGCAGCGCTGGATCGAGAAGAGAGGTCAGATGCTGAAACCCAAGGGGAGGCCTTGGAT
SNPM03700	LG11	[A/G]	CGGACCATCTTTACAGCGAGCGCGGCCTCCGACCCTGCTAGGCGACAACCTGGTGTGGGACCCGGTGGTCTTGTCCCGTATCTTGTGATTCTGGGGACCACCAATGCCAACCGTCTGACC[A/G]CTGATGGGTGCACTAGTCCACGGAAAGGATCCCTGTCGGCCGAGGTGGTACCCGTGAACTGGGAAGCGGTGTGGTCACCGTACAAGACCGAAAGAGGGCTAGGTGTCATGAAGAGATTCA
SNPM03751	LG11	[A/G]	AAACTATGTTTACTCCCTGGCTCTGCTTATACATGCTCTGAATTCAAGGAATATTCTTTCTTCAAGATTGGAAGGATGGCTGGTTGAGCTGGCCATGTGCCGGCCGGCAGACCTAAGGGA[A/G]CAAAAGAGTTCGTTCCATCGTTGCTAGAACACCAAACCGGCAACTAAAGATTGTCGAAATATTCTGATTATTCTGAAAGATATAACTATAACTTCATTAGGTTCATAAAAACACCATCAG
SNPM03773	LG11	[C/T]	CAGCTTCCGCACGCACCACGCACGTGACTACTAAGTAGCGTCTGATAAACGGCTAGGATCAGAGCGTTCTAGTGGGTCCGACGGCAACAAGGTATCATGCACAACCGAAGACCTGGGCAA[C/T]CGAAGAGAGACCCCATTTCTTGGCGAAGAGGAAATCTATGTTCCTAAAAAGCGGGGAGAGCTTGTAACAAACCTGGAAGAAGATATCGGTGGGGACTCGCAGAGACTTGACGGTCCAGTA
SNPM03821	LG11	[C/G]	TGTTGCTCGATGCCGGTACAAATGATAAAGAAAYGGGCTCCCCTACTGTACTTTTGAGTTGGATTTGTATTATTTTAAACCACAAAGTGTGACCAGTGAGCTCCTCCCAAGATGGCTCAT[C/G]TGGGAGTATCTGGGAGTAAGTGGCATCGTCTCCCCTTGCACCACAGCTCAACACCCTCAGCTGTAACATATGGTCCCATAATCTCCCCATATTTCTACGTCCATACCCCCTAACAAGAAT
SNPM03840	LG11	[T/C]	TGATTTCTGCAACTAATTTTATGAAAGAGGGAGGTTATGGCTCCATGCAAAATTAAGAGCCACGGCACAATTATGCTAGATAACCGATCGTTATACTTTTATTTTCTTTCTTCCATTTTA[T/C]TTGTCATAAATGATGAATATTTTATTAAAAGTGAATACCACAGTAACAGAGAGAGACAATCAGATTATCAAAAGACTGAAAAGAGGTGGGAAAATTACTGGAGCAGATGCAAATAACAAC
SNPM03871	LG11	[T/C]	TACCAAGCCTGGTGGATGGAACTTTTTGATTGAAATGATCGAAACAAAGTGATCTAGTTAGAAGCAAAAGACACTCTCTTTAGTTGGTCGACTAGTTCTCATCAATTTGCTGTGGAGATC[T/A]ATTCCAGTCTACTAGATGTCAATGTATATTATTCACTTTTTAGTTGTTTAGAAAATAAATAAAATTTGCAGGGCAATCTTATGGATTATCCAAGCTGATGGAGGTCAGATGAAATATCTA
SNPM03876	LG11	[C/T]	TCTTGCTTCAGGTGTGCCATCCGCCCTCATCACGCTGGCCCAATGCCTATGGACGGCCCAATTGCTTCCTCATCGTGCTGAAGCCTTGGTGAAAAGAAAAGAGTATAAAAAGCGAGAAGG[C/T]AAAGGATCCAAGTTGGGTTTTGGGCGCACGGAATACTTCGAGAATGATAGGGATCTCTGCCTCTCCGACGGTAGAAACTAGCCGTTGCCATTCCGCTCTTCTCCTCCCGCTCCCATCTCT
SNPM04036	LG11	[A/G]	GAAGCACCTATTTTTCATTCAAACAAGAACCGATCAAGAAATGACAAGGAAATCATCGAAATCATCAACGAACCAATCCAAAACCGGACGCTTCCCTACCTCCTTATCGAGCCGCTTGTA[A/G]ATGGGTGCGAGAATGTTGAAGGTTGTGCAGGAGAAGCAGCGCTCCGGGGCCACCAGCGCGCCGTAGCCCAGCCCCCTATTCGAGATCCGGCCCTTCTTCTTCCCCTGCCGCTGCTTGGCC
SNPM04042	LG11	[A/G]	AAGGGGTTGTAGCCATTTTTATTGGAGAGCATGGACCCTCCACGGTGCATGATGGACAATTAGCATACATCATATGTTATTTGCCGGTCATCCTTCGCACGACGTATACTACGGTGCATC[A/G]TGCGCACCACAGAGGAGCCGGTTTCTTCGTTGGATCGATCCCAGCACATTACAATCATGTTAGGCCAAGAATWGCGGATCAAAACCAAAGGGGTAATTAAGTAAGTTTTCCTGTGCAAAC
SNPM04049	LG11	[C/T]	GTAATCTGAGAGACTGACATATGGGAATTCAAAGATTAATTGGTTGTGGGCACTTTTTTGTACGCCATGGGTAGAATAGGGGAATATTTCTAACAGAAAGGTGTACCACAAGGGGAACTC[C/T]TTTCAACCAATTGTCACTCCATCGATCCCTTCCTTGATTCTCTTCTAGACTCTCAATTTATTTCGTTTGTCCTCTACATGCATACACTTGTGCATGGTGCATGAATATGCCCATGTGTTC
SNPM04053	LG11	[C/T]	TGCAGTCTTAGTCATCCACATGCTATTTGTGTGCTAGAATAACAAGAGAAATAAGATTGTTCTATCAATCCCCTTACAGAGGAACGCAAGGTCTGTGTCTTCCAAATTCACAGAACTATG[C/T]GCATGGTGTACCCGCTCTATCTTGGGCCCTGACAGATCGGTCATGTGCTTAGAAGGAAGGGGCCACTTCTAGTAATTCAGCTGGATGATCGAACCCATAGTGCAACTAGTTCAAAAGGGT
SNPM04064	LG11	[C/T]	TTGCAAGCTGTGAAGCATAAACTTTTTCAGTGAACMAAAGCAACTTTTTGCTCATTATATTGGGAACGTTTTCAGGGATACAGTGGACAGATACTCATCGGAGCTAACGAGAGTCGCCCA[C/T]TGTCTCTTGGGATTAATGGCTAAGAACCTAGGAGTTGATCCCCAAAAATTTGTCAACATATTTAAGGAGTCACAATCAATGAGGATCAATTACTACCCACCATGCCCCCAAGCTGACARA
SNPM04071	LG11	[C/T]	GGCCGCACCAACAAGTAACACGTGTCTCCCGCARCGAAAATTGATTACGTAACACAACCACCTCGTCCCAATTCCTACGTACCCCTACGTGGCGGATGGTTGGAGCGTGGTCCAGGGGGT[C/T]GGTACCCTTGGTACAAAGAGGAAATAGGGCACGGAAATTGGAGGAAGTTACGGGGGAGTGCCACTACCTTCTGATCAGAGGAAAGCGGGATGGCGCGGCCCCCGCGGCTGAGCACCGCCC
SNPM04092	LG11	[T/C]	TGCCTGAGATTTGTCTCCTTGGACTATCTTTTAGTTCTCCTGAATTGGAATGAACAAATGATGTTTTCTTTTGGTTTAGGTAGTAAATATGAGAAAAAGGGAACCCTAAATTGGAGTTTG[T/C]TTTTTAATGGGAAATGTGGTGTTTAGTATCTTTTCTGTTATCTTTTGGTTGCTAAAATTAATTGATAATCTGAATTAGGTTAAATATTTGAACATTTATTGATAAGGGGGATAAAACGAA
SNPM04209	LG11	[A/G]	ATTTTTCTAACCTGCGTAAGAATTTGGGCCCTGCCCCCGCTCCTCTCACATGCTGGATGACACACCATTGGCCAAAAGGAAAACGCCAAAATCCCCTCTGTAGTCCCACTTCTCACACAC[A/G]CTCTTCCCCAAACTCTACCACCAGGCTTCAAGAAACTGCGAGCCAGAAAGGTAAAGAAAAACAAAAAAATTTAGAATTCGAATGCAGAAAACAACAAAACCCCATTTCACAGTCATACAA
SNPM04216	LG11	[A/G]	ATGGTCGGAAGTTTGATCAGATGAAAGAATTGCAAGTCAAAATTAATCTGCAAGAAAAAGGAGAAAAAAGGACCGGCTTGAGTAATTGATGTGCTTGAATCCCACCGGCCAAGGTCAAAA[A/G]GGCACAAGATTCACCTTCACATTACCATGGGTCAATTGAAACTGATTTGGAGGCATCAAGATGGTTCAAACGGCAGGTTCCAAGAAGGAACTCTGGGAGCTCTTCTTGTGTATTGCCCTG
SNPM04288	LG11	[A/G]	AAGTACTATGTGAGAAGTCCCATCGCTGTCACGTTTACCTAGAACAACATAACTAGCAACCCTTCTAGTTTCTTCATGCATGTTTTCTTTTTTTCATGGTTTCTAAGCCTCATGATTCAT[A/G]AGTTCTGCTATTCATGAGTCATAAATAGCAGAAGTTCCAGCGCGCTTCCTTCTTAAAATAAAATGATAGTGGTGTCATAATTTACAATCTTGTGAACCTTGAGATGTCTTCTGAATTATG
SNPM04306	LG11	[C/A]	TGTACCTGCACGCATCGTAGCGTCTTGCTTGGTACCGGTGACAAGGATTATTAATTAATATACCAAGCGACAAGGATTATTAATTATTAATTCAACTCACCCAATGGTGTCCATGGTGGG[A/C]GAGATGGGGATGACCCCAGCCCGGCTGGTGAGCCCCATCGTGGGCTTGATCCCCACCACCGAATCATGGGCCGCRGCGCAGATGATGGAACCGTCCGTCTCCGTCCCCAGCGTCACCGMT
SNPM04389	LG11	[C/T]	ACTCTCGTCCTCGCCTCCCTTGACCTCCAGAACAATCCCATTGCTGTCGGTCTCGTAGCCACCGTGATCCAGCGGAGTAGCCACCGGAGCTCCGGAGTCCGCGAAGCCTCCGGCCGGATC[C/T]CCGAGGTCATCCATTGTCTTAGCCGAAGATTCCGTGCGGGATTCCTGTGGGCATCCGATCAGATCATCAACCTGAACCGAGGTCTTCGCTGGAGATCCGACGGTGGAGGCTACAAGGTCT
SNPM04418	LG11	[A/G]	CATAAACCAAGTCTATGTTCCTCTCCACCTGCAAACAGAGCATCATCTTTGGATCAGAGCAGAAAACAGAGTACGATCTCATATTAATTTCTATAACCAAATCCACTTCGAAGAAAAAAG[A/G]AAGAAGTCCTCCCACTCGGGCTTTGTTCCAAAGGACCCTCTCAGCTCCCATTTGGTGATGTAATCCTCTAATTAGGCCAATTGACCACCTTTCCATCCTCCTTAAAAGAGGGACATGGTT
SNPM04446	LG11	[C/G]	GCAACCGGCTCCTGTGTTAACACTGCACAGAACTGTCACAAACGTTGGCCCTCCAGTTTCCACGTACCATGTCAAGGTTACACCATTCCGGGGTGTGGATGTGGCGGTAGAGCCGAAGAC[C/G]CTACACTTCACTCACCAGAACCAGAAGCTATCTTACAAGGTTACCTTCAGAACCAAATCGCCCCAGCCAATTCCTGATTTGGGAGCCCTGATATGGAGTGACGGTATTCATTTGGTCCGG
SNPM04455	LG11	[A/T]	AACCATGACCTTTGACTTAAAAAAAAAAAAAAAAGAAATTTCCTGGCTGGATTTCTTAAAAACAAGAACAGGAAAAATTTCAGATTTCTTTCATCAAAGTGTTTAAGAATGAACGATCCG[A/T]ACCTTCTCTTGATCCCAGTAGTTCGAGGGGAGGAGATCTGCACCCCAGCAGTGGGATCCACTTGGCAGCCCACCGAGCCAGCAACCATCTTCACCATCTCACCGGTTACTATCGGAGAAG
SNPM04463	LG11	[C/T]	ATTCTCTATTCAAAGGTTTGGTGCAGAACAAATTTTTTGGCTTATGTTGAGCTTTCCTATTTCAGTTTAAGCTGTCTTAGAAGTCTAGTGGCAGCTCCGATGTTTTAGTGTTATTTTTTG[C/T]AAACTAAGATTTTTATTTTTGGAGGTGGGGGGAGGGGGTTGATTTGTACGGCTATCATGAGGGCGGATTTGCTTTCTACAACCGGTCATTGCCAAGCAAAAAACCCGTGATCCCTATACT
SNPM04538	LG11	[C/T]	TTCGACTGTTTCCTGATGATCTTTGGCAGCATTGGAGCGTGTGTTCATGGTGCAGCTCTGCCAATTTTCTTCCTGCTCTTCGGCCGGCTGATCGACTCATTGGGGTCTCTCTCAGCAGAT[C/T]CCCAGAGGTTGGCTACAGAAGTTTCAAAGGTCAGCAGGACTCACTGCACTTTTCATATTGGTCTATTTCAGTAATGTCGGGTATACCATTTTGAGACCACATCTGTAACAGTGAAAAATC
SNPM04546	LG11	[C/T]	ACAGAACCCTTTACTCCCAAGCATCCACCACCAATCTCTTCCCCTGGATCCCTCATAAACTCCTCCGCAGGGAGCTCAAGATCAAAAGTCCTCACCCCATTCTCATGGAGTTCATTGATG[C/T]TCCCCTGTGCCCGCGTCGAACTCGCCTGCATATTGCTCTCCCTTTAGAAATTCTCACCCATGCATTGCCAAAATCGGAACTTAGAGAGCGGGGCGAAAATAAAATTTCTTACCGTCGGCA
SNPM04562	LG11	[A/C]	CTTACTGTGGCCCAAAATTGATTTGCTTTCGACACCGAATATTGTAATCCCTACAAGGACATCACTCGGTTTGTCATTAAGATGTTGTGTGCTCCCCAAGAAAGGAATTTAAGATGGTGT[C/A]CCATGGCTCAGAAAAACTGATGTTTATGTTCCTTGGTGCCTTGAGTTTTTTTTATTTTCAGGCATCTTTCCGGGAGATCCGAGCCTAATCATCTAGCCATTCTGAGTAACAAAGTCGTCA
SNPM04622	LG11	[C/T]	TCCCTCCCAAGCAGGAAATTTTGATTTGCTCCTAAGAATTAAATGAAGCATTATACTTCATTATGCTGTATTAATGAGCGCTGCAATATCCTTTTTTTATTCTTTAAAGTGCCATCATTG[C/T]GAGACCCTTTCTAGATTTCTCTCAAGTATCAACAGTACTCTCTTGCGTAAGTCTCTTTATTGATGTTTATGTCTGTAGCTTTTCTTTTTTTCCCATTCACACCACTGCATCGAATCATAA
SNPM04693	LG11	[C/A]	TCTTTGCTTTCACTTTCTCTTTGTTGCCACAACCAAAATACTGCTGTGTCTGATCTGAATAGTGCAACTGTAATCTCTCCCCTCTACTTTAGTTGAGGGCTTCAAATTGACTGTTCCCGA[A/C]AAGTTCTTAGGCTAAGAATCAATTGCTGTAATAAAATTTAGAGTACTGCAGATCCTACTCCATTAGCTATTATTTATTCAAGTAACCTTTAGGCATGTACCAGACTACATGATTATAGTC
SNPM04720	LG11	[C/T]	CTATCTCTTCAAAAAATTATTCTGCAACCAAATATCAGAATAATCTTCAAAGAATACCCTTTCAGCATCATCTTTAGATGACAAAGATGTCTATTTGAAGACTACCAATTTATACTATCA[C/T]AAAACTATGGTCTTTCTCTTTTTGGATATACTATCATGTTATATAATCCATCATATTACTTAAAAGTGACTATATATTCCACCATAATATTTGTGAAGGAAAAATACCACTTAGAATTTG
SNPM04751	LG11	[C/T]	TTGCGGCAGACATGAACTGCTACAACGCGATCACCTTGCTTGGCAACTTTGCTGAGTGCCCAATCAAGCAACTCCCTGCCATCGGCATCCAATGGGAGTCCTACCAATATGCAACTACCC[C/T]CACCCTTCTCCTCATTAGATGCTACCTTCTCGATGATCATCTTCAGTTTCGAGTATTTAATCCTCAACGAATTCAAATCCTTCTAAAATTTGGGAGATATAGACATGCTCCTCTCACTCT
SNPM04811	LG11	[T/C]	CTTAGAAAATCCAAAAGATGTTACAAAAGCAATTCAATATTCATATGACCATAGAAGGCAATATAGACTAGAGGAACAGAACAGACTGTGATAGGACTCTCATAAAACACGAAACACATT[T/C]AGGGAGTAAAAACAAACAGACAACTTCAAACATTGTAGCCAAGAGATGAGTTAGGCATAAAGAACAAATTCCGAGCATTAAACATGAGCAAATGATGATAGGAGCCAACTTTTCATATGA
SNPM04853	LG11	[A/G]	TTTTCTATAGAATTTTATTTCTTTCTCATAGAGAATGTTATTCATCCTTTTGCATACGTGGCTTTAGTTGCAACCAAACATGGCAGCGTATATGTTTTTAGACTGCTCACCCATAGAATG[G/A]CAACCATGTCAGAGTCTGACAGGCCCTCACTTTCCTGCAGGGAGATCAATATATCAACAAAGTCCGGTGCTGTTGTTCTTCCACCAGTTACCGTAGCTCGGTGCTCTTCAATTATCGGAT
SNPM04867	LG11	[A/G]	TAGTCTGATTTGTAATGTATAACAACCTTACACATGAGTTTTGAGACTTCTCTTCTTTGCCAAATCAAGATGTGAAGTGAGTAGGCTAAGTTAGGGACGCTGTTGCGTCGCATGATTATC[A/G]TCTCATCCTGATATAGTTTGTGGGATAGGTATTCAAAGAAATAGCAGGTATATCTTTTACCAAAAAAAAAAAAAAARAAAAGAAATAGCAGGTAGATATAATTATAATGTAATCCTGGTT
SNPM04882	LG11	[T/C]	GCCATGACCAAAAAGAGCAAAAACGCAAAAAGGTGAAGACTAACGAGAGCATTTCTGCATTGCTATTCTGTAGAAGCAGGCAGGCAGGCAGACAGAAGCAAAACATAGTACAGCCTCTGT[C/T]GCAGAGTTACTCTGCTAATACACGCAAGAATTTTATATAGCATAAAGCTGCGCAGCAACGGCAACCAATCCACGCATGCACGTGAATAAGTTATCAAAAAGCTTTTCTACCCCCTWGAAA
SNPM04901	LG11	[A/G]	TTTAAATACTTTCTCAGACTGAAATGCCCTACATTAAGCTGTAGTTGTATTAAAGAATTGTTTTAATCTAGTTCTTATTCATCCTTCATCCTCGCAAAAGCCAAGTATGTTATATGGAAC[A/G]ATTAAAGGTTGGTATAGTGATTCAGTCAAGATGTTGCACAATATTTATTGGAGGAGAGCAACAAGTAGCAAACTCCACTTTCATTATCAAAATGATATTCCACCTGACATTCATAATTGA
SNPM04942	LG11	[A/G]	AAGAAGCTCTTGTACAAATACACCCATAAGCATCAGATAAAAAATCAAGTCATAAAAGGATAGGGATTGATATACAAATATGAAAGTCTTGTGCAAACCCATATAATTTTTAGAGTTTTA[A/G]TTGTTCAAAAAATTAAGTGAATTTAAACATTTTTAGCACAAAGTATACTCCTTTTTTTTTTTTTTTTTTAATTTTTAGTAAACTAGCAAATATATTGAATTTAGGCATTTCATTCTCCAA
SNPM04955	LG11	[A/T]	GGGACCTAGGTTGAATGTAATGCCTGATGATGACGGTGGCACTCCAGCTGGACAAGCCAATACTAGATTTCGAGGAATATTTGTTTGAAGGTTTGAGATGAAGCTATCCTGGACTACCTA[A/T]CCTGGAGTTCTTGATGAAATGATGTGGGGAGAGTCCAGAGAAAAATCCATTCCTCACGATCAAACAAAAAGAAGTTCCAAGACTCTCAACACCCATGCACACGCAATTTAKTTTTGTCTT
SNPM04956	LG11	[G/T]	GACTACCTAWCCTGGAGTTCTTGATGAAATGATGTGGGGAGAGTCCAGAGAAAAATCCATTCCTCACGATCAAACAAAAAGAAGTTCCAAGACTCTCAACACCCATGCACACGCAATTTA[G/T]TTTTGTCTTCCCTCGGTGCACATGAAAACTGTCTTCCAATCACCAAACCTGGGCCCAACAACGTGCAACATAAAACTTGTATAATAAAAAGTGAAACGAACCAACCACCAAGTGTCTCGT
SNPM04957	LG11	[A/T]	ATGGTTTCCAAACATGATCCATGTCTAGTTAAGTAGACCTTGCATGTTTCACCCGTGTGCGGCTCCGCATCTTGGACAAGCCTAGCACGAGAGCAAGAGCACTAAAATTTTAATTTTAAT[A/T]GTTCTTTCCATTTGTTTTGTGGGTGTTTATTTAGAGCCAGCTTCCATGTTTAAAGGAAAAAAATGCTAGCTTTCGTGCCTTTGCAGTCTGTACAAGAGTGATAACATCTTCACAGGACAA
SNPM05019	LG11	[C/G]	AACAACGGCCTTTCAAGAATGTGGATCGGGTAAAAAGTTAACATTCATGTCAAAAACAGTAGAGTTCCAGCATGTCGAGTAGAAGTTCCATTCAAAAGACAAGTTCTAATATATATGGAC[C/G]AGTTTGCCTAGTGAACAAATTATGAACAAGAAGAAAGGTAAGCACCATCTCTACTGAATATTTATTTTCATACACACCTATGTCTGATTTTATAGCAATCCCAATTAAAACATTGCTATT
SNPM05063	LG11	[A/G]	TTCTTGAAATTTTTTTCCCAGGTTTCCGCCAGATCCGATCGTGCCGGCGACTCCCAGATCCGAAGCGCTAACCCTAGGAGGGTGGGGGAATTTTTTTGGGTTCTCCATTGCGGGGGACGA[A/G]ATGGAGGAGGCGATGGAGATGGCGCGGGCGAAGGACACGAAGGAGCGGATGGCCGGGGTGGAACGGCTCCACCAGCTTCTGGAGTCGTCGACGAGGAGCCTGTCGTCCGCGGAGGTCACG
SNPE00401	LG12	[A/G]	GCATTGCCTTGGAGCTGCTGGTGGACTGGAAGCAATTGCAACCATCAAAGCTATCACAACAGGCTGGCTGCATCCAACTATCAACCAAAATGTATAAGCTCCATATCAAAAATTCTCACCAATTGCTGCGGGCAGTTCCTTCCATTTGTTATTAATTATGTTATTGCATTGCTTGATGGCTGTATCTTTGTTTGATGTAG[A/G]ACTTGGAGCCTGATGTCACCATCGACACCGTCCCCAATGTAAAGAAGAAGCATGAGGTTAATGTTGGTGAGTTTGCACCTCACTATATGTTTCTAAAATAATGCATCTTGGCATTTACGTGCTGTTAGCTTACAGACCAATGTGTTTTTAGCTTCCATTCATCAATTTCTCTGCGCCTCTGCATGAATTCGGAT…
SNPM00011	LG12	[T/C]	CTCAATCAGTCTCTGCCGATACCTGTTCTTGAGTCGATAGAATTTTGATGCTCTGGTGCTAAATTGGGCCTTTTCTTGTGGGATTAGTGATCCAATGGCCAATAGAAACACACAACCATG[T/C]GGGTTTGTAAGCCGAAAATTCTTCTCCTGTTCGCTCGTCCTTGCGATCGTCCTGGTTCTTTACTGTATCCTCTTCTGGGGTTCCACAGCCCCGCTTGCTCCCATCAACTCTAGCCTCTTG
SNPM00056	LG12	[A/T]	CACCCATACCCTCAGCATTAAGGTACATGAAGCCTTACGAAGGGCATTACCATGGCAAATAAGCATTTCAGAAATCGAGATCAATCTATCTGACCATCCATCAGCAAATTAAAGCGGCAA[A/T]TGCATTTACAATACGTCAATACCAACATCGCATTTCAGTTTAAGATATTTCTTCAGTTCGCTGCAAAATCATTGGCAATCCAAGCTTTAGTTTCTAGCTARCTGGGCTATTGAGCCAAAG
SNPM00081	LG12	[C/T]	CCCTTCCTAATCCTGACATCAAACAAAGCAGAACATCTAAAAATCTCAAAGCTTTGAATAGCCAACAAACCACTCAAGACTCCATCTGCATTCCATCCGAATGGTACTCAAGATCTCAAG[C/T]TCTCACCTCGCCCAATCGGAATACTTCGCCGCCGCCACATCCCTTCCCCGGCCAGCGACCGCCAGATGGGCTCCGGCGGTGCCGAACACCGGAGGAATAAAGAACCCTATATGAAGGAAC
SNPM00082	LG12	[T/C]	TAATTCTGAAGAGATAGATGAGGAGAATGAAGAATCTAAATCTCGTGAAAATGAGAGCATAGAGATCTCAATTGATGATTATGATGCTTGAAGCCCTGAAAGTTCTTTAGGATGTTTGTG[T/C]TGATCTTTGAATAAATGGTCTTTGTTTCTAATGTATTTACTGAATTTGTCATCAATTAGCGCCTTGCTTTTTCTGCTGAGTTCTTTTTTGGCACCTAGCGCCACGGGCGATACAGGGGTC
SNPM00135	LG12	[T/C]	TTATAGATATCGAGCTATGATGGCCAAGTGGCCAGTGAGTCGGCGTAAAGTTGATCTGCCCATAAACCATAAAGGAATGTGCGTACTCTTTCCTTTTCTCATGATTTGAAGATGGATGCC[T/C]GGAGAACAATAGCTATTGTATCTATCACTTCTTAGTATGGTAATCTTAGTCCTGTTAGGGTTTAAATATTGTGGTTTATGAGCCTGACACCCCGTCTACTTGTAGTGCTCCATCTTTTTC
SNPM00158	LG12	[A/G]	AAGATCAAGTCATATAATCAAGTGTTTAAAATAGAAAAAAAATCCATGACTGCATTCAATGCATCCAATAAAAAGAATTTTCTTGTCGAAGAATAAGATCCTGCAGGTCTGCTATGAAAT[A/G]CATATATATTTCAGTTTTCACTTCGAATTTTCTTGAAGTGATGGGCTTAAATATTCACAACCACCATCATTTATTCAAATTGTGCACCAATAAATGATTATGAGGGAGGTCAAAATTCAA
SNPM00159	LG12	[A/G]	ATGACCTCCGGTTGCCTCAACTCCGTCAGGGGAATCAGAGCTAGCGAGCATACACAAAGAAAACAAAGATCGATTAGAAACGAAACCTGGAAATGAAAAGAAAAGGGAGGAGAAGAAGGA[A/G]CATACGGGAACCGGATTGGGACCAGAGGGCGTGCCTGGCCTCGTCGACCTTGGGATGCAAGACATGGAGGACGATGAGGGTGTCGCCGTGGTCGAGCAGGTTGTCGATGGCCCACCCCAG
SNPM00168	LG12	[A/G]	CTAGTTGACCCCTCAAATAATTTTTTTCTTTCCTCCGCCTCATCTAAATTTAATATAAAGCTTGAGTCAAGTGAACAAGATGAATGTTCAAGTGCTTGACATGGAAGAATGGATGTTAGC[A/G]CCCGTACCTATTTTATAATTCTTATTGACAACAGATGAAGTTGAAGWGGATGTTGTAGGTAATACATCATCAATCTCAATGTCATCTGCATAGACRAATTTTAAATAGATAGGTACACAA
SNPM00231	LG12	[A/G]	TCTTACTTTGCTGCTACTTTTACATGCTGCTTCTATCTACACATACTGAGCATCTCTGTACCTCTGGTCTGGGAAGGTTGTAGGATAAGATGTCCTTTGTTCATTAAATGGAGAGGAAGG[A/G]GGTCTGTCCAAGGACAGAGGGATACAAATGACCTAAAAACCTATCTCATCTGGCTAAATATTTAAAAGCTGCTAGGTTAACTGTCTAAGTGTGATTGCATKTGCATAAACTGAAAACTAA
SNPM00237	LG12	[A/T]	ATATGCTTGGCATTCACGTATCACCCCTTGGTGTTGCATCAAATGAACAGGCTTTGGAGGGGGACATCATCCTTTTAACAATAAAAAGAATCATTAAAAATGGCTTTGTGTGCCCCATCA[A/T]CCCCATGCATTGCTTCTCAATTAAGACTCCAAGCACATTTAACTCCAGCTTCTTAATGGTCCAACAAATCTCTTTTCAAATCCCCTTTTGCTCGTCTTTTGAAAGATGCCATCTCTCTCA
SNPM00239	LG12	[T/C]	CCCACAAAGCTTCACCAACTCACGTCCATACTCTTCAGCGGTCCCCCTAATTATGATCGATAAATCCAAATAATCCAAACCGAATCATAAATGATATCACGGAATGGTGGTTGTTGATTA[C/T]ATCATTAATCTTGGAAGTTTATGATCATGGTAGTACCTTAAGGTTTCAGGGCGGAGAGGCCATTTGTCGAGGTTCTTCACAGAGTCTGGAGAGAGATGGAAGAAGAAGTAGTCGGTCCAG
SNPM00274**	LG12	[T/G]	TGGGGAGCACCGTCCATGTAACAAGGTTCATGTTCTTGGTCTTAAGGCTACAGAAGGTGATAAAAATCATGACTCTCATACTCATTCCCTAGGTGGCCGTCTTTGAAGGAAATGAGGAAA[G/T]CCCTAAGGATGCTACCACATTTGAAGGCCACTAGCATGAAGGGAAGAAAGAAGAAGAATGGAGAAGATTTCCTTGAAAGTCACAAACTGTACTCTAGGCCTTTCAAGGAAAACTCGGTCA
SNPM00278	LG12	[T/C]	TTCCATGCATTCATACCATGCAAGGAGGCTATTTAAATAGAGCTGGGACCTGTTGTGTCTCGAGAGCATCTTCATTGGTCATCTACACAAGAGACGTGATCTTGCTTTTAGGGTAGTGAC[C/T]AGCATACCTTGGTTTTGGATAATCCATCATTTTTCTAATGGTATTTTCAAGAACTTCAAAATATTTATGTCAAGTTTTTTAAAACATGAGTTTTCAAGAAATATTTCAGATTTATGATTA
SNPM00311	LG12	[A/G]	ATCTTACAATGCTATGGAGCACTAGGTCTGATGATCCCATCCTAGGATTCTAGGATTCAAAATCTTTCTTGACAGTAAATGATCTTCCAAGCATCAATAGATGCAGCTCCAATTCTTCTA[G/A]AAGAGTGAAGGTTCAGTTTGCTCTCCTATGGAAACCAAGTGGCCCAGAGCRAATGTTCAACCTCCTTCYGCATAGATTTTGAGAAATCCACAGATTAAAGATTTAACTTATTTGCATGTG
SNPM00313	LG12	[A/G]	CTTTAAGTTTGAAAAGCAAACTGTGATAGTATGTGATATTGTCCTGTAACATCTTTCTTGATTTGTGGGTGAAATATTAAGTTTCTTAGTAAGCCTTTTAATGGATCTTTTAATAACTGC[A/G]TGCATGCACATGTGTGTTTTTTTGTGTACATATGTGTGTTAGAATAAGAGGAAGAGGATRATGCCAAATATGACAAAACATATTTGCAAATTTAGAAACATATCTCAGCCTTAGGCTCGA
SNPM00381	LG12	[A/G]	CAAATTTGAGTATCAATTTTAGGTTTGGACATTGTTGTTTTTTGAAACTGAACCTTACATTATTTCAAGGGCTTGCATTTGATTGAACTCTGGTATGGAACCTTGTAGTCCATAACCTGT[A/G]AGGCAACTCTAGAGAAAAGATGTTGCTTGCTGGTGTAGAAGGGAAAAAGATGGTGAAGAACTATAGAATTGCATATATTGGATCAAGCTAAGAAGGAGTATAGGTAAAACAAGCTTACAG
SNPM00431	LG12	[A/G]	CTGTCTCAAGCTCGTAAACCACATCACTTTATCAGGTGATGTGATGTGCTACTATGACATCAGAGGATAAATTATATCATACTTGAATCATGATTTGTACCAATAGACCACCAATGCCCA[A/G]ATAACTTTGGCCATGTACCATATATAGATGTGGGTTTCTAATGTCAGTTTTTTTTCTGGTTAAATAATTTTGGTTTWTGTTTAGCGCTAGCAATTAGTTTAGCTGGTGACATGAATATAG
SNPM00441	LG12	[T/C]	CATGTTGTACTTTTGAGAAAAATCAACTTCAGCTCCTGGCTAAGCATGTGCAAGCTCGTCTAATACTAGGATGCTCTCTTTTTGAGCAAAATGGTGGAAACCAACCTAATGGCCTGAGGT[T/C]CTGGTTTATCTTTTGCACAAAAGAATGATTCACTTTCTTTCAACCGGATCTACTATTGGATTGCGCAATAGCTGCTTTGAGACCTGTGCAGATAGATGAAGGAAGAAGTTTAGATTGATT
SNPM00448	LG12	[T/C]	TGAACAAACAATGTATATCGCACACTCTTCCGAGACCTATAGTATAAATTAAACGTACCTAGCCGTTAAGTAAATGCGGGGCGGGAGCATCTGATTCCATCGTTTAGACAATTGGTTCCA[T/C]GTGAAAGCCCGGAGAGAAACGGTTCAAAGAGGATGCTCTTAGTCTACCGCCACGTTCYGAACGTCGATGGAAATATGCTTTCGTTGTGACGTTTACGCACGCGCTGACATCTTTGCATTA
SNPM00454	LG12	[A/T]	CTTTGATGTCTACTAGCTCCATTGCTTGAACCAGTAGGTAAACATCTTCCTGAACTACTTTCTAAAGTTTTTCTATCTAAACCTCTTTCTGAAGGACCCTTCACTGAAGCTCCTCTACTT[A/T]TAAATGTGCTTGCTTCTCTTCCTAAACCTAAGTTAGGTCCTCTTTCTAAAGAACCTCTCGCTAAGCAATCTCTTCCTGAAGCCGATCTTCTTTCAGAGCCTCTTTCCTTACCACTCCAAG
SNPM00459	LG12	[A/G]	CAACCATCATAACTGAAACCAAGGTTTCAACATATAAGTCACCTCAGCAGCAGCTTAACCAGTTGTATGGATCAACTTGGCCCTTGGTCATTATGGATAAGCCCCAAAACAATTCACACT[G/A]ATCAGTTGGTAATAAAGCAAAGAACTTCTATAGGTCAAAGAAGAGGTCGTCATAGTTTATTGGCCTCGTAAATAACGTCCAGCATAAAGTATGCAAACAAAATTATGGTTTTAGTCAGTC
SNPM00501	LG12	[A/G]	AACCCCTTGTAAAATTTATATTTGTAACGGTACAACCAAACAGTGCATCAAGATAGCCCAAATGTGGACCATTCTCCATGTTGGAATCCACTGTGGAATCATATTGTACGAATGATGTCT[A/G]GTTGCTATCCGAGGGCGTGCATCTCCGACCATGCCACGGCTCCTTCCACCAATCCACTGAGTAATCCTAGTAGGAAGACGACACGGCCGACTCATCTGTACATAAAAAATCTGGGTGTTA
SNPM00506	LG12	[A/T]	AGAAAAAGGATGAAATCGATGGATACCTTGCTAGACTTCTCGAAGAGTATCTATCAGATGTTAACGAGAACAGGGTAGATCGAAATGAGGGGATCTCCGACAGAGCCTTCGATGTATTTA[A/T]CGTGAAAAAAAATTATTTCTTTGGAGACTGTCGAAGCAGTGCGGCGAAGTCCTAAACCACGCGCGCTATTGCCACCCATAGTTTGCGATGATACACTCCGATCCATTTCCGTAATACGCG
SNPM00571**	LG12	[C/G]	TAAACCCCGACGCCCCCCTCTCCTCTCCCACTATCGTCGTCTTCCAAGATTCCACAGAAGATGGAGCTCCTCCTATCCCCAAAGAAGAGGAAGCTATGGCTTTCTTGCGAGGAGGAAAGG[C/G]AGCCAGCTCCGCCCAAGAAGAAGGCAAGATGGCAGGAGAAGAAGACAAGAAAGACGCCGGCCGTCGTCGACGTCAAGAACCGGCCGTTCAGGAAGTTCGCCGCCGCCGGTGCAGCACCGT
SNPM00597	LG12	[A/T]	TATATCATTTATTTTCATATTTTGTCCTTTTACAATTATTCGGCCTCCCTCAAACCATCCCACGTGGCCTCATCTTAGAGGATCTCTATACCTGAGATTAAGATGTGGTGTAAGTAGGCC[A/T]GTTATCCCATTCTTTGACTCCGATTGATGGCCTCTGCACTTATCCTGACAAATCAGACATTATGCTCCGCATGTCTATTGTATTCTGGCATATCAATCTTAATTTACCAAGGATGAAGCC
SNPM00677	LG12	[A/T]	TAATAATTTTGCATGGTAGATTTTGAGAAAAGGACTCTAGAGATTAATGATGGATCAAGTTAATTAGTCAAGTTCTTGTTCACGAAGTTCTTTGAAGGCATTGGTTGGTAGAATTCTTCA[A/T]GGCAATAAGCCTTTGTTTCTAACCCATCTCAACAACTTAGTTGGTGGCTATGAGCAAGCACCACGTATAGACAAGGCTGAAGATCAAGATCAAATGAGGTCACGTAAGCCCTAGGAGACC
SNPM00762	LG12	[T/C]	GGTAACGTATACGTGGGTAATGTATACATCGTTGTTCCGGTGGTCCATCGGAAGGCCAACGACCAAAGCCTCTTACGTGACACGTGTGGAAGCTCGGTTTTCACGTGAACGGAGAAAGTA[C/T]GTGTGGTGGTGCGCGGTGGAGTGGGAGGGACACATCCGGTAGTGACGACCGTTGTCGCTTTGACTTTTCGCTGATAGAGGAAAGATTTTGTGATGGAGACTTTTTTCTGAGAAAATTTTG
SNPM00849	LG12	[G/T]	AGTGCTACCTTAATGAGCAGTCTACACTATGTTTACACACACGAAATAGGAACAACGTACCTTAGAAACAAGGAGTACAGCTATATTCATAAAAGGAGTGTCAATTACTCAATCCCCTGG[G/T]CTCACATGGGTTCATCTAGGGTCAGTCACCGGTCACCGGTCACCGGTCATGGGCAATTCGTCTTCCGAGCAAGTTGATCCCGCCTTCCATTTGTCACGGCTTGAACTGGAATTTCCAGTG
SNPM00896	LG12	[A/T]	CACCCCAAAACATAATCCAGTAACCGTCCAAGTTTCAACTAACGATTCCGTGACCGTGAGACAAAAGGCTCGACATCACGTCACGTCCCAAACAAAGAGAGATGATATGGAACTCGGGGA[A/T]ATGTTGCACGCTGATGCGGATGCATGTATTTGCACCAGGAATCCAGGATGATACAATCCTCTGTTTTTCGTCAAAAAAAAAAGTAAAAATAAAAATAGAGAGAGGCAAATGATAAGGGCA
SNPM00952	LG12	[T/C]	ATCGTTAGCCCCGGCATCTTTCAACGGCTCCGATTCACCGAATCCCACTCCACTTGAACAACATCCCTGGCCTCGCTTAAAACGG[C/T]CTCGGTTGGGGCTGCATGTGGGCCACGTGGCCCGCGTCGTGGTCTCGTGGCAACACTCGCCGTAAGTTGCAAGCACGTGTCATCGTTCACAACAATGTCACGTCCCATGCAGTTAAGATG
SNPM01083	LG12	[T/C]	AACGCATTTATTGACTTCTTGGATCCTCGATACCTGCATCCAGAGGTCGCTACTTTCATTGTAAGAATTGAACCCAGGCCTCCACTATATGGTCAAGCAAATTTGTGACTGCTAGGTGTA[C/T]ATATTTTCAGTTCAAAAATGTGAATCTTCAGGCAACTGTAGTAAATTTTCTTCTGATAATGCTTAACTTCTCCATCTTAATCACCAGCTGTCTGGTGGTAGCCTGTGGAAAGAATGTCTG
SNPM01087	LG12	[A/G]	GGTAACAGAGTAGATTCGAAGTAAAATAGAAAAAAAAAATTAGAACTAAGAATTTTATGTCACCTTGGCCCTGAAGACAGTTAGTGAGTCAAAGGTTTCCATGGATTTGGCATTTTCGGG[A/G]ATGATTGAATGGAGAAGACAGACCATGGAGATAAACTGACCTCGGTTCAAGGAATCACCAACAAACATCATTCTCTTCCCTCGAAGGGTCTCGAGCATCAACGTAGCATTGAAACTGTAT
SNPM01092	LG12	[A/C]	TGATGCTAGCATAAATGCGAAAGGATAAGTTTTGGACGTGAGATCAGCGAAGGTGCTGTTGGCATCCGCCAGGAAGTGTATGAGTGAGGTCCCCAAGAAGACCCCACCAGCAAATTGGGT[A/C]CCCATGAGCAGGAAGCTCTCGTTCCATCTGTAGAAGTAGGGAGAGACTCCACCTGCGAAGGTGCTCACCAAAAGGATCACAAGGCACCAGATCTTCACAGCGATCAGACCTCTCGACCTC
SNPM01103	LG12	[T/C]	GTCCAACTAAATAACTTTTACAAGTGTCCATATGGTTTCTGTGTTCACAATTTTGTGAACTTGTAGCATCATTTGATGTACTTCATCTTTAGCAGCCTGTCGACATCATGTACTTAAAAG[T/C]TTATATAAGAACCACATATATGGTAGTCTTTGCATATGTTACAAAGAAAAAAAAAATCTATTAGATTGTATTCAGCAGGACCAGTAGTAAGTATCTTGTTTTAACATGAGGGTTCTATGT
SNPM01108	LG12	[T/C]	ATATGAGATAAACCATGTTATTAACAGTTTATAATCTAATCTCATATGACAATAGAGAATAACAGTTAGTGTTACGATTCTACAAGTCAACCACTTGGGAAACAAAACCACAAGGTCCAA[C/T]TCGAAACATCCTCATATGATGGAAGGGTACAACCACCGAGCTATCACCTAACATAAACCAGCAAACAAATATATTATAAAAAATTATCTCCGGCCTAAGAGGTGACATTTATGCCATGCC
SNPM01117	LG12	[T/C]	CCGGAGGATCTCCACGACCCCCTTCAACGTCTCCAGCCTCAATTCATCCGCCTTCTCCAACACTCTCCCCATCCCTTCCCTCTTCTCCTGCATCGCCGTCTCCATCATCTCCGCTGCCTC[C/T]GCGGTTCCTCCCGTCTCGCTCAGCACGTGCGAGAGCTCCACCATCTGCGTGTCGGCGACGCCCTCCTGGGTCCTCGCCTCCTCTTCCGAGATCTCCTTCTCCTTCCGTATAGTCCGGCAC
SNPM01178	LG12	[A/G]	GGCCTCAGAAGCCAGAGCTGGAACAGATCTGATAGTGGGAATAAGCAAAAGGATCCAATATCTAATTTCCAAAAATTCTAAGAACATGACTACAGATAACTACATCAACATATCCACATA[A/G]AAACGCCAAAGAACAAGATTTATAATAAATTGGCAGACCCAACATATGAATAATGACAAATGTGGTAACCTAAGAACTTGTGTAGAAAAACAGTTAGAGAAATCATAATAAAACAGAAAT
SNPM01222	LG12	[C/G]	TGGATTACCGGTATCCAATATCAGCATTTCAGGCATTTGCTATCTGCCTCAGTAGTTTCGACACCAAAATAGCTTGTGAGTAAGACAAGGTGCGGCCCTATCTTCTTAGAAATCATTGTT[C/G]CCATGTTATTGGTCTTCTAAAGCTGAAGCTATTTTTTTCTAGCATCGTCCGTCGCAAAATTGGTGTGTCTGAAAGGTGGAATGTTAAGCTTGCATTTTAATTTGGTTTGCTGTTGTTTTT
SNPM01233	LG12	[A/G]	CCTACCGACAGAAGTTGAGACCGAGTCCCGATTAGTTCCACTAGGAGTTCAGGGATCTTTTAGAGATCGTACGTTATTATTCTTTTTAACAAACCAGGTGGATCAGCTCAGTTGGGCTGC[A/G]TACGCGTATCGCTTCCTTGAAATGGTCTCAAACCACGAGGCTATGTTGCCTATCGCCTAGATTTAAATTTTGGCCCGGTGCCCCACAACACAAGTCCATCATAACCAAAACAAACGGGCG
SNPM01242	LG12	[A/C]	CAAAGAAATATATATAACCATTTCATGTTTAATGTATCAAACAGAGCTGCATGTTGTAATGCCATACATAAATTCTACGGATGCTTCTAACCTATATCAAAAAGGAGAAATGAGAGACAT[A/C]AAAAATGAGTCAAAGTCGTAATGTTTAAATCATACACGTGGGATGTAGTCAATAGGATCCTCTGAACAAGATCCGATACCATCCAAGTCGAAGAGCTCCCAGAACTCATCAAATCTCCTA
SNPM01264	LG12	[C/T]	CTTGAAGGATGAGACACCATGCCGCACTCTGGAGGTCAATAAATTTGGGGTCAAATCTATGTGTTGGCTAAAGGTACCCTGGACTATTTTCTTGATAGGGAGCATACTAGTTGATTGGGT[C/T]GAGATGTGAGTGAGGGTTCTAACTATCCAACAAAGGAGCTGTCATATGACATTGTGTCCACATTGAGATAGGGACATGTTCAGACATTGGAATCTTGGGGCCCAAGCATTTATTTATGGT
SNPM01314	LG12	[A/T]	TTAAATAGTTGTGCTTATGATCGATTAGGAGACAATTGCATTAACAAATGGGACCAACAATACCCTCTTGGTAGGCTCAGTTCAAACCCTGCTTTCCTTGGAACATGTAAGTTTGTTTGA[A/T]AGCCTCTGGCTGCAAAATTTGACTTCAAGGCCATCAAACCATGCACGCTAGCTTTCTTCCGAGCCTCACATTTAATCTTTCACATGTGCATCTCAGAACCCCATTAATCCATATTGGCAT
SNPM01343	LG12	[A/T]	TACACTGCAGTGAGATTCTTGGCATGACCCTGACAAATACTTGCCTTCCATACACCAGCTTCAAGCGTTAAAAATCGATCACCATCATAATAAGCTGCAAAATGAAAGAATACTGATATT[A/T]ATATTTGAATAAAAGCAACACCAAGTAAGAATCAGAAAATACTGAAAAGTATATTCAACCTCTTTAGTTTTTACTCAATAAAGAAAATATATTGCACTTTAATATACTCATAGAAAATGA
SNPM01344	LG12	[A/G]	ATTTTTGAACATCAAGATATATAAATTCATATTATTTCCATCATTATTTTTTGAGAATCCTATTCCCAGCTAACCCAATGTTAGTGTGTCCTTACAATTACCTAATCTAGGTGCTAGTTT[G/A]TGCCCCCCCCTCTGGACACATTGACTGACGGGGAAACAGCAGTGCTTGGTGCTTAATTAGCTTGAGAAGCGGCGGGGGTCATCTCGTGCCAAACGGGACCCAGCAGGCGAGCTCTATTGT
SNPM01367	LG12	[A/T]	CTCCTCATCGAGGGTTTCTTCTCCATCCCCTTCCCTTCCTTCCTCTCCTTCACCACCTATGGCCGGGCCATCAAGGTGAGAGCTTGGCAGGCTTGGGTAATTTGCTTGCTCCATCGATTG[A/T]TTTTCGGATCGCATGCATCGATCTGTCCACAATTCCAAATTTTCAAATTACCCCTTTTTTTTCTTTTGCTTCCCGTCCGTCCGTCCGTCTTTTTTTTTTTTTTTTTTTTTGCCTTCCGTC
SNPM01378	LG12	[C/T]	CCTTGGGTAATAAAAATTTGGTGTGTTTCGGTAGAAGAACAACATCGTGAGAAGAATCTCTGATCTTGTATAACGTTTGAATGTAATTTCTATTTGGAGGCAGCTTGTCTATTTTTGACC[C/T]ATTGTTCTGGATCCCAAGTGTAAATGTTTGAGGTGCGTCAGAATTTTGGTTAGTTTATGTTACATTTCTTCATTTTGTTTGTATTGTTTGTGTCATTGTAGAATTTTCTAGTGTTGTAAA
SNPM01385	LG12	[C/T]	CCACGACACATAGCATAGATGATATAGTTCTCACTCTCATCACCTGACTTACACTACATGCAAGTGTTGTTGCCTGCAAACAGTTGCCATATAAGAGCAATTCCGGGAGAGTAAGGTAGG[C/T]GGAAAACTGGTATATAATGCTAAATCTACAAACAGACATGCTCAAATCCAAAAAGAAAAAGTTTTCACAAGACAATCTTTCACGAATTTTGTTTGATGTTAGAAGCATTCTGAATTGCAA
SNPM01425	LG12	[C/A]	AACTACAGTCACCCATTTGTTTGCATCGATCACTAAGTCGAAAGTAGGGYGCTTTCCTAGACCATCATAGTTGCCATAATAAAACCCAGTGATGAGATACTTCACCTTACTAGGTGAAGG[A/C]AGCAAGTAGCAATTCTTGTTCTGGTTTCCAAAGGAACGAAGAGTGCCCATCTGATYAGATACTGCAAGCCCACCATTGGTGACTGGTTTGTTTTGCCCTGATTTGATGTAATCCTCGTCA
SNPM01426	LG12	[T/G]	ATTTGAGAAGACTGGTTTTACAGGAGGACTGAACTACTATCGGTGTTTAGACTTGTAAGTTTACTACAACCTTTCTACCCAAACTAGTAGTGTGACTGAATTATGTGACCCGTCAGGCAA[T/G]ATATATTCAATATTTTTTCCAGGAAAAGTTTCTTTAAACTTCAGATGAACAAAGTTCGTCCTTCCAGTTCAAGCAGTTTAATGCCAATCATTTGTTTCTGTTATGTTTATTAAAAATTGT
SNPM01464	LG12	[T/C]	AAAATTTCATCAGATATATTGTCATTTTGTTGACAAAGGACCAAGGGTAGAGCAGTGTTGTCATTGATGTGCTTGCCAAATCTAGTTGTACATGCACTTGAGTTTGGCAAACACAGGAGG[C/T]ATCCTTTTCTTCATCATCCTGGGTAGGTGAAGCTTGGAAGGCAAAAGGTCTGTGAATAGACCAGACTTTGGTGAAGCCATGTAGCTTTTCTTTGTCTGGGGCCCGAACCTGGCCTTGCCC
SNPM01591	LG12	[A/G]	ATTGGCCACCATGAAGAATCTGCAGATATCAGGGAAAAAGCAAACAACCTTGTATGATTTTGAATGAGAACATAGCATAAGTTTACTATATGAAATATACTGACTTAAGCATATATGCAA[A/G]TTCATGCAAGAAATTTAAATATATAATGCCAATTCACGTAAGAAGAAAGCTTACATGTATGCTGAAGAGTAACTTATCTTGGCAATTGTACCAAACAAGGAATCCAGGGTTGTTGGTCGA
SNPM01629	LG12	[A/G]	AGGATGATGAGGATGGAAGCCAACAACAATGTCTACAACTTGTCTAATGATATTTCATAACTCAACTCAAATCAATCTCTTAATGGAAAGGCTCCATTGTGAAATGTACAGCCCTAAATA[A/G]CAAAAGCATATCCACTCAATGAGACTGTTGTACCAAATGTATAAATGATTTCCTACCATCGACCAAATACAAAACTTACTCTGCATCCATCATAGACGTCAAGTGCCTTTGGAAGGCCAT
SNPM01685	LG12	[A/T]	TGTCCTKTAAACTGACGGCCATTATAACGTTTTGGCTGCCGTTGTTTACCGTTGCCGTTCCCCAAAAGCAATGTTATTAGTGTTAGTTGTAGGCTACGGGGCCCAGCCAAAGTACCAAAC[A/T]CTTCCATCCGGACACGAGAGGATCGGTATAGGTTGGTTCCATCCTATGTGGCGTTCGAGAATTGGTATAAATTTGGGGGAAGGACGAGTGACAGGTTGGGGTGGAGTTTTACTTTGGGTA
SNPM01707	LG12	[T/C]	TACAAATCGTCCTATCTCACTAGCAAGAAGAGTYACTTCAACTTTCTGGAAAAAGAAAAGTTTAGCATCTATGGCAAACTCAGGAATCTTGGATGGGACTTATTCTGTTCTCTAAATGAA[C/T]CCAAAATTAGTGCTTGAGTTTTATGAGAATGCTCATCTGGAGTATGATGCATTAATCTCCAAATTTAAAGGCAAAGAGTTGAGGATCTCTATTGGTCTTCTCCATCATCTACTTTATTTG
SNPM01743	LG12	[C/T]	CCAATCAATACCATTCCGACTTGCCACGCAACCACCATCGCCGTCCAGATATCAGCTCTCTGAACTTCTCTTCTACTGCTATTAATCCGTATGATCGCTCCCTTCCATCTCACGGCAAAT[C/T]TGTATTAGATTTAACTATAGAATTTTAGGCTCCAAACCCAGACTTCACTCCCCTCCCGTCGCAKTCGTATCGAGCGTCAGATGTTGCGGCCRCTGCTCAGGGCTGCAGATCTGCCGCTAC
SNPM01746	LG12	[T/C]	AGTCCGAGCCTGTGAGAGAGGTGTTTAGGGTGGTGCTAGAGGAGCACATGGGGTGGTGGGTGTCGTTTGTGGGAAGAGAGGTGTTACAGAATTCAGCAAAGGGAATGAGGACTTATGCCC[C/T]AGGGTTGTGTGTGGAGAAGGGCTGCCTTGTTCAGGGAGCTCTTGGACATACATGCTGAGGCACATTATATTAATATAGAGAAAGGTTTAACAAAGAGTCTGCGCCAAAGGGAATCAAGTG
SNPM01770	LG12	[C/T]	CTTGTTTTGCCACCGCAACATCTGTTGAGCCCTGAAAACAGTATATAAAACTTATGCAGGTGACTGAAAAATTATTGCTATGATATTTTGGGTGTCAAAAACGGGTCAAACCAGCTTTTC[C/T]CCATTATTTTGTTCAGCTAATGCAGAGGTCAAGAGAACGCTATTTCTTAAAGATCACGTCAACGAGCAGAATAGATTTGATTTCATGATTACYACAAAACAAATGAGAAACCGTGGAAAA
SNPM01809	LG12	[A/G]	GTTATTGTCAAACAAATATTTACTGATTCAACATTAGAAAGAGAAGATAACCAGCTTTGTGAACAATTTTCTTGATGAGGAACCACATGTTGCAACATGGATTTCCATGTGACCGGGTGT[G/A]GTGCTCTCAGCAGCTAACGGCCACCTGAATCATCAGTGTTCCAGCGATAACAAAATAGAAGTATATCTAATTGCAAACATCATGAATATCACGAACAAGTTTCATAGTCTTGGTAGAGCT
SNPM01822	LG12	[A/G]	CAGATTTCAAGCTGATAGAATTGTGAGTTTATTTGTGACACATGTGGCTATTATTGAATGTCTATCAAYGTTCTATGTCACCATGACTTTTTATTGGAATTGAAGTTATTCATGATCACC[A/G]TAACTATAACAGTTGTCCATGTCCCATCATTTGGAGAATAATAGTTGTGCATAGT
SNPM01855	LG12	[A/G]	AAGTTTGCACATCGAGTTCACTGCTTTATTTAAAGCAGTGCATGGAGATCAACCGGTGAATTCAGTGCAAAAGAATGTTGATGGTGACAAATTGGTATGCTCAATTTCCAGAAACTCATT[A/G]TAAGACCCTGAGTAGGTTATTATCATATAGTAGTGATAGTACTTGAAATAAGTCGTCCCTGCATGAAGGTAATCCAAAACTGCTAACTAAATGAAACAAACATGCTGGCATAATGATTAA
SNPM01887	LG12	[C/G]	ATAGGACCGTAAACCACATCGATCATAGCTCAGACACCATTGTGCTGAGGACCGTCGCAAGCTCAGACACCATCCATCGTAGGCTCATGGTGCGTACAAAAGTTTAAGCTGCCGCATTGG[C/G]GACTGTCTCAAGCTCGTAAACCACATCACTTTATCAGGTGATGTGATGTGCTACTATGACATCAGAGGATAAATTATATCATACTTGAATCATGATTTGTACCAATAGACCACCAATGCC
SNPM01941	LG12	[T/C]	TAATCCTATTTTCACAAAGCCTCGTCTGATGCTGGAACATAAATAGAACTAGTGCGATAGTAGAAGATATTTAAAACTACTATACATTGTGCAATCAAAAATATTGTACATTGTGCAGTG[T/C]ATATCTGCATTAATCAACTTTAATCTTATTATCAAATCTAAGAATAATGATGACAACATCTTAACAGGAATTACTGACCGCTTTGAGGTTGACGAGATAGACCCCAAGGTTGGAGTGTCT
SNPM01975	LG12	[C/T]	AAACTAACAATTATAATAACAGCAGCCTTCTTCTCTGACTTCCTTTGATCTTATCCATAGTAAACAAACTTCTTATTCACTCTCCCTCCCTCCCTCCCTCCCTCATGGATCTCAGCAAAG[C/T]TCAAGATATCAGAGAAGGCATCACTTGCAGTTCTCATGAGCCAGATGCTGTGCTAATAGAGTTCGTCGATGATGAGGAAGACTCTTACATCGACTTAAACCTTGATCAGGAGACATCAGA
SNPM02026	LG12	[T/C]	TAAAATTCCGCCACCAGTTTCGAATGTTCGAAGTTTGCAGTTCTTGAACCTCTCCTGGAATTCTTTTTCAGGCTCTATACCAGAAGGTCTTGGGAAGTTGAAGTCTTTGGAAGTCCTTGA[C/T]CTAAGTGGGAACCGGCTGAATGGGAGCATCCCGTTAGAGATTGGAGGGGCAGTGTCTCTGAAGGAGCTAAGGTTGGAAAAGAACTCCCTTAAAGGAGCAATTCCAACCCAGATTGGAAAT
SNPM02044	LG12	[A/G]	ACGCTAGAGAGGACCAATCCTGATCCTGCACATGCATTGCATGCTATTTTATAATCACATCAACCCCATTACATTTCAATATACTTGGTCAATGGTGTAAACTCATCCATCATGGCTATC[G/A]TGCAATACATAAATAATTGTCGGTGCAAATTCAAATCAGGGAGGATTCAAATACAAAAATGGTTGTAGTCAAATAACATTGTTATTGGAACCTAGCTTGATATGCAGTTTTTTTTCAAAA
SNPM02067	LG12	[T/C]	TGAGGTTTGATGCTTCTCAACCTCAAAATCAGATACAAAATAGTATCATGTCTAATCGATGATACAAAATTTGTATCATCGATAGACACTGAAAATATCTACCACTTTCTAAGCATTATT[C/T]TATAGGCACAGAAAATATCTATTACTTTTTGAAGCATTTTAGCTATTGTAAATTGTAACTAAATATTAAATGGCTTCTTTTTAATGTAAAATATTTTAAATATATGAATCACAAATTCAT
SNPM02108	LG12	[A/G]	TTCCCTTCCTTCRCATGAATCCACCGTTGGATCATGCAATGGTCGCTTTGAGATTATGCGGATAGATGAATGAAAGAGTTCGGACTGCTTTAAGATCTCTATGATCCAATGATGGATATT[A/G]CAAAAGAAGACCGATCACTCTTTTGTACGAAAGATATATCCCGAACCCAGCCTAACTCTCTCTTCATCCATCAATTCCTAGCTTTTTTTTTCATGCCCCGGACCCTGGCCACAGCTATAG
SNPM02123	LG12	[A/G]	CGACGCTTCGTACGAGAATGCCTTCTCTTCCTTCTTCTACTTCTTSTTCTCTGTACTGCTCTTCTTCTTTTTACCGAGTGTAAGTAGAGATCGGAGTAGAAGTGGAAGAGTAGCAGAGCC[G/A]CAGACACCGGGAAGGGGAAGAGAGGAGCTTTTGTTTGGAAGTGCCACTTTTATGCGCACGCGTCTTCATATTTCCTTTAAGTGCGGTACACGATCTATCCGTCCAAATAGGGCGTCAAGT
SNPM02133	LG12	[C/T]	TGCCCAGACCACATCCCTYCACGTCGTSTATGCCCTCCTCTCCTCCTCTTCTTCCTCCTCCTCCGCCTCCCCCCCCGGCGCCGCTGCTTCGCCCTCTATCCTCCGAGACGCACTGTCCCG[C/T]GCCCGGAGCTCCGCGTACTCCCCTCGCTTGCAGTTCAAAGCGCTGGAGCTCTGTTTCGGGGTCGCTCTGGATAGGCAGCCGTCGTCGTCGTCGCACCACCACCAGCAGCAGCAGCAGACG
SNPM02194	LG12	[A/G]	CGGAGAATAAATAAAAATAGCTTCTTGCTGTCGTTTGGATTTGGGGATGTCGATCGGTTTCTGTCGGGATAGATGAGCCGTCATCTGGTCCTATCTAGGGTTCTTTTGATATCTTGATCG[G/A]GAGGGGTAGTCAAGTAATGGGAGGCAAAGAGGATGAGGCCTCCGGTCCGCAATCTGGCAGCCGGAAAACCTTCTGGAGGTCGGCGTCGTGGTCCTCTTCACGGACCTCTGTGCCGGACAG
SNPM02208	LG12	[C/G]	AATTGATGTGGACAAGAAATTACAAGGGTCAATGCCGCACCTCCCCTTCTCCCGTACAAACGCCGTTCAAAGCTCACGCCCCCAAACACTCCCAAGTGACCCCTCTCGAGTCCTGTGCCC[C/G]ATAATACCCCATACATCAAACCACACCCCAACTAACCTACACAGACATCCACACTTCTCACTCATGCTCTCCTAGACAAAGCTTCATAACAAAACACTTAATAACAGACCCTCCCGTGCC
SNPM02222	LG12	[G/T]	CCTAGGAATGCATACTTTAATTAAGCATCTAAGGTAAGGAAATGCTTTAGAATTTAATTTTCACCCATTTGAGCAATTACTATGTTAGAAACTAAGAAACAAAATAGCCTTTTATCCCAT[G/T]AACTTTTGCCATCTTCTTTTCTAAGAAAAAATTTTCATCCTGCGATATGTTTTGAGCTATCTACAACTGCTGCATATTCTTTTCAGATTTTCTTGACAATCTCAATAGTCAACTATATTG
SNPM02237	LG12	[T/C]	AAGCTCTGTGATCGGGTAAAAGCGVTCCGATTCGAGATCGAARATCTCGATGTGGCGGAAATCAGTGCCCTTTCTTCGCGTGGCGACCGCTATTCGCTTTCCATCGTGCGACGCCGCCGG[T/C]GTGAAGCAGTGGAGCCCCGGCGGAGTGATCCGTCGGGCGGCGTCGGGGCCGCGTGAATTCTCCAGATCGGCAGTCAGATCGGACCGGAAGATGCTCCACCAGCCGTCCTCGGCCTTGCGG
SNPM02306	LG12	[C/G]	GAGAACCATGGAAGCTAAACTTGGACTGAGACTCTGGTAGAATAGAAGAAAAAATTCTCCTCTCATCAGCAAATTAAAGGAGGAATTCCTGATCAACATATAGATATTAGCTCTTCATCA[C/G]GTCAACCAGCATTGCCGGAGCTAAGCTCACTTGGATCCAAGGAGATGGAAAAATCATTATTGCTTCATGTACCAAGCAATGCCACAATCTCTTGGAGCATATGCCCCCGGCTGGGCCTGC
SNPM02308	LG12	[G/T]	GACAAAATTTCCTAGGATAGCTAAAAATAATGACAAGTGCTGGTCACACGGAAATCATGTGAGATCGGACGTTGAGGACTTGGATTCCCGGAACCTGAGTATTAGACATGTTGCTATATC[G/T]AAAGATAGTGGGACCAACTGTCTCCATGGAAACAGTGCAAACTGGCCTTCAGTTATCCGCCTAACCCAAACTTGGAAAGAAACTTGTCAAAGTCTAATTTGCTTCCAAACATAGATGAGA
SNPM02327**	LG12	[G/T]	AGAATTTAGTTTGCATGAACATGTGATTTACTTGCAAATTAAGATGTGCATTTGCAAGCTTGCAAGAATGTAACGCAGGAGTAGAAATGGAAATTAACTTTCTTAGTTCTTGACGTTCAG[G/T]TCAGTGTATATTGTCCAAAGGGCAGTTCCAGCTGGCCGCATGTTGGATGTAGGTTAAGCCTGGATTCTAGACCTAAAACTGGAGTCATCTGTTTTCATGCATATGAATGATCGCTRATGC
SNPM02415	LG12	[C/T]	GCAACATATTAATGCATGAAATAGGTAATTAAATTAGATATTTCTTTTTGTTGAGTTGAGTTTGAACTTTTAGGAAAATGATGAAAATTAAAACAAGCATCTGAACAAGATTGATTGCCA[C/T]GAGATACAATAGTGCTTCATTATCTTAGACCTATAACTAAAAGATAGGTAGATGAAGAGACAACTAATAGAATTAAGGTGAGTGAGCAAAGTTAAAGCTGAATTTAGGTTGTTGCATGAC
SNPM02476	LG12	[C/G]	CTCGACCAATAGAAGGAGAGAAAAGAAGAACAACAAGAAAACCAAAAACAAATTGACGAATTTGTACTAGAAGCTTTGAAAATCAGATGGGACAAGAGTTCAGAGAAACTAACAGAGGGT[C/G]GGGATCAACGGAGACGGCTGGTGAACGTGGAGCAACCCAATCTCTCTGCACCCGAACCGCCGGAAGGCCCATCGGAGCAGCGGGAGGGTCTTTTCCGGCGACCTCCCCACCGCCACGTGC
SNPM02542	LG12	[A/G]	TTATGTTTACAGACTTTTTACATCGGGTAAGCAAACCATAGAATAGTAGGCACAAAAATAATGCAAAGATGTCAGCGCGTGCGTAAACGTCACAACGAAAGCATATTTCCATCGACGTTC[A/G]GAACGTGGCGGTAGACTAAGAGCATCCTCTTTGAACCGTTTCTCTCCGGGCTTTCACRTGGAACCAATTGTCTAAACGATGGAATCAGATGCTCCCGCCCCGCATTTACTTAACGGCTAG
SNPM02739	LG12	[T/C]	CGACATGGGTTTGGTTTCTAAAACATTGTATGATCTCCGATTCCAACTAATCCCCACGGTACTCCATAAAAGACTGCAACCTTCGCGTCCAAATCCTTATCCTGGCACAAGACACTAACG[T/C]CCCCCTCATCATCAAGATGTTGGTGCTCCTCTGACACCCCTAGAAACATGGGTCTCATCCTTGGTTCTGCATGAGGGTAGCCATGATCAGAGGCTCTCTTGCTATAAAAGTACCCTGAAA
SNPM02746**	LG12	[C/G]	ATTCCAAAGGTCGAACTTCTGATCAAATAAATCAAGACCTAGAGAGAGATTGATACCATAAAAAAGAAAGATTTGAGGATTGAGTTTTCGAGAAGAAACTGAGGGATAAAAGCGAAAAAG[C/G]GACACCTGTTCGGACGCCCCAAAACAGGACAAAACGGTGTTTAATCCTTGCCGTTCCGTTTATCTCTGTCTTATATTCAACCGTGGCCGTTGACGGGACGCGCTTTCTTATTGAACGGTG
SNPM02876	LG12	[T/C]	TGTTGTGGTCTCTTGAGCCTATTACTTGGTAGGTGAAATGATGTTCAAGTAGTCTTGTTTTGGCAAACCATAGCAAATGATACATCAACTATGGAAAAACAAACCACAACTTTCAATTTA[C/T]TTTGTACAATTTAGCATTGATTAAAGTACATTTCCATATGATTACAAACGGTTTCCACCTTTTTAAATCTTCTCTCTCTTTCTTGCACCTCGAGCAGGTCGATCTCTCTTTCCAAAGGAA
SNPM02877	LG12	[C/A]	AAATGTTTTGGCCATACAAATTATGTGTGCAAAAAATGAGAACTTACCTGCTCTTTCTCGATATTTGTGGGGGCATTGGTAGCTGCCATTTTATATCCTTGTGCTGCATGATCCAAAAAA[A/C]AAAAAAGAAGAAAAGGAGAGAGAGATTATCACCCAGCAAGCACTACAACAATGAAAGCCAGGTACTATGGAACGAAAAATAACAGAATACAATGAGATGCCAAGAATGGATAACTACCAG
SNPM02891	LG12	[A/T]	ACAGGAGCCTCATAGCATTACTTTTTTGGAATACATTGAACTGGATTGACTCGTTGCAGCAACAAATTCAAAAGTTTTTAGTTCGACCGTAGGACGACAATGGTTCAATTGGCCTAGTGC[A/T]AAATAATCTTATACAGTCATTTTAAAGATATTTTCTTCCCTTTTTCTATAGATCATCAACCAGGCCACCTTTTTCCGGCACCTCTCTCTACTATGCCAAGAAGCAAAACATCTTGCTTCC
SNPM02892	LG12	[A/T]	GAGCTATCCTGATTATTGAAAACAAAAAACTAGAGAAACTACTGGTCTAGAAGTCTGGCTGCCTCAAGAATGAATCCCCTTTTTCTGAATGACTAAGCTACCAATGTAATTCCTTTTTGA[A/T]CATGCCAAGCACTAAAACTGATAATGGAAATTACAGAGAATGAGGTTTCTAATATTGAAAATAGCCCCACCGGCTCTACGCCTTTACAAAGAAATTGGAAAAATCGATAGTTTCTCCTTA
SNPM03039	LG12	[C/G]	GTAGGTTGGGGGTGTATCTTCGCGCGAAAGAAGGATCCGCGTTCCTTCGCGCGAACCCACCGTTGGGTCATCCACTAATCGCTTTGAGAGGTGCGCCGAGGGATGAATCGCTAGCGCATT[C/G]AGATCTATGCGATGGTCGATCCAACGGTAGAGTCATGCGAAGGAAGGAAAATCCTGTTTTCGAGTGAAAGATACAACCCCACTCTGCTCTCCTTTCCTTTATAAATACCCTCCTTTCTTT
SNPM03071	LG12	[A/T]	GTAAAGATTGAGACATTTCAATTCCTCCACAATCTATAAGATTAGAATGAGAATAAAATTCTTTCTAATTAAGTAGTTAGAACGGAGACCATCCATTTTTATTACAGAGTCCAACTATCC[A/T]CAATCAGATATATATACTTAAAGTCGGTATCTTTGAGGTCGGACCAACGTTAAAAAGATATTATTATAATTTTATTCATTGTTTTAATATCTAGATTCTCACCGGCGCGCGAGCTTTTTC
SNPM03147	LG12	[T/C]	TCATGTTGTTTAAGCCTGTGCCTGGATATTTTACTAATCCGACTTTCCGTCAACTTCCCCACTTCTACTCCTGTGAGTTGATTGGTTGGAATTATGATTAACTTTGGCTCAATAGCCCAG[T/C]TAGCTAGAAACTAAAGCTTGGATTGCCAATGATTTTGCAGCGAACTGAAGAAATATCTTAAACTGAAATGCGATGTTGGTATTGACGTATTGTAAATGCAWTTGCCGCTTTAATTTGCTG
SNPM03194	LG12	[G/T]	AAGTAGCTTAGAAAAGAAGAGTACACATTTAGGTACTTGTCGGCCTACGGAGCGTCATTGACTACTCAACCTGGGAAATACCCATGCAGCTTCCCGGAAAAGTCCGCAATTTGGAAGCAA[G/T]GGCCAGGAAACTTAGCTCCTCGAACCAAAACAAGCAACCACCTTTCAAAAGCTTACACTTATACCTGTACCTTTGCTGGAAGGCATCATCCATACATGCAACTTCCTTTAGATACCCCGT
SNPM03212	LG12	[T/C]	CTTCAATTCCGACAAAATTTGAGTCAAAGTCTTCCTCTCAAACAATTCGGACGAATATCCAAGTCAACGATCACGACCAAGGCACTAGGGGACAGAGCCGCAGCTTTTCGACGAAATTTA[T/C]AGATTGTTCCGTATTTTGCGTATCTGATTTAAATAAATATTTTCATTCATAACGTGTTGTTTAATCAACCAACCCTTCCGTATTGCATCCATTCTTGGAGCCAACACTGATTCCCTCATG
SNPM03275	LG12	[A/G]	AATCCCTGATTTTATTGGATGGGCTATGGCCAAGGAGGTAACTATATCCTACAC[A/G]GCATGCACCACATGGCCGTGTATGCCATTACCGCCGCTCATTTTTATGGGCTCTATTCACTAAGCACTCATCTCGATGCATCATCATAGAAATAAGCAGTTATAATAGGTGGCGTGTATS
SNPM03327	LG12	[A/G]	TCTATAGTTCTACTTCTGCATGAGGATATGGACTCTCAAACATAGAATASCAAAAACAGATAATTTCTATCATCACCTGATCTACCTTGAAGAGTATCATGGAGGAGGTCTATAGCTGGA[A/G]AAACCACACAAACTTCTATCCATAACAACTCCTTTTCTTTTTTCATAAGTAAATCAAAGAATTGGTCTCCCATGGTTCAATCTACATCTAACTTGACATATTGCAAGCACTGGCACCTTT
SNPM03333	LG12	[A/G]	ATAGCCTTATCCTTTGATATTAACCCAGACAATATTGTTTGATCATACTGTTTGCGCAACCTTCAAAGTTGAAACATTCCTTTCAAACTGTCTAATAGCAGGAAATGGGTCCAAGAGAAA[A/G]TGAGCAACCCCCGACAATATCCAGGGGACACAAGTATCCAAAGTTCTGTTTTAACTTGGAAACTTGGGTCCAGTTGCATACTGTTACATACATCACGCTTGACCATAGGTTGCATTGGAA
SNPM03341**	LG12	[C/G]	ACTGCCTTATATTAATGGGTGGAAGGATCGAACCGTGAAACATTATGTATTCTTTTCACTGGTATTTCTGTTAATAGGGCTTGGTAAAAAACATCAAAAACAATAATACTGACATTTTGT[C/G]TTTATGTTGATTGATTAAGTTCTCAAGCCTATATCAGTGGCCTTGATTAAAAATAGATCGTGGAATATAAATGGCTTTTGGTGCCAATGAGATATGTTTGGTTGTTGCCAGGCATTTCCA
SNPM03342	LG12	[A/T]	AATGAGAAAGCTAAATGCTGGAAAGCTAAACATTGATTCTGAAATGCGACTTAAAAACACTTTCCAATAAATTAAATGACCAAGAGAAGAGTTGCACAAATGGAGGATGCAAAACCTTTA[A/T]TTTTTTTATTAATTTTTAATATATTAATATCATATTATAGAAATATCTTTCATCGTCTTTTAAATAAGGTCCACCACATAAGTTTCTGTGGGGAATTAAAGCGGAAAGCACGGAAATGCT
SNPM03365	LG12	[A/T]	AATTAGCTAAGGAACTTTTCTTCACTGGTGAGGAATATGAACTAGCTCTGATGTAATTATATTGTATAATACGTTTCTGTGTTTTTCACTGATAAAAGGAACATGATCAAGCTTTCACAT[A/T]ACTTCATATTCTCTGCTTCACTGTCAAAACATTAGTTTTGTTTTATCAACTAAAGTCTCCTAGTTAATTTGATATTGGAGGAATTTGGTGCCCCATTACGGCACACTCATTATCTTCTTA
SNPM03412	LG12	[T/C]	CCACCGACTTGATCGAGGAGAAGGGAATTCCGTTTTCTTCAGAATCTACTTATAGGGGTAGTAGTGGCAGCAGAGAAGATGATGCTGATCTTGTCCTTAAGCCTCCTCCCAAGCCTGTCT[C/T]GAAGGCCCAGCCAAATGGGCCCGATCCTGTGAACTCAGCATTGTGGTCTCCAGACAAAGTTGTTCATGATAAGATGCTGGAGACTGGACAAGAAGATAGAGATAAAATGATAGAGTCACT
SNPM03500	LG12	[A/C]	TCACTCGCTRAACAGCCCAAGCCCAAAGCTGCTTGACCTCATAAGATATTAGAGAAAYATAGACCATCATCAAATCTACCAAGAAGTGGGAGTGGGTCCTGCGTCTCGGTCGCGTTTGTC[A/C]CACGGAAGGTCCAGGATAAGCTTGAGAGGGAACGCGGCACGAGCGTTGACGTCCCATGCCGTTTGATGTCGTCATCGCGCCCTTCGACGTCCTCAAACTCCGTGCCCAATTCCCACCCCC
SNPM03507	LG12	[A/G]	ATTTGTGGGTGAAATATTAAGTTTCTTAGTAAGCCTTTTAATGGATCTTTTAATAACTGCRTGCATGCACATGTGTGTTTTTTTGTGTACATATGTGTGTTAGAATAAGAGGAAGAGGAT[A/G]ATGCCAAATATGACAAAACATATTTGCAAATTTAGAAACATATCTCAGCCTTAGGCTCGAATGGTAAGTCTTAAGCAGTGATTAGTTGGTTGGCTACATACAGCAATGAATGCTTTATCA
SNPM03587	LG12	[A/T]	TATAAATCATTCTCTAAAATATATCACATTTTCATGATAAATCAAATATACAAAAATTATTTTTTTCAAGCATCATATATTGAGACAACAGTTTTTTAGAAAAGACATTTTAGTAAGAAA[A/T]TTTTTTTTTCATGGACCAAGCAAGTCCTAAAGCTTTGATCATGTCCATGGGGGTGGTCATCTTGGCGAGAATAAAATCTGCTCATGAGCGGGAAAATAAAAGTAACCTTTTCTTTTTTCT
SNPM03608	LG12	[T/C]	CTTTGAACTYAGGTCAAACAAGTACTACTTGYTTTGCAAGGCTTCTAGAACAAAAATCTTGCCTTTAGGGTGAAAACTAGGACTCTCAAGTCTTGACCTATCTGGTAGTACTCAGGATGC[C/T]GTTGGAACACTATTGGATGACAATTATGGTGTTGTTGGTTGTCTAGACCTATTCCAAGTTTAACTGGACATGTTTRGATCTGACAATTGGTGGATTGACATYAGAGTTTGATATGATGAT
SNPM03704	LG12	[A/G]	CTTCTCAAGAACACTAAAAGCTGCAGCAAGAAGGAAAATACAAATAGCACCATGTTTCAAGATACATATTCAACAGCAATTAATCTGAAGAAAAGAATCACCTTTATAAGTCAAAAGAAA[A/G]AAATTTTAAGGATCATTAATTTTATGATTTATCATAATTTCCCAAAAGAGTGATTGTAAATATTTTATTCTTCTAAAATTTTTCCTAAAGTTAGATATAACTTTTAAATTTAAAAAATGC
SNPM03744	LG12	[A/T]	GCTGGTGGTGTTTGTTTCAGGTCGCGAGATCGCAGATTGCTACCCTCGTCGCCGATGTCTTCTCCAATACTTCGATCGCAGAGAATAAGGTATGCAGCTCTGCCTCACATTTATTATGAC[A/T]GGATCGGGATGGCTTACGGCTGCTCTGCTATACGTCTAGGCCGTTTATTCTAACTGGGACTGTACTTCTGGCTACACTTTCCTAAGATGGCATTTATCAAATTCTCTCTGGTTCATCGGG
SNPM03755	LG12	[A/T]	TTATTCTCAGATATATCCCTTTCAGTGGATACTGTACACAGCCAGGGCACATGGCAGTGATGGTTTATATATGCTAAAGTAGTACCAGTTTGGTTGATGGGGCCTACTCTTAAGCACTAG[A/T]AACCATACAAGAGGAAAGATGGTTTACTGCTCTGACAGTGCAGAAAGGTTGAACAATAGGCACACATGGTGAAGGCTGCTGGTACAAAATTCTGTTCATTTAAAGATTCACATGCTGCCT
SNPM03826	LG12	[A/G]	TCATGGTTATGCTGTGCTAACAGGGGTGGACAAAGATTTGTTCGTCAGTAGTGCTCTTGTTGACATGTACGCCAAGTGTGGGCTTATATCGGAAGCAGTCAGGATTTTTGATAAGATGGA[G/A]AAGAGAAGTACCGCTTCGTGGAATTCTATGATTTTCGGATATTCAAACCATGGATACTGTGAGAATGCAATCGGGCTTTTCTATCAGATGCAAAATGAGCATGTGAGACCTGACCATCTT
SNPM03850	LG12	[T/C]	TATAACCTCTGGAAATATGAATGTGCCCGGCAATAATTTRTTTCATGGTTCGATCAGGATATGTCATCCCCAACCTCATTACAAAGTAGTCCAAGTTTGATGACCGTGGCCCCAAACAGA[T/C]AAAGCATTAAATATTTGGAAGCTGCAAACAAGGGTCCAGGAATGTAAGGTTCTGATTGTTAGTATTCGGCCATACATCATAGCAAAGATTTGGTACTTCCTTTTGGAAATAAGTCTAACC
SNPM03851	LG12	[T/C]	CTGGACCCTTGTTTGCAGCTTCCAAATATTTAATGCTTTRTCTGTTTGGGGCCACGGTCATCAAACTTGGACTACTTTGTAATGAGGTTGGGGATGACATATCCTGATCGAACCATGAAA[C/T]AAATTATTGCCGGGCACATTCATATTTCCAGAGGTTATATGGTTTTAAAAAAAAATTATTCCCAGGCTTCTGCCACTTCAGAGTTTTGGGAGGGGCAGATGTACAGAATTTCCACATCCA
SNPM03994	LG12	[C/G]	AGGCTATAAAGGGGAAGGTGAAGATGATAAAAAAAGATGAAGTGGGCTGCCCACAAATTGGTGGTATCCACGTCACGGTGCCCAGTCTTTTGGCTACTCCGCACTTCCATGGATCCATCT[C/G]CACTGGCCCCTGTACTCCTCTCGCCACCCTTTCTCTTCTCCCTTTGTGTTTTCTTTTCGAGGAGCCTCCTTGGGGCCGTACAGAGCCAGGTAGTGCGTCAACATCTTCGTGACACCACCT
SNPM04017	LG12	[A/G]	TTTTTCCCCTGTGATAATAAGGGGGGCAAAAAACGCCACCCAAACTTTATTGACTGAAGAAATATGTACAAAAGGACCAACATAAAGTAGCCTCACTGTTTTGTGGCAGCCATCCTTAGG[A/G]CCTCCTCTTTTGTCTAGCTCGCCCCTCTTGGCTCAGCAGTCTATTATCTTGTACAACCGGCTGTTGCGATCTTCCCCAGCTGCTTTTACCGTTTGGCGGATGCTATTCTTCCATGTCCAA
SNPM04056	LG12	[A/G]	ATACCAAAATTCTACTATTTTAATTGGATTTGGATCTATATCCCATAATACTTGTGGACTTAGATCTAGATTGTGCTAATTGCCTTTGATTCAAATTCTTGTAGACTTGCATGAAATTAC[A/G]TCTTTATCCTAAGGAATTCAATGCCCTTTATAATAAAATATTATAAAGGAGCACGTTAGCAAAACTCCCCTTTTGTTTCAAATGTGTGCATCGTGAGGATCCCCAGGAGCTCAAAGGAAT
SNPM04061	LG12	[C/T]	ACTTGTATCTTAATGAAAGAGAGTAGTCCCTTTCAAACCTTGTAATGTGTAATGATTGAATTTGAATACGAGACCTGGATTTCAGTCCCTTAGCATCAGTCACTTGGAGAAAAGTAATTG[C/T]CTTTAGCCTCCCCCAGGCCCCAACCTTCATCCCCTCTGTCCTTTGCCACCTTTCAACTAGACCAAGATGGACTTAATTCATGGCTACATGGTGGAACCCTATTTACTAAGTTGATCAAAT
SNPM04168	LG12	[T/C]	CCCCCTCGGTCTCACTTCCTGGAAGAGCTCCGCCGACGCCACCTTCGGTGATTATACCGTCCGGTTGGACGAGAACGGCCTTCCCCAGCTCATCCTCTGGGGGCGGTCAAGCCCGGTCTA[T/C]CGGACCGGGCCGTGGAACGGCCTCCGTCTCAGCGGTACCCCAGAGATGAAGTCCTACAAAAGTTTGTTCACCTACGCTTTCGTCTCCAACGAGAACGAGTCCTACTACGAGCACGAGCTT
SNPM04207	LG12	[A/G]	ATAAAATTGATTCTAATATCATTAATGAGACTGATGGACAATTACCATAGAAAACTTTAGTAGTTTATAACATTGCTTGGCTGGAATTTTATAACTCTCTAAAGGCAAGAGTAGTGGGAG[G/A]AAATTTGCCCAACCCAGAAAAGCCAACCAAATCTGACCCTTTTTAGGCCAGGATGTCAAGGATATTCAGTTAGGGTCAGGTACAAGTCCTTTTTCCCCCCCCCCTGATCTAGAGATCAAG
SNPM04208	LG12	[G/T]	CTGGTAGTAACTCTAATATCTGCTTATTGTCTGTGGCTAATACCATTAACATAACATTCATTGCCAATTTCAATCTGCAAGTTTATTCCACCTTTTGTACCATGGACTTGGTAGTTTTAT[G/T]GATTCAATTGAAGAATTGTTTGCTCATGTTATTCATTTTTGGTTTGTGGCAGAATTTGAATTATGTTAACATAATGTTGGAAGGGGAAAATTGTCCAAATGGTGGCTATATGTTCTTAAT
SNPM04278	LG12	[A/G]	AACCACATATATTTGTATATTAAAATCTGATTAAAGCAGTGAAAGCGAAAGATCACCTTTTTCTCTCATCTTTCATCTCTCATCCCCTTCTGCCACTATACATGTTTTAATCTGTATTGG[A/G]GTTGGTTAGAATATCAAATCAAAGCCACCGCATTAACGTGACTGGGAGACAGAGATCCAGGCATTCCAATTTTTTTATTGCCACTTGCAAATTGGAGAGCCCTTACGATCGATGTGAGTC
SNPM04292	LG12	[A/G]	AAATAAGAGGAAGGTGGTTGGAATTGGAACTGGCACGAGAAAATGAACAGAGAGATGATGCCCCACGTAAAGCCTATCCTGAGCTGAAGCGTTCAGAAATTTTCTCAACAAACCATCACC[A/G]GTCCAAAATCTTATATCGGGAATCCGTGCAGGGATTTCCAGTTCCCTGTGCGCCAGCCGACAGGGGGAACACTCGCCAACGCTGAAAGGTCTTCTGGTCAAAACGCGGGCGATCATTCTC
SNPM04368b	LG12	[C/G]	GGAGAACAGCAGTGAGCAGATCCAGGGGGATGACTTCCGTTTATGTGATGATCATGATGGCAACAACAAGAAGACAATAACATGCAGAAGGGACAATCCATACTTTGTTCTCAGGTTATT[C/G]GAGAGGTTCTCAGTGTCTAGTCCCCTTGTTCTTTTCATTTTCATGGGCAAAATGTCAGGTGCCATCGGCTTGTCGCAAGGCTCGATGTTGTGGATGGATTTGAAGAAAAGAATTCTGCTC
SNPM04608	LG12	[C/T]	CCCCAACTTTTCCCCAATAAAATAAATCACCTTACAGATTGCTTAGATTATCTGTAAAAATCAGGATAGTCAGTTCTGTCAGATTGCCAGACCCCTTCGACTTCTTCCCTCCTTGTTTTT[C/T]TGATTGCAAATTCTCCTTCAGCTAATATCTAGCCACCACACACCTCCCCCCCCACACCCCAAAAAAAAAGGAACATTTTATTGGACTTATATAGATCATGATTTCCCTAAAGGTGCTTCT
SNPM04609	LG12	[T/C]	CCACCATTCCAACTTGATCTCCTGGCCTGCCATCAATCAAACTGATGCGGCCTCCCTGGAGGGCCTCATGCTGATTGAGTGCAGCCCCTCATGCATTGCACTAGTCAACACTAACCAGCC[C/T]GAGTCCCAAAACTTGTTAACTTGGCCCATGATGGTGGCACTGCCCAGCACTTAAGAACAGCTGGAAGCTGAACTACTAGTTGGGAGCAACTATGAYACCACCRCCACCCTCCTCTGGCTC
SNPM04630	LG12	[C/T]	GCTGCAGTGCAGCCCATATGACGAACAACCATTACATCATTTGCGAGTAATGGAAAACATTCGAGAGGAGAACAGCGGTCATAATGTGGTTCGATGTTCTGGGCCAAACGCGGTCTGTAA[C/T]AGTCATATGGGGGAGAACCTGTCATCTTTACCTTGTGCTGCAAGTTTAAAATATCACAGGGAAATGCCAGCTCATGAAATCCTTACTGAAATCCACTCTTATAAAGAGCTACATTCTTGA
SNPM04653	LG12	[T/C]	AGCGTCGGGGCCCGATTCCATACACCAGCTTCGATCGCTTCTGTTGACTATTTTGGTTTGGTTTGGTTTGGTTTTGTTTTGTTCACTATTCTAATTACTCTGTTCTATGATGGGGGAAGT[T/C]AAGGGCTTACATTCCTTTCTCTGGGGGTATACAGTGGAGGCAGGGAGGGAGTGCAAGAGGAGAGAGTGGGTCGATGGGAAGTGTTGAGAGATAGATGGATGGATGGATGGATGGGGAAGA
SNPM04694	LG12	[A/G]	TCAAGCATAGCTGAACTCCTACCACATTCCTTCCTGTATTTCTCAATGAAACTTCTGGCTTCCAATCTTTCCATTCTCCGTTGCCTCGGAAACTCCAAGGCAAGACCAATATCTCTAGCT[A/G]CGCTAGTCTCCGACACAAGCTTTGATTTCTGAAGGTGATGCTTTGTGAACTCCATAGCCTGTGATAGCACCTCTTCATCTTTCGCACCCAAAAAAGAGGCTTCATGCAGACTTAGCAGAG
SNPM04695	LG12	[C/T]	AACACATCTGTTTCCAAAAGAAATAACATTAGGAATCAATAGCCATCAATTTTTTAATGCTTAAATGTTCAGTGATACATTTGTACCCATCTCACCAACCTGGGGTTACACTGTAGCCTC[C/T]CTGTCTCAGCAATCTAAAACGAAGAGCTGTAATGAAGAGGTCGTCGTCATCAGATCTCGTGCCATAGCATCGATCTAAAACTCCATTGGTTTCCTCCTCGAAGTGATAACCGATTCCTAG
SNPM04746	LG12	[C/T]	CAACGCCGCATCAGGAGACCCTTCTCAGTCGCTGAGGTGGAAGCACTTGTCCAGGCCGTCGAAAAGCTCGGGACCGGAAGGTCCGTGCTCATCACTTCTCTTCCAACTAACCCGATAGTA[C/T]ACCATTGCCGGCCGTCCATTTTCTTACTCCATATCTCTTTTTCCAGATGGCGGGATGTCAAGCTTCGGGCCTTCGACGACGCAAAGCACCGGACTTACGTTGATCTTAAGGTATTGTCCG
SNPM04799	LG12	[C/A]	GCCTACCTGTAAAGACTAGAGATCCTCAGACTTGTCTAACAGCAAAGCTCAATCACGTTGGGTATGTCCTTAATTTAAAATATGTAGGGTGGATTCTAATTCTATGCATTAATAGGGAAA[A/C]AAAGTTCTCTACTTTAAAGTTTGGTCTTTTGTAAGGTAAAGAGACAGCACCACTGGTGGGAGTACTGTTCCACCCGCCTTTGGCGTTTTATTTAGCATAGATCTTGGACACCTCATCATC
SNPM04822	LG12	[C/T]	ATTTAAACAGGTTGTCATCCCACAGACTGAAAACAAAAGGCTAGACCTAATGTTTACAGAATCAACCAGGGGGATTCAGACTAGCAATGAGCCCTAAAATTTCATGTGCATGTTACTCCC[C/T]AGATTCTCTCATTGAAATACTGCTCAAATAGTGAATAAAAACCTAGGATCTATATAATCTATGGGTGGCAATTTTTGACCCAACCCAGAAGTGCTACCTCTCCAACTTGCTAAAAAATTA
SNPM04870	LG12	[T/C]	ATTGTGTCATAATGGGAAATAATAGGAAAAATAATGGTGTTATCCTTCCCTTCACTTTTCATCTGATAGATTGTCACGCCCTCGATTCTAGATTCGTATATCGAAGATGCTAGCAGCCGC[C/T]GTATACTTGTAGATAAGTCCCTATAGGCACACAAGGCATTCTATTTGTCTATGAATTTAATATAATTTGAAAATTATACAATTCATCCACAAGAGATTGTAAATATCAGAGTAACTRAAC
SNPM04950	LG12	[A/G]	TCTGCTGCTGGTATGTATTAATGATGAAGTTGGAAGGGGAAGCAGCCAAATACAGTAATAAATGATAATACGAACATCACCGAATGACAGGAATACTAGTGAATTAATAAATAAATATGG[A/G]GATGGCCAAATATGGGTCCGAGAAATGCATGGAAAAGACATTCACGGAGCCGATTTACTGGATGAATGATGTGGGGGACTCCCAATAAACGCGTCCCTGTCCCTCGTTCTCGAGCCCTGT
SNPM04964b	LG12	[G/T]	TTATTACCACACGCCAGCTCTCACCCAGAACCAGCAGCAGGTGTGTGTGTTCGTATGCGTGTCTATTTTTTTTTTTTTTTCCTCCTCCTTCTCTTTCCCTTGAAAGCTTTCTTCCTTGGT[G/T]TTCTAGGTCTAAGCCTTTTCTCTAATCATGTTTTGCATCCTCTCGTAGTTCTGTCATCTGAAGCAACCGCAGTTAATGAAGCGGCAGCTCTCTGCAGCATGGGGGAGGCAGAGCAGAGCA
SNPM04998	LG12	[A/G]	TGTAGGCGATAACATCTAATATTCTAACCTTTTCCATACTCGAAAACTAAACAACTAGCCAAGAAAATGGATCTCCTCCGAATCTTCAGGAAGCTCTATGAGGATTTCAAATTTCGACTC[A/G]GGATTCTTAGAGGGTTCCTCTCATGGTTCTGGCAATAGTCATATCTTGCTCTTTTGCATCTTCACTCACGATTTTAATTTATTCAAGGAGAATAATCAAAACAAATCATTAATATTCTAA
SNPM05026	LG12	[C/G]	CTGACAATATGCTTCCATGGTGGTGCTCGTTTGCTATTGTTATTAACACAATAGCATACGAGCTATTCTGTTAACAACCATAGCAAGCAGCTCGCAGCCTACTTAACAAAAGAACAGACA[C/G]AGAACTGGTTTTAGAAATCAAATAGTATTTTGGGCTAATACTTTCAGCTAAACACAGCATTTTCACTATGCAAAGCATCCTAAATTATAGGCTAAGGCACCAATGGATATTTTTATATTT
SNPM00181	LG13	[A/C]	AATATTCTTTGTCTACAAAATCTGTTTTCTATGGTGTTTTTTCTTTTTCTGGATTAGATCATGCATGAGATGTGAAAGATCACGAACTTAATATCTATGAAGGACGGTAATTTTATTTGG[C/A]TTACTAGCAGAAGGATGTGCATGAAGCATRTTTATCATTCTGGTGGCACATTTGGAATTCAAGGAACTAGCTAGGATTGATAGCCCTTATTCTCCCTCTTTTATCTAGGATTGTAAGCTT
SNPM00205	LG13	[T/C]	ACACAAACATATCCAAAATCCTACCCTCCCTCAATGCATGATAGATTCCTTTAGGCCATAAACACCCCCTCCCTTCAAAATCTCTAATCCTCCTCTCACTACCACAGCCACTCGTAACAT[T/C]TCCTCCCATGGCGGACCACTCCAACAACCAGATCCTCCAGGAACTCGATGCCCTGAGCCACTCCCTCTACCAAGCCCACACCGCCCGCCGCACCGCCTCCCTCGCCCTCCCCCGCTCCGC
SNPM00220	LG13	[A/T]	CAGAAGCACAAGGTGGCAGAGCAGAAAAGATTTGTTTCAGATCATTAGAGGCCATTTTTTGTCGCATTGCTGCAACATTTTTTTTCCCCAGAAAGGCTGCACAAAACACCACCATTTCAG[A/T]AAGTAAAAGGAATGACACAAAGGTCAGGTATAATCTGAAAACGGGAGAAAAACAGAGAAGAGAGGAAAGGAAAGGAGTAGAGAGATGGAAGCCTGAACCCCAGTTAGCCCAAAGGCCCCA
SNPM00250	LG13	[A/T]	ATTTCAGAAGCCTTAAAATACCTCCATTTTTTTAGCTCCACATTGGACATGTGAAAGAAAGTTCTCTTGCAGCTCAAGTTGGACTTTGACTGAAATGGGCTGCCATACTTTGAGGATAAG[A/T]TCACATATAGATGAACATACATTTGGCGAAAATAATGATCTCAAATATTCAGACCAATCTCACAGTCATGGTTCTTACGTGATCCAACGTGCCATAAATTGGGTTAGGTAAGATGACTAA
SNPM00252	LG13	[A/G]	AGAATGGGAGAGTATGTATTAAATTGATATTTGGAAATAGTTTTGCCAATTATGTGGCATAYAGGGGATCCCACATATCGATGCAAATAAGTATGGATGCTGTACTTATTGTACGAAAAT[G/A]TATTGTTTTATTTGTTGTGATTCTATTTGCATATATTTTGTACCAATCATACTTCAACATCTTTTCTATCATTTTAGCTCTTAAGTGAGTAGAATATTTCTTCCAAAAATGTATATTTCC
SNPM00256	LG13	[T/C]	AAAAAAAGAAAGCTATTAATGCTACAAATAAAAAGCTGAATATAAAGGCATGCTATTAATGCAACAAATTGATATGTACAAATGGAGCGGTATGGTATAGGAACAGACAAAATCCTCTAC[C/T]GTTTAGCATGACAGTGCGTTGCAAATTTGTTGGTTTTACTTGGTGGTATTAGAAAAATAGGAAAAGTTTTTCYGATGGGCTGAAATCATTTAATATCCAAGGGATTGAGCTTATTTAGTA
SNPM00276	LG13	[A/G]	ATAAATTATATTAATTTATAATAAATATACATAAAAGTAACTCATATATTTCAAGCTAAGTCGAGTAAAATACGAGCAAGCTGAATGTGGCTCTAATTTGATTAGCTTACTATTTGAATG[G/A]CTCGAACCAAATTTTGAGCTGAATATTAGCTAGCTCATGAAYAACTTACTYATTTACCAGATCACTACTCTATTCTCTCTAAATATATTGCACATGCATGGTTGGTGGTAAAGACACACA
SNPM00291	LG13	[A/G]	CAGGAGGAGGAAGTRAAKGTGATAGAGATGAGGATATTGAGCTGGTGATCCCACCAGTGTTTGATTACTGCACCAAGGTATTGGATGCAAACGAGCAGATATTTGCAAGGGACTTGTACT[G/A]GGAGACTATTTGTAGCGATGAGGGAAAGGAAGGAGGATAGGGGAGGGTGGAGGAAGCTGTTGTTAGTAATTAGCTGTGATAAGAACCCATATGCGGGAGAGCCACACCTGGTGCTGGGCC
SNPM00361	LG13	[T/G]	AAGCTTTCACCCAAATATCAGTTTATGCATTTACTGATGGGTTTCAGAAGGCTCTTATTGCTGGATCTTGTGACCCTGTTATTCTGCATCCTTGTTTCACCTTTTTTGTGGTCTTTAATC[T/G]TATTCCTGAAAATGGCTGCTGCTCTTACGCTGAGTTGGGTTYTTGTTGTATATAGACGGTCGCTGCACAGATGGATTTTTTTGGTTTGAATCCTTCGTATACGTTGTTTTGCTTTTCAGT
SNPM00382	LG13	[A/T]	GCTGGAGAACTTCCTCGGCAAAGGCCGTATTCACTTTGTTTGCGACTCTTGGGTCTACCCGGTGGACAAGTACAAATACAACCGGATCTTCTTCGCCAATAATGTGAGTAGTCACGGCTG[A/T]CGGTGGTGGACCATATATTAACTACTCCACGTAATGCTATTAATTAACATACAAACAAACAAATAAACAAATACGTAAAAGATTAAGGTATTATTTTAGTGCACACATGATAGTAATGGC
SNPM00473	LG13	[T/G]	GCATGGTAATAGAATTGCATATGGAACAATCTTTCTCTAAAACATCCCTGGGTTACTCTCAAATTAAGTTAGAGACAAGAAGATTATAACAATAGTGGACAACATGATGAGAGAGAGGGA[G/T]AGAGATAAAAAGTTGATTGGGAAATGAAGATGGAGAGAMTGTTCGAGTACCAACCTTATAATCCAACAGCATTTCTGGCATCTTCTTCATCAACTCCGCAGTATTTGCCCGCCTGAAAAT
SNPM00508	LG13	[T/C]	CCTTGTCCTGGGTTTGAGCTGCCGTYCCTATTGGCTGCCTTTCTGGGAACTTGTCGACTCCTAGCCTAACATCCTCTTCTTTCCCTTCCATCTTCCTCCCTCTCTCCCTAAGAACTCTAT[C/T]CTCCCAAAATGTGAGCACTAAAGGAAGGAAAAGGCTGTGACCYGAGTGGAATCCAAGGATGGGTGGGGTTTTATAGACATACAGATGGGAAAAAAGAAGTGGGCTTACGGTTGTGGTGTA
SNPM00544	LG13	[T/C]	CTATCTACAACATAACATTCTGCTAATAAAATAAGAGATGATCAAACTTGGTGTGTTGAGCCAGGTGTTCAAGAATAATGTCGATCGGATTTGACTCCATCGCAACTTGATGATACGAAC[T/C]AGGGGAGCTTAAGTACAACAAATTRGCTTCCTTGTGTGTTATTATTTTTTTAAGAAAAAATAAAAAACTTAARAAAATGGTGGGACAAATGTCCTTGGTTCAGAAGCGTATCGTGTCAGG
SNPM00600	LG13	[A/G]	TCGGCGAATCTCTCCGGGGAGGTTCCGCCTGAGCTCGGCAACCTCACCCAGCTGGAGTCGCTGTTCCTCTTCAAGAACCGGTTATCCGGCCGGATTCCGGCGACTTTTTCCGGCATGGGG[A/G]CTCTCAAGGTGCTCGACCTCTCGGATAACGGCCTTTCGGGCAGCATTCCGGCGGGGCTCTCATCGTTGGGTAATCTGACAATCCTTAGCCTCATGGACAACGAGCTCACAGGCGAGATCC
SNPM00605	LG13	[A/G]	ATCTCATTAGAAGATCCTGCAATGAAAACCAACAGGATCAATTACCCTGAGAAACATACACGGCCACGTTTCTATTATTTTAATGACAGCAATCAAACCTGCATATCTATCATGGTTGCA[A/G]TGTTCACAGCATCTGAGATCTTTCTCACTAGCTTCGCTGCATTTTGTTGGAACACAACACTACTAAAGTCTCTAATAACTTTGGTTGAGAACTCATAGCTTGCAACCTTTCTTTGGTGGC
SNPM00612	LG13	[A/G]	AATGCGAAACGAGGGATTATGCTTGGTTTGCTCTCATAATGGCCGCTGCTGGTTTCTTGAGGGCTCTCCGTGTGGCTTCTTCTTCTTCGAGTAATAGGCTTGGACTTGATCCTAGATTGA[A/G]GAAATCGATCGAAGGGTCCATTTCCTTTGTTGCAAAGTACACAATTTCGAGTATTGCAAGTGGTTGTAGTTCGGGAAATTCATCGAACGACMACCGCCTTCTTCTGCAGTGCATTTCTGT
SNPM00691	LG13	[A/G]	CTTATGCAAAGTGGAACTCTACTTCATCGATAATWTGTCTGTTATGTTGCTGTTGAGATACATGCTGCTCTGTTGGCTGATTTGTGTGCACTGATGAAATTTCTTGAAGAATCGTTGGGA[A/G]GCCTCTGATCTAGTTAAGTGAGTTCTGCGTAGGACGATGTTCATCTTGTTTACATTGGAGCATTGCTTATCTACCTTTTTGTTTTTGGTTAATGTCTTTATTGCATTTTTCAAAAAAAAA
SNPM00822	LG13	[A/G]	GTTCCGGACATTCTCGTACTCCGAGAGAATGTTGAGAATTATGCCTTGATTGGTGGAACCGCAACTTTGTGATCAAACGTGCCGGGTCTCCACCCAACCAACTGGTTTTCTAGGTTTGGC[A/G]GGCCTTTATGTTCATTCAAGTTGTCTTCCCGGTAAATTCAACGACAATTTGAAGGATTGATGTGAGCTTGGGAGCTAGCTCTAAAATGCTCTCGAGCATGACAGGTCAATGATCGATAAA
SNPM00888	LG13	[A/G]	GCAGTGCATTTCTGTGGGTTTAGCTCGATGCGGTCCGATTTCTTTTGATGCCTCTGTGCTTCGTTGTCTCTGTTTGGCATTATCGAATGAAATATTTCCTGTACCATCTTTCATTAGAAT[A/G]AGCCTTGAAAACCTAGAAGGAAGTTCCGCAATTATTGGCATTGACAAGGTGAAAGAGCATTTATCTAGTGTTCTCTTCAAGGAGGCGGGCACGGTGACTGCTGTTTTATGCAATCAGTAT
SNPM00904	LG13	[A/T]	CTGTCCGTCATCATCTCTCCGTCCGTCCCCCGGTGGTTGAGGGCGGCTACCGGCGACCATTGTCGTAAGTATTTCTCTCCTTCTAAACCCTTTTCCATGGCTCCGAGAACCACAGAAATC[A/T]AGGGTTAGGTTTTCTTCCCTATTGAAGAAGATTACGACCGAACAACCTAGGGTTCGAGATTGCGGCGACGTCCGAACCGTGCCCTAACGCGACAGCGGTTCGGATCGGGTTRTCGGATTG
SNPM00921	LG13	[T/C]	TCATGAGTATGCAATTTGTTTCCTCTGACATCATCTTTAATTTCAGAAATGGAGGCAATGTAGCAGCAGCTGCACCAAAAGCATCTAGAGTCTCCACCCTCTGTACCTAAAGCAAGCTCT[C/T]CTAGGGAAGGTACAGGTCAAATCTCAGATGACACTGTACCTGGTGTGCCTGCATCAACTGAATCCAAGGATGTTGATGGTTTTGATGATTTTGATCCACAGGGTTCTGTGTCTGGTACTG
SNPM01137	LG13	[C/T]	GCATGTTCTTGAAACTTAAGATGGTAGGATCCATTGCCATACTTGTCCCTCTGGGATTTTGGATACCGATGGCATGCTTGCACTATACATCACACAAACCCGGCTGCAGGCTTATGCCTC[C/T]TCCTTTCTGCTCCATATCGAAGGAGAGTAGACCAACAACACTAAGCAATGATCCTAATCTACTAACCGAAGATTAAAGCAAATCTAGAAGTAAGGAAGTAAAACTAAATTTTATAATCTA
SNPM01155	LG13	[C/A]	CCTATATCCATCATCTCGTATTGTTTTGCTATGGGATTTCAGACTTCACACAAACCAACTTCCACAAACGCAACAGAACCAGACAGGAACCACAGCAAACTAGCAAACGCTTCTTCCAGC[A/C]ATAGGTGAATTGCCAGACAGTTCATCAGATCACAATTATAGCACAAATCCATAATTTGAGCATCTCCCCAGACGATGGTGAAAGCCCGGGCATAATCAAGAATGGTTATAAAGTTGGTTA
SNPM01172	LG13	[C/A]	AAGACCCACTCAACATATATCAGTATGACATACCTTGACTGGAAATGTCCCAGAAGGAAGTTTTGTAGTTAGCAGTTCTCGCAAGCGGCGAATTGCCTTCACCTTATTTGCAAGTATGTC[A/C]AGCAGAGGCAGAAACTCCTCCGTCCTAAGTGGAAAGTCATGAGACAGCCAGAGAACAGGCCTCAAAGCTCTCTTGAACTCGCTCTCCCGGCGTCGATTCCCATTCTCCGGATTCCCTGTA
SNPM01176	LG13	[G/T]	ATTTTTTTTTTCAAAAAATATGATGAGGATGGCACCGGCCAGATTAAGTTCCATGACCTCTCCAATGTGGAGAGGAGTGCCGGCCGACTCTGGTGGCCACCATAATCCACAATCATTAAT[G/T]TAGAGTTAAAAAAAGATTTGAATAGAAAACCAAATAAAAGTGGGTTAATAGYGGAGTTCTGATATAACGTAATATAATAACGCATCTTGTAAAGTTCATTAGATATGCAGAAATTTAATT
SNPM01204	LG13	[T/G]	TGGATTGTGATTTGGATCATTGCTTGAGAAAAATATGGGAAATATAGTTCTTTATCTAGGTGGATTTTTTATAATTAAGAAGGGTATTTATAGATTCGATTGTGATTTGGATCATTGCTT[G/T]AGAAAGATTAAAAAATTATTTATGATTTAGTTAAGTTTCTTGCATAACTTTGCCTGTACGAAAAAAAAGAAATAATGTAAAAAGTTTAGTTCTTTTTCCCTTTTATGTTTCTTTTTGTTT
SNPM01215	LG13	[C/T]	GGTGTTTCAATTTTCTCGAAGAATCTATTAATCTCCAGGGGAATCTATATATGGCATATAGCAAGTACAAGGCAGCATGATATGAATTCTGGCTATTATTGGCAAGTGTTCCATGGTACC[C/T]ACTATCGTTTGTTCAAAAACAGGGACTCACAGTAATGATAGATTCCTGAGCATGTTATGGTTATGCCAAGATACTTTATGATACCTGGAATACAAATTTTATTGAAATTTAAGTTTCGGA
SNPM01245	LG13	[C/T]	TCCCTTCCCAATTTGCTGTAGAATTGTATACTAAATGCCCAAGCTGCCTCATGACACTGGTCCAATGGATCCTGACTTGCCCGTAAGTCTCATTTTGCCAAACCACCCTAATATAATATA[C/T]TGATAGGAATGATGATACATGTCAGATAATCAAACATTAAATGCATTACAATTCATTTGGCTGCCAAGGTTAGGCATGTCAACATTGATATCTTCAGCCACATCATCCTCCATATCATGA
SNPM01267	LG13	[C/A]	GTACAATCAGCTATCTGCCATTAAAGTAACTTCTCATGGTACCTCTAGTCATCACATCTTCTCTTCGTTGTATGTCCTGTAATAACAAATAAAAGATATGTTACCTTAATATAGCAAGGC[A/C]ATCCAACAAAGTAGCTTGGATAGCATGATACGCAAAGAAAGAGATGTATCTAACTATGAATTTATCTCGGAGGCATGAGGTGGACTATAGAAACCAGTTTAGTTACGACCTACCTTTTCC
SNPM01311**	LG13	[G/T]	TGAGCGTGGGATTGACATTCTCCCTTGTGAGTGTGACTTCAAGATCTGTGCCGACTGCTTCAACGATTCAGTGAAGGCTGGTGGAGCGGTCTGCCCAGGATGCAAGGAGCCGTATAAAGC[G/T]ACTGAGTTGGAGGAGGTGATGAACAATGCCGGGGCTGCTGCGCGGCGGCTGTCGCTGCCACCGCCACCCCCGGGGGTGTCGAGGATGGAGAGGAGGCTGTCATTGATGAAGTCGACGAAG
SNPM01428	LG13	[A/G]	GGACTAGTTCGGTCATTGGACGGGTCGGGTTTAATTAATTTGTCCTGGAGAAATTAATGACAGGTCCTTATGACTATCTAAAATTAATCTCCAGTTCTCACGCAGCGAGCGTAGACAAAA[A/G]GAGTGCAAAATGGTTAGCTCTGGTTAGCCTCAGATGAACCTGCCCCAAAGTAATGATAAAAATCGCTATCTGGCTTTGCCAACTTTAAGGTCAAAGCAGAGCATAAATTCTGGAACTGAA
SNPM01467	LG13	[T/C]	CAAGAAGCCATTTGACCAACTTTCTTCTCTTCCAATTCACTAGCTGATGCATGCAACTTAATGGTTTTCAGAACAGGCTTGTCGACAGAAAGCTTCAGACAAATTCCATCACCTGCTTGA[C/T]TATCATCTTCAGTTGTTTGATGTCCTTTCAAATCTTCATTCTGAGAAAGCTTTTGGTTATTTGATAAACAACCATTTTGTCCCTCTTGTTCATCATGCATTACACCTCTTTCAGCTTCAA
SNPM01511	LG13	[C/A]	TATATCTGCTCTTGCTAGGTTAAATAACCGACAAAATTTTTTGCATGCCTAATCACCGGTAAACCAACAGTCCATTAGCAAGTGGAAAACCATAGGGGAGATATCATCAAAAGCTTGGCC[A/C]CTCTCGCCTCTCGGCTTCAAAGAAACGAATCTACGGACTTCGCCACCACAAGAGACTCGCCCCCCTGCCCCTCTCACTCCCTCCTTCTCTGTCCCTCTTTCTTGTGAAGAGATCGAAAAG
SNPM01514	LG13	[A/G]	TTTATTTTTWGGGAAAGAATAGAAAAGGCTTCGATATACCAATTATTTGCCAATCTGAGTCAAAGCTCAGCTGAGATTAGTGGAGTTGGCCAAAAAGATCATCCCCTATGTCTGTATTGA[G/A]AATTACAAAATCCACTCAATTTAGGTTTGGGATCATTGAAGATTTCAGTGGATTTAATGATTCATCCCATCTTAATATTTGTCTTCAGCATGTATTGTTCYACATATACCATGCAATCAT
SNPM01547	LG13	[A/G]	TACATGAAGAATTGCTTGCTGACCTGCAAAGATATCTATTCCGATTCGATATCCAACCTCAAGGACTCCTTGAAGGCGATCAAGTCCGGCCAGTACAAGGATGCCAATATACAGATTAGT[G/A]GCGCAGTAGATGCCCCAGGTAATTGCGAGGATAGCTTCCAAGATGGGAATATCAAGTCGCCGTTGATAGGGGAGAACAAGGACCTGTTCGGGCTCGCCGTCATTGCTCTTGGCATCACCG
SNPM01565	LG13	[A/G]	TTAAAACACAAAAGAAGGCAAGGACTCATTTTGATAACAAAGGCCATCAACTTCCTTCAACTATAGATGACTTGCTCTTCCAAACACAGGTTGACTGGATACAACAGCAGATCCTCTGCA[A/G]CAGCACTCAGGCATATCTATACAATTTTAGACTAACCTATAAAAACTATATAGTCTATATACAACTACAGACCTCKTAAGGAGCTCTACTCAATGCTAATTCTTAGAAGCAGCAGCAGCT
SNPM01637	LG13	[C/T]	GTATCTCCACCTCTCCTTCTCAACRAAATCTGCATCCAGGAACTTGGCAATAAAAGCCCAAAGTTTGTAAGCATCTTCAAAATTAGTTAGGTAACCAAGTGAAGCATTTACAACATTTAT[C/T]CCTAGATCAATGCTCTCTTTCCTTTTACTGGCTACTGTTATTTCACTGACCTTTCTTTCCAAGACTGCATCCTTCTCCGCTTCGTATTTATCCGAGAACCAGATGTTGTGTATGAACCCA
SNPM01723	LG13	[C/A]	TAGCCTGAATTATCAGACTTTGGCAATGGTCGACACATCAGATTTTGGCCTGGCTTCCTTTGGGAACTTAAATTCAACGAAGTTCCCCTTCTACTCTGACAGTCCCCTTTCCGCCATCTC[A/C]AGAAACCTTGAGGTCTCCGTACTAACTTTTTTATGGTACCAGTTGAACAACATACTGAAAAGAGCACTCTAACCTTCTCTATATGGTGCTTRACACGATTGACTTGGAAAGCCAAAGCCA
SNPM01751	LG13	[T/G]	CTTCTGGGTGGATGAGAGGGTGGTGCCGAAGGACCACGCTGATAGCAACTATAAACTAGCTTACGATGTGTTTCTTTCTAAGGTACTCTCATTACCAAGCTGTTGTGGCTGTGGTTCTTA[T/G]TTTTTGGAGAATTAGTAGAAAAGAATGTGGAAATTTGTGATGAAAATTATGTCTTGCTTGAATTACTTTGTTCTGTGGCTGCATAACTAGGTTAAGATTTAGACTCAAGCCAAACCAAAT
SNPM01752	LG13	[C/T]	TCATCATCATCATCATCATTGACCTGGACCTAGTAATTGCATGGTTCAAACACAAGATCCATCTTTAAAATAACCCATTAAATTTATCAAACAGAAAGTTGATCTTAATTGGAATCTTGG[C/T]GAGACCTATCACATGGCTCATATTAGACATCTTGTTTTGCATGTGATGATTGCTGAAAATCATTAAGTGGGGAACCCTGGTCTTTTTAAGGTGTACCACCGTTCCTATGCAGTAGGTTGT
SNPM01761	LG13	[A/C]	TTTTTCCAGAAAATTACATTGAATTGTTTTATTCTTTCTATGGGAATCATATGTTTATAACAAGTGTAAATGATCTTGTTCATCTTTTGGCTGAATCAGTTAATATGTTGTTCAATTTCT[A/C]AGATCCTTTATTGATATCATTTTCTTGGTGTATGAAAAAGATAGAAAATTAAAAAGTCCATGCAAATYGATCATACAAGGAAAGGGAGCAGGTATTACATACCTCTTGAAGAAAATCTGC
SNPM01843	LG13	[A/G]	GCGAGAATATAGGATTTGTAAATGGATACTAGACTGAACTTCGTATAGCCTAGTCATTTGTAGATCCTGATGAATTAGCATGGTCCTGTCAATGCCTGCCACAAAACTTCCATGTTGATC[A/G]TCTCAGTGGTCCATGGACTGCATCTATCACAGTAGGAGAGTTAGGGGTGAAAAAGAATTCCCTAATTTTGTCTGATGCCTTGCTTTATTTGTCTGTCTAATACATGACTCTAGAAGGTGA
SNPM01871	LG13	[C/T]	GGAAACTTTGCTGTCAATTATAAGAACTTCCAAGAATGATGAAGAAGTGGCTGCTGCATTGGGCATCATGTCTAATCTTCCTACAGGCTATACCCAAATTACTCAGTGGCTTCTCGATGC[C/T]GAGGCACTTCCAATCATTGTCAGATATCTTCCTGATGGGAAGCTGAGCGGGCCTTTWAAGAGTCAGCTAATAGAAAATGCTGTTGGAGCTTTATGCCGTTTTACCATATCTTCCAATCTA
SNPM01878	LG13	[C/A]	CCTAGGAGTTATAGATGCTGATATAATGTCTTTGGCCTTGCAGGTCTACCTTCTACTGAACATGCCGCTTACAAGGGACACCCTTCTTTATTCCAATGTCAAGCTTGATTGATTCCAATA[A/C]TAGGGACTGGAGCTCGGGAAGCAGCTAAAAATAGGTTCTTGGGCCATGCATTCTGTGGCCAAGGTTTTAGGGGCATGGCCATGCAAATATTGACAGTCATTATCCTATTGTGAATCCTAC
SNPM01882	LG13	[A/G]	AAGTTAAAGTTGTGACAAACATATGAATACACCCAAGAAGAATCAATCTAACAATGAATGTGCCAGCTGGCAAAAGTTTGTTGATTGATCATGTAACTGGTCACCAGCTCTAGTTGAACC[A/G]CTTACCTTCTAATAGTTGAAAACTATGCTACAGCACTTGTGAAAATGTAACCACAATGTTTCATAGGCAGTGAACAAAGTCTCAGGTTCACCGCAAAGATCACAACTCCAAAATTTAGGA
SNPM01940	LG13	[C/T]	AGACTGAGTTGGATAGTGTGGGTGCAGCTGGATTGAAGGACTGAGGGATACTTTGAGGAAATCTGGGGCACATGCAGTAAAGCTGGCTTGGAATGAAGTAAATGCCTGGTTGGAAATATC[C/T]AGCGGAGGAGTGAGAAATAAGGTCGGGACAACCTGGTCCTTCGAGTTGCCGGAGATTCTCACCTGCTGAATTCCAAGATAGAATAGAAAGCTCTTTAATGCCTAAACAAGAAATYCAAGG
SNPM01955	LG13	[A/T]	TTATGTATGTCATTTGTTAATGTTTTTGTATAATTTGCTAATATGAGGATTGTGGCCGATCCTGCCTTGGAATTATGAGCGAATCTTTGGATGACAAAGCTTAGAACCCCACAAAACTGA[A/T]ACAACATGCATTAACTGCAATCTTGACGTGAGAATAAACAAAAGTAGAACCTCAATTATGTTAATAGACAAAGAAACCACCGTCTGCAGTTTTCACCAACTTGCATTGTTACGCAAATCA
SNPM01964	LG13	[C/A]	CCTGAGTCCAAAGGAAAACATTCGAATCGACAAAAGTATAAATAAAAGACAAATCTACCGTGCCGGAAGGCGATTGAAGTGGGCCCAGAGCTCGTCCTCAAAGGATGGCGACAGCGCCTC[A/C]GGCCGCCCGGCCTCCCTGAGGCGGCGGAGCACTTCGTTGTAGACGTCCAGCTTGTGCYGCTGCTTCTGCTGCGGTCGCGGCTGTGCCGCCGGGGACGCGTCTGCCGCCCGACTGCCGCAG
SNPM02087	LG13	[A/G]	CAGGTTACTTTCTGATATGGTACTGTCATGAATTCCTCTTCCAAAGCAGCACGCACTTGGATCACCAACAATAACTCTTAAAAAAGGGACAGTGCCTCTCTGCAAACATGCAAATTTGAA[A/G]TAATTGATTCAAAATAACCAAACAGTTTCTCGAGAACAAATTCAATAGTATKTAAGTCCACAAGATTTCCAGAAAGATAACAGAAAATGTTCATAATATTGCATGCCATAATGCACTTGT
SNPM02147	LG13	[C/G]	TGGCCAGCGGACCGGCCGCGTGGATGTACGGCAWATGTAAGATGAGTTACCTTAGCCGGATCGTCTGCGCTCGCAGACTCCTGCAAGAAGTTAGTAACAGTCCCGCTCCAGAGCACGCGA[C/G]AACCATATATTCGTTTTCTTTTAGCCGACGCCTCAAGGATATTTCTGAGACAAGCTGACACGTGCTAACTGATCCTTTCACAAGCAATGACGTGTTCCCCTTTTRAARTATCTAAGCGTC
SNPM02170b	LG13	[G/T]	CTAGAATCATGTCATTGCAGATTAAATAGATGTAACTAATGCGGAGTCTTTCTATGCACAAGAATTTTCAGGGGTCTTTACATGTCTACGTCAAAATGCTAGGAAACTGAATATTTTTGG[G/T]TTATCTATTTATTGAAAGAAACATGGTTTAGCAGACAACTAGCTAGTAAAYGGGGAAAGTGCCAACAAAGATATAAATATGCAGCTGGACCAAATGATGATTTTGGTTAGAGTTGATTGT
SNPM02172	LG13	[C/T]	AATTGGTGACAGAACATATAAACTGAAAAGGTTATTAAATATGATGATTCACAATATCTAAGATGTTTAGAAACTAATAATCAAATATTCTGGAGATTTACTGCTCGTGCATTAGAAGGC[C/T]GCAAAATTGGTGATACTTAGTGTGCTAAAATATATTGTAGACGATATAAATTTAAAAGGTGAAGCATTTATCATGACCCAGACATTCATAAGAAACCATGTTCAGTTGATTTGGATGTTT
SNPM02173	LG13	[A/G]	ATATAAATTTAAAAGGTGAAGCATTTATCATGACCCAGACATTCATAAGAAACCATGTTCAGTTGATTTGGATGTTTGTGGATTGTAAACAAGATCAGAATATTGTCTGGTACCATTAAA[A/G]TTGTCCAATTTTGCGACCGTTTGACCCATAAGTAGTAGAGCTCGAAATCAACTGTGATGGTTGTGCTYGTGCATGCACATAGAGATAATCCAACTGAATCTTTGTGAGCAATACACATAA
SNPM02183	LG13	[T/C]	ATGAAAAGATTTTCTGAAATTTATTCAGGAGACCAAGGAATGGAGAAATCTATGGAGTTAGATATGGGGGATCAACCAGCAATATATGATGTGAAAGAGATTAAGGAGGACCCTCAGCAA[C/T]CAGAAAATCGTTTGAACCTCTCTTTGTTGCATTCTTGTCCTTTGAGTATGGAAGAGGAAGTTGATCCTAACATGATGAGATTCCCAGATAAGGTGTGCTTGAGCACTGTTTTTGAGGAGG
SNPM02246	LG13	[A/G]	ATAGATGATATATCAGACTACATTCAAAAGTTGGTGTTAAAGTAGCGTGCAATATGTAAGCATAACATCATCTATTGAACATGATGTCCTCGATCATAGATGTCACCAACTCATTTGTAC[A/G]GTAGCAGAATTAATGAGATGATCATAATGGCAAGGAGGACATATTAGTCCTTGATTTCTCTTGAAGATGCTCTGAATTGCACAGTAGCAGCAAGGACACCGTTACTAATGTATGGAGGGT
SNPM02261	LG13	[C/T]	AACTTTCATTCTTTTATTCTCTTTATATTAAATATAGGCAATATATATCGGAATATCAGAATAAAAGTGAGGTACATTTGTGAATGGATTGGCAAGATCAAACAATCTTTACTAATACTT[C/T]TCATTTGCATCAATTATGTCAGATGTGGTGCTTAGAATATATATATATATTGCTGACTTTAGACCAGCTGGGTGGCATTCTCTCGACTTGGAAGGGGAGTTCAGATTGTGTCTTTCGAGC
SNPM02279	LG13	[A/G]	TTGAAGCCGGAGGGATGCCGGTCCGACTGTGATGCTACCACAATTAACAGTTTGTGATGATTTTGAGAGGTAATTGGCGTAGGCAAGTAGAAGGAAGGCGATGGAGGTCACATGTTGCAT[A/G]TTGCTCCCTCCTGGTTTGTATATGAGTCCTCCAGGTGTGTATTGAATGTGCGATGATGAGGATTCTGGTATTAGTGTGCACATAAAACTGTCTGCAGACTCCTTATAGGACTCAAGAGAG
[truncated: 327 more rows]
