# Supplementary material for: An integrated linkage map of interspecific backcross 2 (BC2) populations reveals QTLs associated with fatty acid composition and vegetative parameters influencing compactness in oil palm
Source: BMC Plant Biol. 2020 Jul 29;20:356. doi: 10.1186/s12870-020-02563-5 (PMC7391521; doi:10.1186/s12870-020-02563-5)
Supplement: Supplementary file 10 — Additional file 10. Detailed information on the 149 SSR markers on the integrated BC2 maps. [file 12870_2020_2563_MOESM10_ESM.xlsx]

## Sheet: SSR
Additional file 10: Detailed information on the 149 SSR markers on the integrated BC2 maps
Marker Name	Linkage Group	TA(oC)	Forward primer sequence (5'-3')	TM(oC)	Reverse primer sequence (5'-3')	TM(oC)	SSR type	SSR motif	Expected fragment size (bp)	GenBank Accession No.	Reference*
Hght10_oSSR	LG1	57	TGGCTGGGAACACCTCTATT	59.55	GCGTAGAGGTAGCAGGATGC	60	p1	(T)10	221	MT682145
KA1_oSSR	LG1	58	ACACCATCCAGTCACAAGCA	60.162	GCGATTCATGAGTTGTCCCT	60	p2	(CT)11	202	MT682148
KA3_oSSR	LG1	58	CCGAGTTGTGTCCTCCAAAT	59.97	GCAGCAACATGAGGTGAATG	60	p2	(GA)10	190	MT682150
sMo00071A	LG1	56	TCGGAGAGATAAAGACGAGAGA	58.29	TAACCAAACGCAACCCTAAATA	59	p2	(AG)22	219		Ting et al. (2013)
sMo00092	LG1	54	ATGCAAATGCTTTAGGTCAC	55.4	TTAGGAGAAGAAGAGGATAGGG	56	p2	(TC)11	159	MT682182
sMo00188	LG1	57	GCACCAATTACCCTCATTCC	59.249	TGCTGACTATGGCGCATAAA	60	c	(A)11gagccaaagtttagcacagaactacccaaacaatcttc(ACA)6	142	MT682189
sPSc00306	LG1	57	ATTGTGCTCTGGAACCATGT	57.999	CACGACGTTGTAAAACGACATTGTGCTCTGGAACCATGT	60	p2	(AT)11	166		Ting et al. (2016)
sPSc00481	LG1	55	TTTTCTGGATAAGTTGCTAAGATTT	57.046	CACGACGTTGTAAAACGACTTTTCTGGATAAGTTGCTAAGATTT	60	p5	(TATAT)5	222	MT682168
sPSc00488b	LG1	57	TTTCCTCGGAATGCTATTGG	60.031	CACGACGTTGTAAAACGACTTTCCTCGGAATGCTATTGG	60	p2	(CT)10	215	MT682169
sPSc00490	LG1	57	TCACTTTCGGACATAAGCAGC	60.401	CACGACGTTGTAAAACGACTCACTTTCGGACATAAGCAGC	60	p2	(AT)9	226	MT682170
sMg00197	LG1	56	TGTGAGGAACTCTTTTCTTCTCT	56.52	GGGAAGTCTAACTCCACCTCT	56.45	p2	(AG)15	189		Ting et al. (2013)
sMo00151	LG1	50	TGTTGGCTTCAGTTTTCAGC	50.05	GAAATTGCATGTCTACCCTTGT	58.12	c	(TG)6tc(TA)10a(AATAT)5	200		Ting et al. (2013)
sPSc00282	LG1	58	CGGTTAAAGAAATGCCGAAA	60.068	CCTCCATGCTCTGCTAGGAA	60.495	c	(AT)8(TG)11tca(GT)6	250		Ting et al. (2016)
sMo00292B	LG1	57	CGTTGCATTTGCTTTCTTTG	59.486	TCCAACAGCGAAGATATGGTT	59.583	p3	(ATA)5	146		Ting et al. (2014)
sEg00072	LG2	54	TCTCTATGCAGCAGCCAAAT	58.63	ATAGACAACAGGCTTTTCATCA	57	p3	(CTG)6	136	EY405138.1	Low et al. (2008)
sMg00235	LG2	58	ATGGGAAGAGTACCAGTGCTT	57.8	CACCCTTTGCTTCAATTCAG	58	p2	(GA)15	235		Ting et al. (2013)
sMo00020	LG2	58	CCTTTCTCTCCCTCTCCTTTTG	60.7	CCTCCCTCCCTCTCACCATA	61	p2	(AG)15	190		Zaki et al. (2010)
sMo00126	LG2	58	AAGAGCAAGGGGAGAACTGACT	60.78	GTAAACACGCACACGGACAC	60	c	(CT)13cgctgtgtccgtgtgcgtgtttactgggcccccccc(CT)6	232	MT682184
sMo00222	LG2	57	TCCACCCTTTGCTTCAATTC	60.051	AGAGTGGGGATGGGAAGAGT	60	p2	(CT)8	236		Ting et al. (2013)
sMg00192	LG2	52	TAGGACCAACTCGCATATCAG	57.86	AGCGTGACAGCATGTAGAAAA	58.59	p2	(TA)17	217		Ting et al. (2014)
sMg00011	LG3	52	GTCCAAACCCTAACCCTAAC	55.17	GTCCTCGTAGTCCTCCTCTT	55	p3	(CGA)10	232	MT682151
sMo00180	LG3	56	TCAAGAGTTATGCCTTTAGTCACAT	58.479	GCCATTTAATTCATGTAGCACAA	59	c	(A)12ctcaccaccattgtatcgagaggatcaaatgataaaaatgatataagcaggaaatacagaaatgtccaacgaagaatctctcctaaagagatac(ACA)6	280	MT682186
sPSc00546	LG3	56	GTCTAAATCCTATTCGATGGTGTT	57.708	CACGACGTTGTAAAACGACGTCTAAATCCTATTCGATGGTGTT	59	c	(A)10gaaaagaag(A)10	241	MT682172
sEg00069	LG4	52	AGACTTTTGAGTGGCATACTTC	55.31	ATTAAGAAATCACATGGGTCTG	56	p3	(ATG)10	162	EY404139.1	Low et al. (2008)
sEg00135	LG4	54	ACCTCCCATCCAGTCTACAAG	58.12	CGATTGCTTTATTCTACTCTTCA	56	p3	(CTC)6	180	EY413311.1	Low et al. (2008)
sEg00146	LG4	57	TGTAGCAGCTGCAGAAGAGC	59.65	TCCTTTTTCTTGCTTTGCGT	60	c	(AGA)8ggaaaactgaagctcaagccagtgaattggagaatcaggatcagactgatttaccagaggctgatcaggtccctgacatgaaagaa(AAG)8	210	EY410106.1	Low et al. (2008)
sMg00041	LG4	52	CAACAGTCTTATGGTAGGCTTT	55.36	ACTTCTGCTTTCTCTCTCACTC	55	p2	(GA)12	156	MT682154
sMg00230	LG4	56	CATGATTGCTTGAGGAAGAAC	57.41	GGAAGTTTCTGTGATTCCATGT	58	p2	(CT)17	215	MT682166
sMo00012	LG4	56	CCTTTTGGAGTTGAGAAGTTTAGA	58.21	CCAATGTGTTGTAGTGGTAGCTC	59	p2	(AG)14	226	MT682174
sMo00138	LG4	56	AGGGTTGTCGCTCCAATTTAT	59.85	GGCATCTTTTTGACCTGTAGAAG	59	p5	(TTTTC)6	190		Zaki et al. (2010)
sPSc00550	LG4	57	TAGATTCTTTCCGTGCGCTT	59.982	CACGACGTTGTAAAACGACTAGATTCTTTCCGTGCGCTT	60	c	(A)10taagcttcacga(TC)8ttc(T)11	185	MT682173
sMg00209	LG4	54	CAAACACAACTGTAGAGCAATTC	56.68	TCAAAGAGAACAATCCCAAGA	57.38	p2	(GA)14	198		Ting et al. (2013)
sMg00191	LG4	54	AGGAGGAGGATTCGACTAGGT	58.3	ATACCTCATTAGCCCCCACTA	57.59	p2	(GA)15	217		Ting et al. (2014)
sMg00027	LG4	52	AAGACAGAATTGTTGTTTGACA	54.95	TTTGAGGGAAAAATGATAATAGA	54.91	p2	(AG)12	188		Ting et al. (2014)
sEg00094	LG4	54	GATTGTTTAGAAATGCCAATAAG	55	GTACTGACACCAAGACAAAA	50.92	p2	(AG)15	171	sEg00094	Ting et al. (2014)
sEg00166	LG4	57	CATGCGTCGTCAATAAATGG	59.95	TGCTACCAACAATCCAGAGAAG	59.38	c	(TCT)5(TAT)11	264	EY410987.1	Ting et al. (2014)
sMg00155	LG4	50	AACCCAACCCAATCAACATTAG	59.98	GACACAGATAAAAAGGTCCAG	53.95	p2	(TC)11	243		Ting et al. (2014)
sEg00007	LG5	52	CTTACAAGCCACCTCACAAG	56.01	ATCAAGTCAAATTTACACACACA	55	p2	(TA)8	163	EY396137.1	Low et al. (2008)
sEg00054	LG5	52	CACAAGAAACCGTATGAGAAG	55.07	ATCAAGTCAAAATTACACACACA	55	P2	(TA)8	212	MT682199
sEg00058	LG5	52	CCACTGACTAGAGAGGGTTG	54.84	CTAGCAAAGCCAGAAATACAG	55	p2	(TA)8	226	EY404272.1	Low et al. (2008)
sEg00059	LG5	52	TTACAAGCCACCTCACAAGC	58.93	ATACCAGCATCAAGTCAAAAT	54	p2	(TA)8	170	EY404577.1	Low et al. (2008)
sEg00085A	LG5	53	GGTCAACACCTATTCCAAGAT	55.58	TAAACAAAGAAGATGAGGCAGA	57	p3	(CAA)6	175	EY407628.1	Low et al. (2008)
sEg00085B	LG5	53	GGTCAACACCTATTCCAAGAT	55.58	TAAACAAAGAAGATGAGGCAGA	57	p3	(CAA)6	175	EY407628.1	Low et al. (2008)
sEg00119	LG5	52	TTACAAGCCACCTCACAAGC	58.93	ATACCAGCATCAAGTCAAAAT	54	p2	(TA)9	170	EY409867.1	Low et al. (2008)
sMg00025	LG5	52	GAGGAGGAGGGGAGAAGAGT	58.83	AAATACCATTCAGAGAAAGCAC	55	p2	(TC)11	198		Ting et al. (2013)
sPSc00537	LG5	57	CGTCACATCTGGCGATAAAA	59.688	CACGACGTTGTAAAACGACCGTCACATCTGGCGATAAAA	60	p1	(T)18	270	MT682171
sMo00130	LG5	58	TAAGCAAAAGATCAGGGCACTC	60.74	GGCTGGTGAAAATAGGTTTACAAAG	61.34	p3	(AAG)11	192		Zaki et al. (2010)
sEg00110	LG6	57	CCCCAGTTATTCCAACCCTT	60.05	GTTTTCGCCTTCTGATGCTC	60	p3	(CTC)6	276	EY410780.1	Low et al. (2008)
sMg00051	LG6	52	CCCTCCCTCTCCTTTTTATC	56.83	CCCTTCTCTCTCTCGTGTTAT	55	c	(CT)7(AGAA)6	231		Ting et al. (2013)
sMg00205	LG6	52	ACCATCAAAGTTCTCAAATGC	56.8	TTTGTGCGTGTATGTTTGTG	57	p2	(CT)16	214	MT682162
sMo00040	LG6	54	TGTGACTCCCCATACAAAGT	55.41	GTCTCTCAACCTCAACATCATC	56	p2	(AG)17	197	MT682175
sMo00081	LG6	57	TATAACCCCATGACGCATTCAC	61.83	AGCCGACTacATGCAAAAACC	61	p2	(CT)18	181	MT682180
sMo00132	LG6	58	ATAGCCAGAGGGCAAAACTGT	60.14	GCAACACACGGACTCAAAACTA	60	p3	(TTA)13	161		Zaki et al. (2010)
sMo00156	LG6	58	ACCAACCCAAATCAAACCAAC	60.86	CCATTCTTCTTCCTCCTGTCTCT	60	c	(AG)7aa(AG)22	261	MT682185
sMo00197	LG6	58	TCTGCATTGCCAATCTTTAGC	60.358	TGGTTGCTGTTAGGTGCAAA	60	c	(TTC)6(T)11	181	MT682190
sMo00212A	LG6	57	GGGTGGATCCAATAGCTCAA	59.894	TTGGGGATGTTATTAGCCCA	60	p2	(AT)10	176	MT682193
sMo00212B	LG6	57	GGGTGGATCCAATAGCTCAA	59.894	TTGGGGATGTTATTAGCCCA	60	p2	(AT)10	176	MT682193
mEgCIR3543	LG6	52	CACGACGTTGTAAAACGACGTTCCCTGACCATCTTTGAG	60	GTCGGCGATTGATTAGATTC	60	p2	(GA)17	232	AJ578678.1	Billotte et al. (2005)
sEg00154	LG6	57	TCCCCCAATACTCATCATGC	60.69	TGATCGACGGTTGTCACATT	59.97	p3	(CAG)5	238	EY410356.1	Ting et al. (2013)
sMg00071	LG6	54	CCAAATGTAAAAGGGGAAAATAA	58.42	GACGAGGAGAACGAAGGTAGA	58.54	c	(GAA)8GGAG(GCT)13	272		Ting et al. (2013)
sMg00055	LG6	54	CCATTCCCACCAGCACTAAT	59.81	CAAGAACAACAAAGACAAAGG	55.11	p3	(TCA)10	249		Ting et al. (2014)
sMg00219B	LG6	56	CTTCCCCTTGAACTTTTTCAC	57.83	ATGTTCCCGTAATTTGGATTG	58.68	p2	(AT)18	204		Ting et al. (2014)
sMg00096	LG7	58	ATTCATTCCAGCATTCAGAGGA	60.96	GCTGTTGTTTGCTTTGTTTTGG	62	c	(GA)7GG(GA)6	280	MT682158
sMo00121	LG7	54	CAGGCAAGAGGTTGGTATTT	56.82	GATCAAAGTTCTTCACCCATTT	57	p2	(TC)24	198	MT682183
sMo00209	LG7	57	AGCTCAAAACCGATCGACCT	61.153	ATCTTCAACTTCGCACCCAT	60	p2	(TA)7	237	MT682192
sMo00246	LG7	53	TGATGATGGAAAAGCTGCTG	55.75	TCCACCACAAATCAGGTCAG	60	p2	(GA)8	220	MT682196
sMo00260	LG7	57	CCCACCACATGCTTTCCTAT	59.813	CCAAGGGATCAAATTCCTGA	60	p3	(GTT)6	244	MT682198
mEgCIR3389	LG7	52	CACGACGTTGTAAAACGACGTCCATGTGCATAAGAGAG	60	CTCTTGGCATTTCAGATAC	60	p2	(GA)17	93	AJ578659.1	Billotte et al. (2005)
sMg00234	LG7	52	TCGATCTTCTATTTCTTCTCCAC	56.77	CTGCGGTTTATTTGCTCATAG	57.64	p2	(CT)23	218		Ting et al. (2014)
sMo00102	LG7	53	ATGAGATGGGACAAATCAAAC	56.42	accataccaaCTAGAgaactaaaCA	55.54	p2	(AG)11	235		Ting et al. (2013)
sMo00170	LG7	53	ATTAAAGATACGACAAGTTTAGGC	55.32	CAATTATGCAATCACACTCAAT	55.29	p2	(GA)17	185		Ting et al. (2013)
sEg00016	LG8	57	CAATTGTTGATGAGATGCGG	60.07	AAGAAATGTGAGGCACCAATG	60	p2	(AT)11	256	EY396661.1	Low et al. (2008)
sEg00213	LG8	57	CAgCTgAATTggATgggTTT	59.93	TTCCgCCTTTCATTTACCTg	60	p3	(GCT)5	178	MT682200
sMg00196	LG8	56	CACAAACCAGGATAGCACACT	57.74	GTTGCTGGAGGTAGGGAAATA	58	p2	(TC)17	200	MT682161
sMg00208	LG8	54	GACCGCCCTAGATCAATTTT	58.14	TCTAAATCTTCGCAGTGGTTG	58	p2	(AT)23	189	MT682163
sMg00236	LG8	56	GGACAAGGTGTTCTTCTTTGAG	57.96	ATTGACCCGATATTTCTGCAT	58	p2	(TC)18	164		Ting et al. (2013)
sMo00106	LG8	52	CGGAGAAAAGAAATGAAAGA	54.75	ACAAACAAGGAAACCCATAAC	56	p2	(CT)20	208		Ting et al. (2013)
sMo00238	LG8	58	AGTTGGTCCCTTGAGGCTTT	60.11	AGAGTGGAGGAGGAAGCCAT	60	p2	(AT)9	125	MT682195
mEgCIR0246	LG8	52	CACGACGTTGTAAAACGACGGGATCACATGCCATCATAA	59.16	CACTTTGCCAGCAACCAATA	60	p2	(GA)19	164	AJ578508.1	Billotte et al. (2005)
mEgCIR0439	LG8	52	CACGACGTTGTAAAACGACGCTACTGCTACCAGGGGATG	59.72	CGAAATGCCCTTCCTTTACA	60	p3	(CCG)5	189	AJ578523.1	Billotte et al. (2005)
mEgCIR0555	LG8	52	CACGACGTTGTAAAACGACTACCATCACTGACCAATAAC	60	GTCTTTCTTGCTAACTACAC	60	p2	(GA)18	226	AJ578528.1	Billotte et al. (2005)
mEgCIR0778	LG8	52	CACGACGTTGTAAAACGACTTCGTTATCCAAACCATATCTTAT	60	CCTCAAAGAGTATTGGATGATCTAT	60	c	(CA)6(GA)14	204	AJ578535.1	Billotte et al. (2005)
sMg00223	LG8	56	ATGGGTGAACTCGGAAAATAG	58.06	AAACGAACCGATGATGTAGG	57.55	p2	(GA)14	220		Ting et al. (2013)
sMg00227	LG8	54	TCTATTTCATCCAAATCTGCAC	56.87	TTTTCAGTTAGCGCATAGCAT	57.78	p2	(CT)19	229		Ting et al. (2014)
sEg00048	LG9	57	CCAGATGCACCTCTCCACTT	60.26	CCACAAAGCAACCAATTTCG	61	p2	(TG)10	152	EY402562.1	Low et al. (2008)
sEg00167	LG9	57	AAAGAAAACACAACCACTGCC	59.14	AGGCTTATCGGAGATGGGAT	60	c	(CCT)5(CT)6	171	EY410737.1	Low et al. (2008)
sMg00016A	LG9	52	GCGATTCCGGTTATCTTTAG	56.54	GAGTTTTTGCTGTGATGATTAG	54.34	p2	(GA)13	274		Ting et al. (2014)
sMg00016B	LG9	52	GCGATTCCGGTTATCTTTAG	56.54	GAGTTTTTGCTGTGATGATTAG	54.34	p2	(GA)13	274		Ting et al. (2014)
sMg00175	LG9	54	TTTGTCTCCGTTTCCTTCTCT	58.04	CCCTAATCTCCTTCATCTCCTC	58.3	p3	(CGG)10	173		Ting et al. (2013)
Hght4_oSSR	LG10	57	CATGAGAGGCTCACAGACCA	59.98	GACCCAGGACTGCACAAAAT	60	p3	(CCA)6	219	MT682146
sEg00010	LG10	57	TAGAGACGGACTGAGAGGGG	59.4	GCCTGCTGTGTCCCATATTT	60	p2	(GA)6	248	EY396320.1	Low et al. (2008)
sEg00017	LG10	57	ATGGGTTGCTAATCTGTGGG	59.81	CATAAGAAGCAGAACCGTTGC	60	p2	(TG)6	107	EY398434.1	Low et al. (2008)
sEg00117	LG10	53	GAGTGGTAGTGGCTATGGTCT	55.86	CCGTTGTATCTGTTCTCGTAGT	56	p3	(AAC)6	150	EY413300.1	Low et al. (2008)
sMo00088	LG10	54	AGATACTGAGGGAAAGGTTAGG	55.74	TTCAAGACGAAACTGGTAAAA	55	p2	(AG)14	204	MT682181
sMo00226	LG10	57	ATTCGATCCAAATCCGATCC	60.997	TGTGAGTAGGCTTGGCAATG	60	p2	(TA)7	228	MT682194
sMo00257	LG10	57	TCCCATGTATCCACCCTCAT	60.011	CCTGGTTTCCGTTCAGTTCT	59	p2	(TC)8	201	MT682197
sEg00019	LG11	57	AGTGAAGCCCTTTCCCAAAT	59.94	CAGGCACCTGTAAGGGAAAA	60	p1	(C)13	261	EY397053.1	Low et al. (2008)
sEg00157	LG11	57	ACCAAGGCAGTCATTTTTGG	59.97	AATACAATCCCGTCGCTTTG	60	p4	(CTGC)5	244	EY411756.1	Low et al. (2008)
sMg00030	LG11	52	AGCAAGGAATTTGAACTCTA	51.86	GATACCTCCCTTCTTGATGC	56	c	(GA)6agaaagaggcagccac(AG)16	272	MT682153
sMg00093	LG11	57	CAATAACCTGAAACCCCTCTAATC	59.32	ATCTCCATCACCCTCTTCTTCTC	60	c	(CT)6TCTTGCATCGATTATATTATATTTCCC(CT)18	241	MT682157
sMo00077A	LG11	56	AGAcctgAGTCCCAAACTGAC	58.23	GTTCAAATGTTGGTGCAAGG	59	p2	(TC)11	207	MT682179
sMo00077B	LG11	56	AGAcctgAGTCCCAAACTGAC	58.23	GTTCAAATGTTGGTGCAAGG	59	p2	(TC)11	207	MT682179
sMo00185	LG11	58	CTCTTCCTTTACAGCGGCAG	60.147	CAGTCCTGGCAGCTCATACC	61	c	(CCA)6gcacctgtatccctcatcgacgacagccgctcttctttccttctcggatgagcccccgcctcaaccgccccaattaggagt(AGG)6	248	MT682187
sMg00120	LG11	54	GATCAATGCGAGAAATCAGG	58.24	GATCATGCTTATCCTTTCCAAGT	58.66	p2	(AT)11	152		Ting et al. (2014)
sMg00168B	LG11	55	CGGGTAGGAACAAAAGAACC	58.55	GACGAGCAAGAGTCCAGAGAG	59.34	p2	(CT)11	232		Ting et al. (2013)
sEg00080	LG12	52	AAGAACTATGACCTCACCAAAA	55.56	AACTCTATGCTATTGCTACACGA	56	p3	(TCA)6	153	ES324082.1	Low et al. (2008)
sMg00014	LG12	52	GAAACCATGAAGAACAACAATA	54.42	AGATTCCGTTGCTTTAACTG	55	p2	(AC)12	208	MT682152
sMg00049	LG12	52	ATCAAAAAGATTCAGGACACAT	55.32	ATATTTCTCACAGATCCTACCG	55	p2	(AG)13	229	MT682155
sMg00176	LG12	55	GGGGCGGAAAGAGTATTATTG	59.82	CTTTAGCTTGGATTTGCACAAG	59	p4	(ACGC)5	212	MT682159
sMg00215	LG12	56	TCCCTCAGATTTTCTTCCATT	57.72	TAATGCCCCAATAAAGAGGAC	58	p2	(TC)20	224	MT682164
sMo00055	LG12	54	GGCATTTCAGATAACGACAAA	57.77	GCACCCAAGTCTCTCTACCTC	58	p2	(GA)11	202	MT682176
sMo00161A	LG12	54	ACTGTTTCGTCAAGCATTTG	56.43	ATCAAGAGAAGGTCGTGTCAG	57	c	(TG)8(AG)8	163		Ting et al. (2013)
sEg00045	LG12	56	AAGCCATCTTATTCCACCAAA	58.57	TCTTTCATGCAGGCAATACAA	59.32	c	(TA)9(GA)7	184	EY401293.1	Ting et al. (2014)
sEg00126	LG12	52	CCGTCTCAAAAGCCCTAAAC	58.83	TTGTTGTCCCACTCCCTCTT	59.55	p3	(CGC)7	216	ES324085.1	Ting et al. (2010)
sMg00046	LG12	52	GCTCTTCTTCCTATCATTCATT	54.44	AAGACACAGTAGGGTGGTAGAT	54.46	c	(CT)7ttacccgattcattgtaatgtgtgctgcttgtgc(CT)18	229		Ting et al. (2014)
sMg00066	LG12	52	TCTTGTTTCCGTTACTTGATGTT	57.87	AAGTTCTCGGCCTTCAAAAG	58.58	p2	(GA)17	200		Ting et al. (2014)
sEg00076	LG12	52	GTGCTATATACTGTCACTTAAGATT	51.14	GGTAGAATATCTTCGTTTCGATT	55.8	p2	(TG)9	150	EY407149.1	Ting et al. (2010)
sEg00011	LG13	57	GGAACCACGTTGGAGACTGT	60.01	TCCGACAAACTAGCAAAGCA	60	p2	(TC)13	135	EY396511.1	Low et al. (2008)
sEg00197	LG13	59	AgggCTTCTAATTCggTggT	59.96	gCgATTCAgTACCCATACCg	60	p2	(GA)10	224		Ting et al. (2013)
sMg00254A	LG13	58	TGATGCACTGATGCCTCTTC	59.95	GCTCCCTGCCTTAATTTTCC	60	p2	(CA)12	154	MT682167
sMg00254B	LG13	58	TGATGCACTGATGCCTCTTC	59.95	GCTCCCTGCCTTAATTTTCC	60	p2	(CA)12	154	MT682167
mEgCIR3555	LG13	52	CACGACGTTGTAAAACGACCATCAGAGCCTTCAAACTAC	60	AGCCTGAATTGCCTCTC	60	p2	(GA)18	136	AJ578681.1	Billotte et al. (2005)
sMg00152	LG13	54	ATCGGACCAGCGCATATCTAA	61.83	CCTTGGGATTCTTATGGAACTTG	61.02	p2	(AT)13	243		Ting et al. (2013)
sEg00151	LG13	57	ATCACAACAGCAGCAGCATC	60.02	CGCATCAAGAAACATGGAGA	59.8	p3	(CAG)8	219	EY411661.1	Ting et al. (2013)
sMg00063	LG13	52	CACGAAAACGATAATAAAGTACA	54.12	ATGTGCCAGAACTTTTGTCTAT	55.58	p2	(AT)14	209		Ting et al. (2014)
sMo00166	LG13	57	CATAACATGCATTCACGGCT	59.572	AAGGGGCGGAAGGATTACTA	59.924	p2	(AT)8	151		Ting et al. (2014)
sMo00196B	LG13	56	CTCGCTTGAAAATAGGCAGG	59.975	CCACTCAAAATATCAACCCAGA	58.949	c	(ACAA)8(ACAT)10(AT)10*	172		Ting et al. (2013)
sMg00074	LG14	52	CTTCTGCAACCCCACAAATC	60.5	GGCCAGGATCTGAATGTAGC	60	c	(AGG)9AGCCCAGCCCTCGTCCACCTTTT(GCC)5	239		Ting et al. (2013)
sMg00221	LG14	52	CCAGTATTTGGTTCATCACCT	56.53	CACATTTATATCATCACCAGCA	56	p2	(AT)16	204	MT682165
sMo00063	LG14	54	GAATAAAGAAGGGGACTTTGAG	56.22	AATTAAACCCACGTAAGCATC	56	p2	(GA)12	223		Ting et al. (2013)
sMo00065	LG14	56	ATGATCTCTTCTCTCTCTCTTTCT	54.09	TCTATGTTCTGATTGCTTGTTC	55	p2	(CT)15	240	MT682177
sMo00066	LG14	55	GTACAAGATGGAAAGGGAAAAA	57.3	TCAAGGGTCAGTTCATAAATCA	57	p2	(GA)21	247	MT682178
sMo00187	LG14	58	CTCTTCATCGCGGTATGAGC	60.905	CTCAAAGCCCACGCTAAGTC	60	c	(T)10ct(TA)9	237	MT682188
sMg00079	LG14	54	CTCCTCCCAAAACCTTCAAC	58.62	CGTCCATCTTTCACCAAATC	57.99	c	(TG)7(AG)11	156		Ting et al. (2013)
sMo00023	LG14	53	TGACCCAATGATACCACCAC	59.06	GAGAACACAAACAGATGCACAC	58.27	p2	(GA)16	243		Ting et al. (2014)
sMo00023a	LG14	53	TGACCCAATGATACCACCAC	59.06	GAGAACACAAACAGATGCACAC	58.27	p2	(GA)16	243		Ting et al. (2014)
sMg00193	LG15	52	CCCAGAGCTACAGGTTCTCTC	58.15	TCAAATTCTTCCATCCAGTCA	58	p2	(CT)18	174	MT682160
sMo00027	LG15	50	TTACAGTTGAGGCAGTATGTCAAT	57.9	CTGTATGTCAAACCTTCTGCAC	57	p2	(TC)14	209		Zaki et al. (2010)
sMo00198	LG15	57	ACCGTGTCATGCAATCAAAA	59.972	TTTGGTGCAAGCAACTCAAC	60	c	(AT)9(T)10	207	MT682191
sMo00208b	LG15	58	GCATGGCCAGTTTTCCTAGA	60.214	TAGCCCATATAGCACCCTGC	60	p2	(TC)10	257		Ting et al. (2013)
sEg00009	LG15	52	TCCACTGACAACAGGACTCA	57.68	AAAAACGCATCTCAGAGAGA	55.24	p2	(AG)12	182	EY396223.1	Ting et al. (2010)
sMo00301	LG15	57	GAATGTTCCAACCCTCGCTA	60.074	AAAGGGCCTACCGTACCTGT	59.886	p6	(GGAGAG)5	246		Ting et al. (2014)
sMg00087A	LG15	58	CACCTAAAAACGGCAAGGAAC	60.86	GGAGGAGAGAAATGGAAGACG	60.2	c	(AG)19AA(AG)6	212		Ting et al. (2014)
sMg00087B	LG15	58	CACCTAAAAACGGCAAGGAAC	60.86	GGAGGAGAGAAATGGAAGACG	60.2	c	(AG)19AA(AG)6	212		Ting et al. (2014)
Hght7_oSSR	LG16	58	ATCCAACTTCCAACCAACCA	60.21	acgTGGGGATGTAGTTCCAA	60	p2	(AT)30	203	MT682147
KA2_SSRB	LG16	57	TGATCTTTTAAGCTGTGTTCACG	59.46	CCTTGGATATGGAGGGGAAT	60	p1	(A)15	153	MT682149
sMg00058	LG16	52	TGGGGATATAAGTAGGATTTGT	54.49	ATGCAATGTTCATCAAGTGG	57	p2	(TC)17	195	MT682156
sMg00136	LG16	56	GAATCCCACCAGTATCCATCTT	59.17	ATTTAGTATCCCCCTTCCCATT	59	p2	(AG)11	192		Ting et al. (2013)
sMo00109	LG16	56	TCCTGAGATTGTAAGTGTTCACC	58.24	GGCAAGGTAGTCTGATTGCTAA	58.54	p2	(TA)23	245		Ting et al. (2014)
*Billotte et al. (2005) Theoretical & Applied Genetics 110: 754-765.
*Low et al. (2008) BMC Plant Biology 8: 62.
*Ting et al. (2010) Journal of Genetics 89(2): 135-145.
*Ting et al. (2013) PLOS ONE 8(1): e53076.
*'Ting et al. (2014) BMC Genomics 15: 309.
*Ting et al. (2016) BMC Genomics 17: 289.
*Zaki et al. (2010) Sains Malaysiana 39(6)(2010): 909-912.
